# Supplementary material for: Single-cell RNA sequencing of human lung innate lymphoid cells in the vascular and tissue niche reveals molecular features of tissue adaptation
Source: Discov Immunol. 2023 Jun 24;2(1):kyad007. doi: 10.1093/discim/kyad007 (PMC11034571; doi:10.1093/discim/kyad007)
Supplement: kyad007_suppl_Supplementary_Table_S1 [file kyad007_suppl_Supplementary_Table_S1.xlsx]

## Sheet: Lung ILC clusters
Supplemental Table 1. Marker genes in each human ILC cluster from the lung of HSPC-engrafted MISTRG mice as defined by single-cell RNA-sequencing.
p_val	avg_log2FC	pct.1	pct.2	p_val_adj	cluster	gene
6.01809e-189	1.15901	1	0.959	1.02921e-184	0	RPLP1
4.04104e-163	1.05198	1	0.992	6.91099e-159	0	TMSB4X
1.6977e-155	1.35937	0.978	0.646	2.90341e-151	0	RPS26
3.41754e-144	1.44634	0.699	0.169	5.84467e-140	0	KRT81
5.39535e-141	1.00138	0.999	0.822	9.22713e-137	0	RPS4X
1.18675e-133	1.0683	0.985	0.6	2.02958e-129	0	ATP5F1E
1.38431e-129	0.904283	1	0.971	2.36744e-125	0	RPL41
6.8929e-127	1.07695	0.67	0.165	1.17882e-122	0	RGS10
4.21249e-126	0.951323	0.999	0.883	7.2042e-122	0	RPS18
1.9442e-124	0.926469	0.999	0.867	3.32497e-120	0	RPL34
2.82764e-124	0.942727	1	0.979	4.83582e-120	0	ACTB
2.38268e-121	1.35457	0.734	0.233	4.07485e-117	0	KRT86
4.68113e-121	1.03215	0.943	0.449	8.00566e-117	0	COMMD6
1.26929e-120	0.93818	0.999	0.819	2.17074e-116	0	RPL21
1.49548e-117	0.836021	1	0.855	2.55757e-113	0	RPL15
1.74033e-117	0.922104	0.994	0.751	2.97631e-113	0	MYL12A
1.17943e-116	1.07149	0.959	0.556	2.01706e-112	0	CAPG
2.59364e-116	0.963658	0.996	0.768	4.43564e-112	0	RPL26
3.17997e-115	1.115	0.981	0.618	5.43839e-111	0	TRDC
1.46682e-114	0.919355	0.996	0.735	2.50856e-110	0	RPL35A
6.15674e-113	1.35717	0.455	0.07	1.05293e-108	0	LINC01871
1.87654e-112	0.850568	0.999	0.826	3.20926e-108	0	RPS6
4.91909e-112	0.870748	0.993	0.754	8.41263e-108	0	CFL1
3.35855e-111	0.922475	0.997	0.831	5.74379e-107	0	TPT1
2.27119e-110	0.900395	0.993	0.726	3.8842e-106	0	RPL31
1.05067e-109	0.885708	0.997	0.815	1.79686e-105	0	RPL32
1.21964e-109	0.888488	1	0.943	2.08583e-105	0	RPS27
2.00712e-107	0.850267	0.997	0.79	3.43257e-103	0	RPL7
3.64871e-107	0.910147	0.997	0.836	6.24002e-103	0	RPS29
9.56196e-106	0.821425	1	0.925	1.63529e-101	0	RPL13
5.04447e-105	0.853575	0.999	0.751	8.62705e-101	0	RPL6
9.73698e-105	0.869929	0.837	0.311	1.66522e-100	0	RHOC
1.59698e-104	0.815182	1	0.863	2.73116e-100	0	RPS27A
5.13707e-104	0.87389	0.996	0.688	8.78542e-100	0	RPL35
3.86434e-103	0.999027	0.808	0.327	6.6088e-99	0	NSMCE1
1.21463e-101	0.781721	0.999	0.83	2.07726e-97	0	RPS15
7.96385e-100	0.826107	0.999	0.777	1.36198e-95	0	RPS24
2.31116e-99	0.804815	0.999	0.794	3.95255e-95	0	RPS23
3.97388e-99	0.873138	0.993	0.71	6.79614e-95	0	RPL36
1.04407e-98	0.775182	0.997	0.799	1.78556e-94	0	RPL8
1.41113e-98	0.812882	0.997	0.804	2.41332e-94	0	RPS3A
2.23085e-98	0.798742	1	0.756	3.8152e-94	0	RPL10A
3.02869e-98	0.805907	0.993	0.773	5.17966e-94	0	RPL30
3.6076e-98	0.888519	0.769	0.287	6.16972e-94	0	MRPS6
4.07587e-97	0.825656	0.999	0.84	6.97055e-93	0	RPS15A
5.50063e-97	0.871164	0.996	0.755	9.40718e-93	0	RPL39
9.35843e-95	0.827659	0.993	0.716	1.60048e-90	0	RPS13
1.03594e-94	0.813159	0.98	0.572	1.77166e-90	0	ATP5MG
1.42397e-94	0.782892	1	0.775	2.43527e-90	0	RPS3
3.45816e-94	0.798714	1	0.829	5.91415e-90	0	RPS14
4.50271e-94	0.791579	0.997	0.849	7.70053e-90	0	RPS19
6.8992e-94	0.752237	0.996	0.773	1.1799e-89	0	RPS7
1.73649e-93	0.820348	0.994	0.72	2.96975e-89	0	RPS25
2.39768e-93	0.787545	0.997	0.824	4.10051e-89	0	RPLP2
6.75546e-93	0.757053	0.997	0.77	1.15532e-88	0	RPL14
1.48619e-92	0.811376	0.996	0.767	2.54167e-88	0	PFN1
1.69649e-92	0.862758	0.904	0.42	2.90134e-88	0	ATP5MD
1.73912e-92	0.763547	1	0.91	2.97424e-88	0	RPL13A
2.53486e-92	0.678109	1	0.895	4.33512e-88	0	RPL11
6.68673e-91	0.866867	0.653	0.218	1.14356e-86	0	NAA38
1.00939e-89	0.77982	0.999	0.66	1.72625e-85	0	RPS5
1.35148e-89	0.771123	0.996	0.784	2.3113e-85	0	RPL27A
2.57857e-89	0.782698	0.991	0.761	4.40988e-85	0	GAPDH
4.23244e-89	0.818933	0.972	0.568	7.23831e-85	0	TMA7
4.95112e-89	0.813677	0.997	0.686	8.46741e-85	0	RPL12
6.23191e-89	0.729939	0.64	0.184	1.06578e-84	0	LTC4S
1.22077e-88	0.715052	0.474	0.102	2.08777e-84	0	NCF1
2.26394e-88	0.72083	0.999	0.745	3.87179e-84	0	RPS9
3.2389e-88	1.00814	0.922	0.511	5.53917e-84	0	XCL2
6.85069e-88	0.790828	0.967	0.582	1.17161e-83	0	PFDN5
3.84977e-87	0.777676	0.999	0.778	6.58387e-83	0	RPS28
1.53734e-86	0.755781	0.994	0.689	2.62916e-82	0	SERF2
1.71019e-86	0.787826	0.991	0.702	2.92477e-82	0	RPS20
1.73253e-86	0.749078	0.994	0.678	2.96297e-82	0	UBA52
4.60365e-86	0.619775	1	0.938	7.87316e-82	0	PTMA
6.15426e-86	1.2668	0.916	0.503	1.0525e-81	0	ISG15
2.67226e-85	0.906113	0.881	0.418	4.5701e-81	0	TRAC
4.44005e-85	0.756912	0.997	0.715	7.59338e-81	0	RPS16
7.08156e-85	0.719048	1	0.805	1.21109e-80	0	RPL18A
1.16619e-84	0.783666	0.974	0.581	1.99441e-80	0	MYL12B
7.16307e-84	0.761864	0.996	0.703	1.22503e-79	0	RPL9
1.32842e-83	0.786392	0.991	0.665	2.27186e-79	0	RPL29
2.50902e-83	1.0342	0.66	0.217	4.29092e-79	0	RGS16
6.9609e-83	0.729263	0.994	0.794	1.19045e-78	0	MYL6
2.65559e-82	0.986015	0.897	0.471	4.5416e-78	0	XCL1
1.09207e-81	0.766489	0.812	0.332	1.86766e-77	0	TXN
1.89457e-81	0.767473	0.772	0.321	3.2401e-77	0	SELENOH
5.37767e-81	0.754092	0.977	0.607	9.19689e-77	0	RPL22
5.96829e-81	0.703254	0.999	0.77	1.0207e-76	0	RPL19
7.37342e-81	0.75678	0.923	0.452	1.261e-76	0	ELOB
1.12735e-80	0.56406	1	0.93	1.928e-76	0	RPL3
3.96485e-80	0.771516	0.99	0.613	6.78069e-76	0	RPL38
1.37051e-79	0.695333	0.996	0.744	2.34385e-75	0	RPL18
1.84493e-79	0.758157	0.987	0.638	3.1552e-75	0	RPL27
3.7851e-79	0.737468	0.98	0.586	6.47328e-75	0	BTF3
3.94856e-79	0.709766	0.996	0.751	6.75282e-75	0	RPL37A
3.21543e-78	0.753262	0.994	0.786	5.49903e-74	0	RPS12
3.93979e-78	0.74816	0.974	0.586	6.73783e-74	0	COX7C
5.35829e-78	0.725707	0.994	0.757	9.16375e-74	0	RPS8
1.8079e-77	0.69872	0.798	0.342	3.09187e-73	0	NOP10
2.00881e-77	0.760455	0.843	0.391	3.43547e-73	0	SNRPD2
2.56452e-77	0.750848	0.939	0.502	4.38584e-73	0	OST4
3.2851e-77	0.74474	0.983	0.616	5.61818e-73	0	RPL23
1.48277e-76	0.78891	0.99	0.692	2.53583e-72	0	H3F3A
2.55727e-76	0.699097	0.996	0.766	4.37344e-72	0	RPL37
3.26698e-76	0.721742	0.987	0.64	5.58718e-72	0	RPL24
3.89998e-76	0.701437	0.552	0.172	6.66975e-72	0	COMMD8
1.916e-75	0.753772	0.971	0.602	3.27675e-71	0	S100A11
3.33884e-75	0.629194	1	0.965	5.71008e-71	0	RPL10
9.18957e-75	0.696176	0.987	0.659	1.5716e-70	0	RPL7A
1.9604e-74	0.859474	0.98	0.73	3.35267e-70	0	ID2
2.42277e-74	0.657416	0.997	0.75	4.14342e-70	0	FAU
2.3229e-73	0.754539	0.983	0.613	3.97262e-69	0	SH3BGRL3
2.93499e-73	0.736327	0.964	0.562	5.01942e-69	0	RPL36AL
3.25515e-73	0.818788	0.837	0.41	5.56695e-69	0	DYNLL1
2.42579e-72	0.70628	0.994	0.776	4.14858e-68	0	RPL23A
2.55236e-72	0.683624	0.999	0.846	4.36505e-68	0	RPL28
5.15828e-72	0.685263	0.827	0.387	8.82169e-68	0	COX8A
7.62431e-71	0.663481	0.997	0.726	1.30391e-66	0	RACK1
7.94218e-71	0.572238	1	0.902	1.35827e-66	0	RPS2
1.21039e-70	0.717447	0.991	0.839	2.07001e-66	0	ACTG1
1.3759e-70	0.529087	0.406	0.088	2.35307e-66	0	OXNAD1
1.86506e-70	0.704897	0.895	0.455	3.18963e-66	0	ATP5MC2
2.28632e-70	0.676818	0.811	0.364	3.91006e-66	0	ATP5PF
2.37569e-70	0.597404	0.506	0.142	4.06291e-66	0	NUDT14
3.12995e-70	0.677672	0.699	0.29	5.35284e-66	0	COPS9
1.24006e-69	0.733862	0.831	0.395	2.12075e-65	0	TYROBP
1.11689e-68	0.630219	0.997	0.77	1.9101e-64	0	RPSA
2.59655e-68	0.692611	0.814	0.374	4.44063e-64	0	UQCRH
3.71793e-68	0.656049	0.86	0.408	6.3584e-64	0	ATP5MF
3.93236e-68	0.685424	0.762	0.337	6.72512e-64	0	NDUFS5
4.65383e-68	0.693684	0.898	0.46	7.95899e-64	0	TOMM7
1.46091e-67	0.498379	0.374	0.077	2.49845e-63	0	NCF4
1.66483e-67	1.06954	0.978	0.738	2.84719e-63	0	RGS1
1.9521e-67	0.701082	0.871	0.439	3.33848e-63	0	POLR2L
6.63487e-67	0.640977	0.776	0.344	1.1347e-62	0	FKBP1A
7.49524e-67	0.518034	1	0.987	1.28184e-62	0	EEF1A1
7.627e-67	0.686252	0.919	0.487	1.30437e-62	0	EDF1
1.89678e-66	0.653991	0.767	0.344	3.24387e-62	0	PRELID1
2.0897e-66	0.650556	0.994	0.642	3.57381e-62	0	RPS11
2.61092e-66	0.661343	0.968	0.576	4.4652e-62	0	CHCHD2
5.2049e-66	0.683397	0.969	0.574	8.90141e-62	0	RPL36A
1.20088e-65	0.59057	0.798	0.354	2.05375e-61	0	CD81
1.57015e-65	0.469942	0.382	0.083	2.68528e-61	0	CCL20
2.74486e-65	0.671557	0.98	0.633	4.69426e-61	0	YBX1
5.46506e-65	0.669382	0.887	0.45	9.34635e-61	0	UQCR11
2.46892e-64	0.651953	0.831	0.402	4.22234e-60	0	COX7B
5.84504e-64	0.635881	0.817	0.385	9.99618e-60	0	ATP5ME
7.43545e-64	0.635272	0.927	0.511	1.27161e-59	0	NDUFA4
1.32747e-63	0.586142	0.587	0.211	2.27023e-59	0	GYG1
1.36579e-63	0.644175	0.892	0.451	2.33577e-59	0	ARPC5
2.78411e-63	0.562568	0.544	0.176	4.76139e-59	0	SPATS2L
3.44687e-63	0.672114	0.991	0.77	5.89484e-59	0	KLRB1
5.96979e-63	0.645082	0.98	0.632	1.02095e-58	0	SRP14
1.88356e-62	0.607847	0.818	0.398	3.22126e-58	0	OSTF1
2.409e-62	0.651939	0.949	0.548	4.11987e-58	0	UQCRB
2.90711e-62	0.652923	0.984	0.626	4.97174e-58	0	OAZ1
7.44178e-62	0.619266	0.618	0.243	1.27269e-57	0	ROMO1
1.60272e-61	0.652922	0.914	0.489	2.74098e-57	0	COX6C
1.74839e-61	0.634178	0.674	0.281	2.9901e-57	0	MPG
1.78743e-61	0.568149	0.642	0.257	3.05686e-57	0	TSTD1
2.20962e-61	0.733476	0.935	0.625	3.77889e-57	0	LSP1
5.05182e-61	0.609871	0.913	0.483	8.63962e-57	0	PSMA7
1.16626e-60	0.638768	0.974	0.614	1.99454e-56	0	ARPC3
5.6637e-60	0.610876	0.985	0.589	9.68606e-56	0	RPS17
7.41408e-60	0.628647	0.908	0.46	1.26796e-55	0	UBL5
1.0739e-59	0.68277	0.853	0.442	1.83658e-55	0	PPDPF
1.64011e-59	0.571336	0.731	0.325	2.80491e-55	0	C9orf16
1.75998e-59	0.616319	0.984	0.661	3.00991e-55	0	NACA
3.136e-59	0.620716	0.879	0.446	5.36319e-55	0	RAN
2.55202e-58	0.574807	0.99	0.731	4.36446e-54	0	RPL5
3.05922e-58	0.64969	0.717	0.313	5.23188e-54	0	CD3E
3.52958e-58	0.607767	0.791	0.377	6.03628e-54	0	ECH1
6.13406e-58	0.527149	0.686	0.291	1.04905e-53	0	C19orf53
8.28624e-58	0.627661	0.836	0.431	1.41711e-53	0	COX6B1
1.12877e-57	0.596772	0.692	0.304	1.93042e-53	0	RSL24D1
2.10846e-57	0.620923	0.66	0.279	3.60588e-53	0	C6orf48
3.10907e-57	0.576947	0.706	0.307	5.31712e-53	0	GNG5
4.10128e-57	0.538887	0.692	0.305	7.01401e-53	0	SNX3
5.32383e-57	0.568999	0.951	0.602	9.10482e-53	0	FCER1G
1.08377e-56	0.550061	0.584	0.219	1.85346e-52	0	PLEKHO1
1.37636e-56	0.56061	0.746	0.336	2.35385e-52	0	ATP5PO
1.3866e-56	0.494565	0.462	0.146	2.37136e-52	0	ACOT7
2.16222e-56	0.601983	0.916	0.483	3.69782e-52	0	COX7A2
2.52823e-56	0.72645	0.435	0.136	4.32378e-52	0	SPINK2
2.55932e-56	0.555949	0.821	0.396	4.37695e-52	0	SEC61G
3.03392e-56	0.598681	0.936	0.575	5.18861e-52	0	TPI1
4.91004e-56	0.555586	0.605	0.23	8.39715e-52	0	CXXC5
9.77069e-56	0.568164	0.811	0.392	1.67098e-51	0	EIF3H
1.26839e-55	0.613395	0.983	0.557	2.16919e-51	0	RPS10
1.69397e-55	0.591847	0.698	0.297	2.89702e-51	0	TNFSF13B
4.11725e-55	0.764668	0.369	0.099	7.04132e-51	0	BCL2A1
5.36024e-55	0.649449	0.624	0.264	9.16709e-51	0	HLA-DRA
6.44586e-55	0.595799	0.561	0.219	1.10237e-50	0	NXT1
6.59881e-55	0.477088	0.753	0.35	1.12853e-50	0	H2AFZ
8.85198e-55	0.487372	0.769	0.358	1.51387e-50	0	SEM1
1.27445e-54	0.519257	0.682	0.299	2.17956e-50	0	COMMD7
1.57354e-54	0.593366	0.977	0.699	2.69107e-50	0	CALM1
2.22767e-54	0.601725	0.965	0.607	3.80976e-50	0	NPM1
3.83512e-54	0.579534	0.786	0.386	6.55882e-50	0	TRAPPC1
5.15503e-54	0.564973	0.991	0.75	8.81613e-50	0	RPL4
7.21155e-54	0.537327	0.541	0.201	1.23332e-49	0	PHPT1
1.68241e-53	0.548584	0.616	0.259	2.87726e-49	0	ATP5PD
3.2791e-53	0.430882	1	0.899	5.60792e-49	0	FTH1
3.83507e-53	0.54511	0.676	0.293	6.55874e-49	0	UQCR10
4.18583e-53	0.541735	0.69	0.308	7.15861e-49	0	DYNLRB1
4.38771e-53	0.525881	0.596	0.241	7.50387e-49	0	ISCU
7.09608e-53	0.511351	0.584	0.235	1.21357e-48	0	C8orf59
1.39758e-52	0.620436	0.602	0.246	2.39015e-48	0	CD2
1.94616e-52	0.505	0.61	0.251	3.32833e-48	0	MRPL33
2.06279e-52	0.521311	0.677	0.293	3.52778e-48	0	NDUFB1
3.47136e-52	0.365273	0.269	0.049	5.93673e-48	0	KLRF2
4.30733e-52	0.518087	0.794	0.385	7.3664e-48	0	ATP5IF1
7.83745e-52	0.515966	0.885	0.478	1.34036e-47	0	ATP6V1G1
8.17781e-52	0.561677	0.811	0.398	1.39857e-47	0	BRK1
1.00145e-51	0.512824	0.589	0.234	1.71268e-47	0	DDT
4.0335e-51	0.586483	0.852	0.452	6.89809e-47	0	NDUFB2
5.74981e-51	0.553096	0.782	0.391	9.83333e-47	0	POMP
7.61262e-51	0.553115	0.583	0.23	1.30191e-46	0	HLA-DRB1
9.21398e-51	0.543597	0.856	0.433	1.57577e-46	0	DBI
1.02023e-50	0.517802	0.76	0.35	1.74479e-46	0	ERH
1.13221e-50	0.512545	0.773	0.37	1.9363e-46	0	NEDD8
1.14717e-50	0.515889	0.993	0.786	1.9619e-46	0	ARPC2
1.23563e-50	0.515212	0.653	0.284	2.11318e-46	0	UXT
1.32375e-50	0.466612	0.619	0.258	2.26387e-46	0	ATP6V1F
2.78123e-50	0.403461	0.353	0.092	4.75646e-46	0	CPNE7
3.75675e-50	0.863409	0.843	0.515	6.4248e-46	0	LGALS1
3.88167e-50	0.490734	0.531	0.192	6.63843e-46	0	LDLRAD4
4.11187e-50	0.540372	0.858	0.438	7.03212e-46	0	RAC1
5.75524e-50	0.536968	0.984	0.685	9.84262e-46	0	EEF1D
8.81932e-50	0.524578	0.689	0.311	1.50828e-45	0	PPP1R18
9.49352e-50	0.53218	0.901	0.491	1.62358e-45	0	DRAP1
1.0941e-49	0.570427	0.762	0.38	1.87112e-45	0	PLAC8
2.70485e-49	0.502373	0.743	0.355	4.62583e-45	0	NDUFA11
2.97956e-49	0.542629	0.884	0.452	5.09564e-45	0	MIF
5.01286e-49	0.592224	0.923	0.531	8.57299e-45	0	SUMO2
5.03033e-49	0.797999	0.584	0.252	8.60287e-45	0	HOPX
6.76067e-49	0.507563	0.807	0.394	1.15621e-44	0	ATP5F1C
3.97625e-48	0.536784	0.785	0.381	6.80018e-44	0	GPX4
8.42058e-48	0.540702	0.853	0.458	1.44009e-43	0	SAP18
9.96452e-48	0.454184	0.618	0.265	1.70413e-43	0	MAGOH
1.10877e-47	0.710303	0.757	0.401	1.89622e-43	0	GADD45B
1.56286e-47	0.486224	0.762	0.365	2.6728e-43	0	PSMB3
1.95823e-47	0.493829	0.776	0.384	3.34897e-43	0	GYPC
3.19016e-47	0.567298	0.599	0.256	5.45582e-43	0	MATK
6.52651e-47	0.537767	0.977	0.591	1.11616e-42	0	RPL17
1.00209e-46	0.511309	0.778	0.376	1.71378e-42	0	MZT2B
1.66984e-46	0.445507	0.692	0.317	2.85576e-42	0	GABARAPL2
2.38442e-46	0.412576	0.475	0.174	4.07783e-42	0	TTC1
2.48084e-46	0.519972	0.699	0.34	4.24273e-42	0	OCIAD2
3.97788e-46	0.490122	0.775	0.394	6.80297e-42	0	GUK1
4.68972e-46	0.496813	0.859	0.444	8.02037e-42	0	VAMP8
7.33125e-46	0.468153	0.688	0.32	1.25379e-41	0	SH3BGRL
1.09221e-45	0.418905	0.369	0.113	1.86791e-41	0	ARL3
1.62131e-45	0.356996	0.435	0.144	2.77276e-41	0	SLC1A5
1.82113e-45	0.455829	0.478	0.178	3.11449e-41	0	CCL5
2.12884e-45	0.502337	0.571	0.236	3.64074e-41	0	PLSCR1
2.44826e-45	0.507319	0.807	0.426	4.18702e-41	0	ATP5F1D
2.74385e-45	0.516833	0.77	0.39	4.69254e-41	0	HMGN2
3.3537e-45	0.456685	0.369	0.113	5.7355e-41	0	PTMS
3.58444e-45	0.448351	0.605	0.264	6.13011e-41	0	ANP32A
4.32759e-45	0.501942	0.762	0.387	7.40105e-41	0	UQCRQ
5.67132e-45	0.424938	0.602	0.258	9.6991e-41	0	FIBP
6.29703e-45	0.45916	0.596	0.26	1.07692e-40	0	COPZ1
8.76386e-45	0.46221	0.401	0.128	1.49879e-40	0	HLA-DQB1
8.91093e-45	0.516513	0.749	0.385	1.52395e-40	0	STK17A
1.04973e-44	0.434224	0.526	0.21	1.79525e-40	0	SUMO3
1.13371e-44	0.500871	0.738	0.355	1.93888e-40	0	SNRPG
1.26923e-44	0.502688	0.823	0.43	2.17063e-40	0	ANAPC16
2.40063e-44	0.572424	0.783	0.433	4.10555e-40	0	HCST
2.61005e-44	0.412448	0.504	0.193	4.4637e-40	0	ECHS1
2.72362e-44	0.545118	0.884	0.502	4.65794e-40	0	PSME2
2.75158e-44	0.448203	0.626	0.277	4.70575e-40	0	BANF1
2.98037e-44	0.504939	0.773	0.396	5.09702e-40	0	C4orf3
3.74076e-44	0.486066	0.453	0.164	6.39744e-40	0	LGALS3
3.97691e-44	0.491759	0.67	0.31	6.80131e-40	0	EIF2S2
4.54098e-44	0.391223	0.34	0.1	7.76598e-40	0	MTHFS
6.18348e-44	0.41954	0.586	0.244	1.0575e-39	0	CARD19
6.67023e-44	0.404871	0.628	0.276	1.14074e-39	0	POLR2K
1.30982e-43	0.546679	0.624	0.291	2.24006e-39	0	UBE2L6
1.94687e-43	0.47526	0.999	0.794	3.32953e-39	0	UBB
2.16751e-43	0.489944	0.938	0.561	3.70687e-39	0	EEF1B2
2.75945e-43	0.458375	0.424	0.155	4.71922e-39	0	GSTO1
3.39961e-43	0.424379	0.747	0.364	5.81401e-39	0	ATP5MPL
3.41529e-43	0.441667	0.644	0.297	5.84084e-39	0	SCP2
3.82288e-43	0.476181	0.988	0.73	6.5379e-39	0	RPS21
4.44023e-43	0.42685	0.568	0.239	7.59368e-39	0	ANAPC11
4.62941e-43	0.522325	0.926	0.558	7.91722e-39	0	PSME1
5.24816e-43	0.390525	0.413	0.143	8.9754e-39	0	TNFSF12
5.43987e-43	0.445562	0.574	0.246	9.30326e-39	0	ETFB
8.01904e-43	0.46071	0.858	0.469	1.37142e-38	0	TMEM258
9.57774e-43	0.463018	0.735	0.358	1.63798e-38	0	TMEM167A
1.30159e-42	0.551414	0.717	0.364	2.22598e-38	0	PRDX1
1.37791e-42	0.463637	0.584	0.261	2.35651e-38	0	NDUFB3
1.69609e-42	0.550596	0.73	0.369	2.90065e-38	0	BHLHE40
1.70147e-42	0.424646	0.615	0.281	2.90986e-38	0	FAM96B
1.84318e-42	0.523506	0.949	0.592	3.15221e-38	0	SLC25A6
2.27245e-42	0.508126	0.965	0.622	3.88634e-38	0	COX4I1
3.79069e-42	0.380833	0.549	0.236	6.48283e-38	0	GTF3C6
4.28475e-42	0.408357	0.517	0.21	7.32777e-38	0	ZMAT2
6.04837e-42	0.444607	0.744	0.373	1.03439e-37	0	ABRACL
6.28692e-42	0.466506	0.632	0.291	1.07519e-37	0	TEX30
7.4137e-42	0.497144	0.801	0.412	1.26789e-37	0	ATP5MC3
8.72368e-42	0.401466	0.682	0.317	1.49192e-37	0	SF3B6
1.29231e-41	0.455412	0.794	0.41	2.2101e-37	0	VDAC1
1.54567e-41	0.459491	0.609	0.276	2.64341e-37	0	RWDD1
2.21431e-41	0.490689	0.86	0.468	3.78691e-37	0	EIF3E
2.22272e-41	0.427376	0.711	0.34	3.8013e-37	0	RAB7A
2.57786e-41	0.366159	0.394	0.138	4.40865e-37	0	AP1S1
2.98674e-41	0.440056	0.83	0.424	5.10793e-37	0	APRT
3.37461e-41	0.417638	0.459	0.18	5.77127e-37	0	NHP2
4.25744e-41	0.457989	0.718	0.357	7.28108e-37	0	PEBP1
4.29265e-41	0.458208	0.746	0.372	7.34128e-37	0	KLRC1
6.12101e-41	0.466338	0.737	0.367	1.04681e-36	0	JTB
7.28182e-41	0.401481	0.609	0.273	1.24534e-36	0	PYURF
7.90898e-41	0.300332	0.52	0.203	1.35259e-36	0	RGS9
1.2098e-40	0.466306	0.856	0.451	2.069e-36	0	EIF3K
1.28672e-40	0.495106	0.961	0.645	2.20055e-36	0	CDC42
1.91382e-40	0.433869	0.82	0.438	3.27302e-36	0	TMIGD2
3.43363e-40	0.374926	0.547	0.236	5.8722e-36	0	ZNHIT1
3.47281e-40	0.360884	0.503	0.202	5.93919e-36	0	SELENOW
4.38379e-40	0.391036	0.535	0.226	7.49716e-36	0	CHMP5
5.13086e-40	0.473913	0.938	0.575	8.77479e-36	0	CALM2
6.24499e-40	0.476389	0.706	0.351	1.06802e-35	0	RBX1
9.05033e-40	0.431147	0.715	0.361	1.54779e-35	0	EIF3G
1.0456e-39	0.414819	0.557	0.244	1.78819e-35	0	MRPL51
1.46687e-39	0.370665	0.594	0.266	2.50864e-35	0	SLC25A39
1.61769e-39	0.398607	0.461	0.182	2.76657e-35	0	ATP5MC1
1.83697e-39	0.401798	0.592	0.263	3.14159e-35	0	LSM7
1.86503e-39	0.340115	0.722	0.358	3.18958e-35	0	PRKAR1A
2.39394e-39	0.39907	0.545	0.235	4.09411e-35	0	NDUFA2
3.53363e-39	0.485867	0.958	0.57	6.04322e-35	0	CCNI
4.06457e-39	0.448123	0.962	0.589	6.95123e-35	0	HINT1
5.42964e-39	0.410407	0.522	0.22	9.28577e-35	0	THOC7
5.98665e-39	0.389943	0.491	0.202	1.02384e-34	0	RNF181
6.80871e-39	0.429055	0.647	0.311	1.16443e-34	0	COX7A2L
9.61651e-39	0.417084	0.625	0.295	1.64462e-34	0	PSMA5
9.65355e-39	0.422071	0.448	0.177	1.65095e-34	0	PYCARD
1.04033e-38	0.383737	0.555	0.245	1.77917e-34	0	RNF7
1.28911e-38	0.388701	0.657	0.315	2.20464e-34	0	TMEM230
1.29031e-38	0.396468	0.581	0.268	2.20669e-34	0	PDCD6
1.48448e-38	0.401362	0.709	0.346	2.53876e-34	0	CMPK1
1.67066e-38	0.391145	0.589	0.269	2.85716e-34	0	AP2S1
2.21506e-38	0.406645	0.496	0.209	3.7882e-34	0	POLR2J
2.27928e-38	0.443727	0.83	0.457	3.89803e-34	0	SRI
2.29007e-38	0.361379	0.491	0.203	3.91648e-34	0	HSBP1
2.37152e-38	0.526888	0.626	0.321	4.05578e-34	0	CEBPB
2.93933e-38	0.486602	0.884	0.508	5.02684e-34	0	GMFG
4.96935e-38	0.369952	0.472	0.192	8.49858e-34	0	CARD16
7.15229e-38	0.476526	0.897	0.561	1.22318e-33	0	HMGN1
1.3772e-37	0.371568	0.504	0.217	2.35529e-33	0	MPST
1.86697e-37	0.372278	0.663	0.312	3.19289e-33	0	NDUFB4
2.46146e-37	0.415761	0.686	0.345	4.20959e-33	0	TBCA
2.97468e-37	0.300292	0.532	0.228	5.08729e-33	0	HLA-DPA1
3.292e-37	0.401815	0.606	0.288	5.62998e-33	0	CIB1
5.05251e-37	0.420441	0.987	0.739	8.6408e-33	0	RPLP0
5.63235e-37	0.40647	0.565	0.259	9.63244e-33	0	POLR2G
9.07842e-37	0.388299	0.574	0.267	1.55259e-32	0	MRPL54
9.24986e-37	0.394809	0.689	0.348	1.58191e-32	0	SOD1
9.28315e-37	0.373006	0.522	0.228	1.5876e-32	0	BLOC1S1
9.29619e-37	0.425853	0.395	0.148	1.58983e-32	0	PCID2
1.13107e-36	0.395505	0.714	0.364	1.93436e-32	0	UBE2L3
1.16617e-36	0.452851	0.804	0.437	1.99439e-32	0	PARK7
1.43907e-36	0.365786	0.717	0.355	2.4611e-32	0	TBCB
1.54772e-36	0.315546	0.318	0.103	2.64692e-32	0	EXOSC7
1.966e-36	0.369956	0.422	0.166	3.36226e-32	0	SMIM19
2.06294e-36	0.392571	0.991	0.823	3.52803e-32	0	PABPC1
2.09588e-36	0.463481	0.971	0.738	3.58437e-32	0	CORO1A
3.00986e-36	0.338632	0.493	0.207	5.14746e-32	0	NDUFB5
3.15549e-36	0.405921	0.741	0.388	5.39652e-32	0	ARL6IP4
3.32495e-36	0.384378	0.66	0.324	5.68633e-32	0	MRPS21
3.52109e-36	0.38708	0.664	0.331	6.02177e-32	0	SEPT1
3.97662e-36	0.331397	0.4	0.149	6.80082e-32	0	CPNE3
4.05023e-36	0.390151	0.599	0.285	6.92671e-32	0	SNRPF
4.0589e-36	0.357065	0.608	0.28	6.94153e-32	0	SNRPD3
4.40184e-36	0.281102	0.779	0.412	7.52803e-32	0	GSN
6.56721e-36	0.348281	0.503	0.215	1.12312e-31	0	SNRPN
6.91444e-36	0.372878	0.696	0.348	1.18251e-31	0	SRP9
7.2054e-36	0.352535	0.416	0.161	1.23227e-31	0	OLA1
1.26286e-35	0.32309	0.513	0.224	2.15974e-31	0	MRPL41
1.36841e-35	0.451953	0.843	0.465	2.34025e-31	0	PPP1CA
1.76769e-35	0.390859	0.672	0.33	3.0231e-31	0	ST13
1.90444e-35	0.419413	0.967	0.703	3.25698e-31	0	SEPT7
2.17645e-35	0.476797	0.891	0.566	3.72217e-31	0	ARF6
2.82885e-35	0.388258	0.576	0.27	4.8379e-31	0	SMDT1
3.23932e-35	0.306499	0.644	0.292	5.53989e-31	0	IL2RB
3.29203e-35	0.431114	0.763	0.41	5.63002e-31	0	PSMA4
4.71249e-35	0.408085	0.767	0.418	8.0593e-31	0	PRDX5
6.12314e-35	0.356042	0.605	0.285	1.04718e-30	0	SNRPE
6.68155e-35	0.276452	0.542	0.232	1.14268e-30	0	TOX
6.98878e-35	0.38054	0.483	0.204	1.19522e-30	0	LAP3
7.96919e-35	0.424424	0.807	0.448	1.36289e-30	0	TRIR
8.31837e-35	0.34545	0.427	0.172	1.42261e-30	0	TIMM13
1.11197e-34	0.467326	0.718	0.374	1.90168e-30	0	ZFAS1
1.55876e-34	0.378529	0.545	0.254	2.66579e-30	0	MRPL52
1.93436e-34	0.35037	0.458	0.19	3.30814e-30	0	JPT1
2.02362e-34	0.338347	0.355	0.128	3.4608e-30	0	TCEAL8
2.08494e-34	0.315299	0.69	0.344	3.56567e-30	0	NDUFA3
2.20832e-34	0.358841	0.485	0.206	3.77667e-30	0	SOCS1
2.2621e-34	0.362704	0.663	0.328	3.86865e-30	0	ANP32B
2.65313e-34	0.378842	0.669	0.334	4.53738e-30	0	PRR13
2.67991e-34	0.318314	0.648	0.313	4.58319e-30	0	PPP4C
2.72721e-34	0.316032	0.578	0.269	4.66408e-30	0	STUB1
2.78967e-34	0.398711	0.725	0.381	4.77089e-30	0	PSMA2
2.97514e-34	0.367689	0.344	0.124	5.08809e-30	0	LAGE3
3.09568e-34	0.37902	0.535	0.246	5.29423e-30	0	CALCOCO2
4.62209e-34	0.27342	0.31	0.099	7.9047e-30	0	SLA2
5.96409e-34	0.33097	0.709	0.356	1.01998e-29	0	SMAP1
6.01574e-34	0.425492	0.83	0.458	1.02881e-29	0	RBM3
6.37114e-34	0.325251	0.369	0.14	1.08959e-29	0	CLPP
6.42878e-34	0.351884	0.449	0.19	1.09945e-29	0	HSD17B10
6.8727e-34	0.416975	0.368	0.139	1.17537e-29	0	STARD3NL
6.90085e-34	0.331061	0.257	0.073	1.18018e-29	0	EPS8L2
7.25485e-34	0.382357	0.911	0.59	1.24073e-29	0	ACTR3
7.78592e-34	0.411147	0.86	0.495	1.33155e-29	0	GPSM3
8.32972e-34	0.352645	0.536	0.244	1.42455e-29	0	FYTTD1
9.66433e-34	0.264495	0.52	0.22	1.65279e-29	0	GPR68
1.03365e-33	0.405164	0.901	0.535	1.76775e-29	0	PLP2
1.10373e-33	0.483777	0.801	0.458	1.8876e-29	0	TRBC1
1.21124e-33	0.341325	0.504	0.227	2.07146e-29	0	NDUFAB1
1.21485e-33	0.381709	0.904	0.62	2.07763e-29	0	CD74
1.25746e-33	0.302798	0.698	0.339	2.1505e-29	0	SNX6
1.35585e-33	0.338387	0.603	0.28	2.31877e-29	0	CACYBP
1.70245e-33	0.312547	0.738	0.372	2.91153e-29	0	SNRPB2
1.78813e-33	0.269709	0.962	0.673	3.05806e-29	0	BST2
1.8956e-33	0.329806	0.484	0.214	3.24186e-29	0	FKBP3
2.3011e-33	0.329772	0.615	0.299	3.93534e-29	0	UBE2N
2.36773e-33	0.339136	0.552	0.256	4.0493e-29	0	COX17
2.94456e-33	0.346693	0.43	0.181	5.03579e-29	0	TMEM219
3.25539e-33	0.360438	0.379	0.141	5.56737e-29	0	HLA-DPB1
3.31461e-33	0.413637	0.824	0.479	5.66864e-29	0	CAPZB
3.42511e-33	0.31917	0.311	0.102	5.85762e-29	0	TESC
3.90859e-33	0.39774	0.767	0.417	6.68448e-29	0	TRMT112
4.3916e-33	0.429291	0.932	0.604	7.51052e-29	0	CAP1
6.50434e-33	0.354015	0.749	0.394	1.11237e-28	0	ANP32E
8.1299e-33	0.385348	0.477	0.212	1.39037e-28	0	LAMTOR2
8.23713e-33	0.293606	0.368	0.135	1.40871e-28	0	CAPN12
8.34118e-33	0.357242	0.589	0.283	1.42651e-28	0	LSM4
9.38766e-33	0.344672	0.4	0.16	1.60548e-28	0	LSM6
1.54264e-32	0.339422	0.558	0.266	2.63822e-28	0	VPS29
1.58109e-32	0.357569	0.708	0.363	2.70399e-28	0	SF3B5
1.84176e-32	0.372942	0.56	0.271	3.14978e-28	0	EIF6
2.28983e-32	0.352911	0.959	0.661	3.91607e-28	0	TNFRSF18
2.79102e-32	0.385631	0.965	0.658	4.7732e-28	0	SKP1
2.95109e-32	0.26709	0.51	0.225	5.04696e-28	0	MPC2
4.00888e-32	0.406909	0.826	0.487	6.85599e-28	0	SEC11A
5.4093e-32	0.344398	0.401	0.164	9.25099e-28	0	NBDY
5.89945e-32	0.357836	0.446	0.197	1.00892e-27	0	TIMM8B
6.07314e-32	0.345231	0.808	0.446	1.03863e-27	0	NDUFA1
6.58599e-32	0.320249	0.541	0.255	1.12634e-27	0	STMP1
7.22393e-32	0.323113	0.683	0.347	1.23544e-27	0	LAMTOR5
8.34808e-32	0.320459	0.474	0.21	1.42769e-27	0	TSTA3
8.91154e-32	0.300652	0.626	0.308	1.52405e-27	0	UQCRC2
9.05161e-32	0.345447	0.628	0.315	1.54801e-27	0	CHMP2A
9.66771e-32	0.310893	0.615	0.307	1.65337e-27	0	ILK
1.22985e-31	0.331027	0.581	0.285	2.10329e-27	0	RAB5C
1.2994e-31	0.298457	0.525	0.245	2.22224e-27	0	FDX1
1.59194e-31	0.414328	0.962	0.674	2.72253e-27	0	ENO1
1.66782e-31	0.332784	0.798	0.44	2.8523e-27	0	WDR83OS
1.7245e-31	0.352262	0.481	0.219	2.94924e-27	0	NMI
1.91934e-31	0.271829	0.576	0.27	3.28245e-27	0	MAP2K1
1.99927e-31	0.318188	0.529	0.246	3.41916e-27	0	SMIM26
2.09501e-31	0.331423	0.531	0.251	3.58288e-27	0	GADD45GIP1
2.54687e-31	0.408616	0.86	0.505	4.35566e-27	0	PSMB1
2.59749e-31	0.333557	0.645	0.33	4.44223e-27	0	PSMB6
3.0201e-31	0.294781	0.43	0.183	5.16498e-27	0	TMEM256
3.40819e-31	0.313975	0.381	0.153	5.82868e-27	0	MRPS15
3.54071e-31	0.294865	0.493	0.218	6.05533e-27	0	IFI44
3.68871e-31	0.338583	0.269	0.083	6.30844e-27	0	HLA-DQA1
3.84161e-31	0.344126	0.423	0.181	6.56993e-27	0	ARRB2
3.93137e-31	0.322902	0.692	0.361	6.72342e-27	0	PGAM1
4.31464e-31	0.352153	0.557	0.268	7.3789e-27	0	NDUFB10
4.48247e-31	0.297437	0.471	0.212	7.66592e-27	0	PFDN2
5.19245e-31	0.471484	0.757	0.439	8.88013e-27	0	IRF7
5.58424e-31	0.30517	0.387	0.153	9.55016e-27	0	LSM2
5.85164e-31	0.36126	0.509	0.24	1.00075e-26	0	MRPL20
5.97523e-31	0.325281	0.414	0.173	1.02188e-26	0	NFU1
6.2503e-31	0.307234	0.651	0.333	1.06893e-26	0	RAP1A
6.42223e-31	0.389944	0.786	0.44	1.09833e-26	0	ATP5F1A
7.01782e-31	0.306732	0.326	0.12	1.20019e-26	0	COA3
7.28916e-31	0.304127	0.584	0.284	1.24659e-26	0	ELOC
7.79803e-31	0.337242	0.439	0.191	1.33362e-26	0	ZCRB1
8.15422e-31	0.305387	0.554	0.262	1.39453e-26	0	SNRPD1
8.45583e-31	0.373764	0.826	0.475	1.44612e-26	0	SNRPB
8.76116e-31	0.309685	0.461	0.204	1.49833e-26	0	PPP1R7
8.82813e-31	0.330392	0.779	0.42	1.50979e-26	0	SLC25A5
1.08302e-30	0.356337	0.608	0.305	1.85219e-26	0	ANXA5
1.35096e-30	0.401988	0.622	0.321	2.31041e-26	0	PTP4A1
1.65687e-30	0.295699	0.35	0.135	2.83357e-26	0	SMIM30
1.66596e-30	0.340132	0.945	0.691	2.84913e-26	0	CKLF
1.97375e-30	0.299392	0.818	0.494	3.37551e-26	0	RBPJ
2.34784e-30	0.322152	0.472	0.213	4.01527e-26	0	SIVA1
3.32184e-30	0.351157	0.635	0.328	5.68101e-26	0	RHOF
3.71773e-30	0.289104	0.64	0.327	6.35806e-26	0	CCDC85B
4.28449e-30	0.261441	0.453	0.197	7.32734e-26	0	STN1
4.98313e-30	0.317494	0.452	0.202	8.52216e-26	0	PFDN4
5.02023e-30	0.342179	0.544	0.266	8.5856e-26	0	TOMM22
5.02685e-30	0.32972	0.721	0.387	8.59693e-26	0	NDUFB11
5.46084e-30	0.378536	0.959	0.753	9.33912e-26	0	STK17B
5.70989e-30	0.361266	0.606	0.313	9.76505e-26	0	PCNP
5.9509e-30	0.317853	0.404	0.167	1.01772e-25	0	COX14
7.21711e-30	0.35269	0.408	0.177	1.23427e-25	0	METTL26
8.14683e-30	0.289127	0.39	0.159	1.39327e-25	0	SNAP23
8.24858e-30	0.30344	0.943	0.676	1.41067e-25	0	CD63
1.18028e-29	0.310878	0.56	0.273	2.01852e-25	0	BUD31
1.22068e-29	0.300318	0.568	0.277	2.0876e-25	0	VASP
1.25158e-29	0.362559	0.785	0.435	2.14045e-25	0	COPE
1.6826e-29	0.300742	0.51	0.237	2.87758e-25	0	FYB1
1.70855e-29	0.332988	0.465	0.214	2.92196e-25	0	FBL
1.72147e-29	0.301174	0.304	0.11	2.94406e-25	0	LSM10
1.87283e-29	0.282357	0.948	0.654	3.20291e-25	0	CRIP1
1.91006e-29	0.281909	0.547	0.26	3.26658e-25	0	MRPL57
2.05217e-29	0.317447	0.406	0.175	3.50963e-25	0	LSM1
2.62382e-29	0.318104	0.31	0.115	4.48725e-25	0	POLE4
2.63678e-29	0.576113	0.737	0.438	4.50943e-25	0	LST1
2.78556e-29	0.281345	0.427	0.185	4.76387e-25	0	RPS19BP1
2.84257e-29	0.330511	0.621	0.316	4.86137e-25	0	PSMB7
3.29267e-29	0.278356	0.419	0.178	5.63113e-25	0	MRPS34
3.37378e-29	0.314264	0.645	0.332	5.76983e-25	0	SSBP1
4.89968e-29	0.309568	0.594	0.294	8.37944e-25	0	TRGC1
5.38724e-29	0.299974	0.347	0.139	9.21326e-25	0	PFDN6
6.76205e-29	0.323643	0.702	0.372	1.15645e-24	0	NDUFB8
6.93776e-29	0.310353	0.487	0.229	1.18649e-24	0	DCTN3
8.98453e-29	0.299033	0.445	0.196	1.53654e-24	0	NUDT5
9.0656e-29	0.345055	0.599	0.307	1.5504e-24	0	NDUFA6
9.10507e-29	0.341692	0.69	0.37	1.55715e-24	0	MINOS1
9.49156e-29	0.281095	0.657	0.338	1.62325e-24	0	RSL1D1
1.04135e-28	0.330526	0.561	0.284	1.78092e-24	0	KRT10
1.18773e-28	0.286356	0.589	0.296	2.03125e-24	0	NDUFB7
1.19556e-28	0.397868	0.933	0.605	2.04465e-24	0	HNRNPA0
1.30598e-28	0.339696	0.642	0.34	2.23349e-24	0	SLC9A3R1
1.45928e-28	0.253167	0.33	0.123	2.49566e-24	0	SLC7A5
1.74088e-28	0.250875	0.523	0.25	2.97725e-24	0	NDUFA5
1.98685e-28	0.284418	0.564	0.272	3.39791e-24	0	C1QBP
2.05961e-28	0.261824	0.456	0.2	3.52235e-24	0	CST3
2.12392e-28	0.333446	0.722	0.405	3.63233e-24	0	PA2G4
2.12529e-28	0.321277	0.612	0.32	3.63466e-24	0	HIGD2A
2.12647e-28	0.295096	0.67	0.352	3.63669e-24	0	GDI2
2.15991e-28	0.30678	0.583	0.293	3.69388e-24	0	TMEM14B
2.36368e-28	0.311508	0.401	0.173	4.04236e-24	0	RPA2
2.37013e-28	0.270109	0.472	0.214	4.05339e-24	0	SNX10
2.49765e-28	0.312135	0.439	0.197	4.27148e-24	0	NAA10
2.63353e-28	0.285441	0.702	0.376	4.50387e-24	0	UBXN1
4.00066e-28	0.274442	0.423	0.184	6.84192e-24	0	RNF187
4.33944e-28	0.360388	0.493	0.241	7.42132e-24	0	C12orf57
4.67983e-28	0.286466	0.42	0.186	8.00344e-24	0	ASNA1
5.44373e-28	0.323246	0.99	0.78	9.30987e-24	0	HMGB1
5.66311e-28	0.269041	0.294	0.108	9.68505e-24	0	PPID
6.13342e-28	0.277889	0.263	0.089	1.04894e-23	0	MOSPD3
6.40096e-28	0.304691	0.5	0.243	1.09469e-23	0	GTF2A2
1.13567e-27	0.322645	0.552	0.274	1.94223e-23	0	LSM3
1.17252e-27	0.275316	0.797	0.431	2.00524e-23	0	PSMA1
1.30092e-27	0.315504	0.298	0.112	2.22483e-23	0	MRPL34
1.45441e-27	0.330498	0.799	0.452	2.48733e-23	0	C11orf58
1.60171e-27	0.250082	0.314	0.117	2.73924e-23	0	METRNL
1.62136e-27	0.312116	0.506	0.243	2.77285e-23	0	BUB3
1.99955e-27	0.349258	0.903	0.549	3.41964e-23	0	MORF4L1
2.09096e-27	0.292454	0.689	0.368	3.57596e-23	0	CBX3
2.2303e-27	0.329715	0.852	0.493	3.81425e-23	0	SEC61B
2.80989e-27	0.318024	0.509	0.249	4.80548e-23	0	FIS1
2.85538e-27	0.310014	0.507	0.25	4.88327e-23	0	POLR2E
3.0794e-27	0.305533	0.594	0.31	5.26639e-23	0	GRB2
3.258e-27	0.270536	0.266	0.093	5.57183e-23	0	ASF1A
3.26208e-27	0.252163	0.395	0.17	5.57882e-23	0	API5
3.83137e-27	0.250072	0.483	0.23	6.55241e-23	0	MEAF6
4.18076e-27	0.258171	0.429	0.194	7.14994e-23	0	MRPL9
4.2443e-27	0.352796	0.692	0.376	7.2586e-23	0	RTRAF
5.85681e-27	0.267498	0.686	0.364	1.00163e-22	0	METTL9
6.02797e-27	0.302184	0.583	0.3	1.0309e-22	0	RANBP1
6.06578e-27	0.260572	0.568	0.287	1.03737e-22	0	HTATSF1
6.13153e-27	0.306317	0.398	0.175	1.04861e-22	0	HPRT1
6.22025e-27	0.333398	0.487	0.235	1.06379e-22	0	NSA2
6.39217e-27	0.353638	0.349	0.144	1.09319e-22	0	FXYD1
7.63224e-27	0.292716	0.433	0.2	1.30527e-22	0	IGBP1
1.089e-26	0.343672	0.359	0.156	1.8624e-22	0	PIN4
1.14209e-26	0.38479	0.987	0.76	1.95321e-22	0	HNRNPA1
1.2183e-26	0.302794	0.647	0.346	2.08354e-22	0	DNAJC8
1.22812e-26	0.286331	0.573	0.288	2.10032e-22	0	CSNK2B
1.23881e-26	0.333766	0.811	0.453	2.11861e-22	0	EIF3F
1.33452e-26	0.258272	0.73	0.398	2.28229e-22	0	CLEC2B
1.59758e-26	0.296718	0.874	0.559	2.73217e-22	0	CTSD
1.60483e-26	0.257103	0.391	0.17	2.74459e-22	0	HSPB11
1.66036e-26	0.256679	0.275	0.099	2.83954e-22	0	PNKD
1.81247e-26	0.28297	0.382	0.166	3.09968e-22	0	PRDX6
1.91699e-26	0.287284	0.528	0.269	3.27844e-22	0	LSM14A
1.96729e-26	0.293868	0.501	0.247	3.36446e-22	0	LAMTOR1
2.00984e-26	0.3205	0.699	0.372	3.43722e-22	0	COX5A
2.01718e-26	0.256362	0.561	0.29	3.44977e-22	0	CHURC1
2.38085e-26	0.304517	0.58	0.295	4.07173e-22	0	RPS27L
2.39226e-26	0.280114	0.408	0.183	4.09124e-22	0	RNASEH2C
2.48918e-26	0.320794	0.811	0.468	4.257e-22	0	COX5B
2.61844e-26	0.261282	0.378	0.163	4.47805e-22	0	DPM3
2.69182e-26	0.282636	0.501	0.245	4.60356e-22	0	SUPT4H1
3.57108e-26	0.258781	0.251	0.084	6.10727e-22	0	CA2
3.72769e-26	0.25936	0.477	0.223	6.3751e-22	0	HNRNPAB
3.9489e-26	0.275739	0.651	0.344	6.7534e-22	0	SRSF9
4.2036e-26	0.267453	0.422	0.193	7.189e-22	0	SLIRP
4.89028e-26	0.357067	0.914	0.538	8.36336e-22	0	RHOA
6.32876e-26	0.269994	0.544	0.273	1.08235e-21	0	CASP4
6.43261e-26	0.358006	0.956	0.758	1.10011e-21	0	CTSW
8.22879e-26	0.275106	0.32	0.127	1.40729e-21	0	PRKACB
8.26458e-26	0.257558	0.352	0.148	1.41341e-21	0	COPS4
8.29288e-26	0.276851	0.782	0.446	1.41825e-21	0	IFI16
8.44233e-26	0.362899	0.916	0.566	1.44381e-21	0	TPM3
8.94402e-26	0.263067	0.593	0.31	1.52961e-21	0	LAMTOR4
9.55592e-26	0.260553	0.288	0.111	1.63425e-21	0	MEA1
1.00178e-25	0.263429	0.545	0.274	1.71324e-21	0	NDUFS6
1.01681e-25	0.568736	0.621	0.355	1.73895e-21	0	RGS2
1.06524e-25	0.266306	0.379	0.166	1.82178e-21	0	HIKESHI
1.114e-25	0.252857	0.555	0.282	1.90516e-21	0	AURKAIP1
1.15779e-25	0.267199	0.324	0.132	1.98006e-21	0	UROS
1.18704e-25	0.270117	0.616	0.325	2.03007e-21	0	PGLS
1.39803e-25	0.252328	0.66	0.351	2.3909e-21	0	CCT4
1.45268e-25	0.253721	0.641	0.332	2.48437e-21	0	VDAC2
1.46608e-25	0.270692	0.288	0.112	2.50729e-21	0	NDUFA8
1.5e-25	0.258413	0.59	0.303	2.56531e-21	0	TALDO1
1.55138e-25	0.28175	0.645	0.346	2.65316e-21	0	NDUFB9
1.68344e-25	0.294351	0.651	0.346	2.87902e-21	0	SNU13
1.6917e-25	0.255545	0.48	0.229	2.89314e-21	0	UBE2J1
1.78138e-25	0.336235	0.75	0.425	3.04651e-21	0	UBE2D2
1.86709e-25	0.260395	0.839	0.489	3.19309e-21	0	TNFRSF4
2.11978e-25	0.280743	0.475	0.227	3.62524e-21	0	DGUOK
2.41797e-25	0.281146	0.392	0.176	4.13521e-21	0	CD2BP2
2.56212e-25	0.285877	0.334	0.142	4.38173e-21	0	SS18L2
2.7585e-25	0.274363	0.333	0.138	4.71758e-21	0	MRPL43
2.97192e-25	0.266863	0.625	0.328	5.08258e-21	0	RPL22L1
3.47263e-25	0.25691	0.658	0.344	5.9389e-21	0	SNHG8
3.58694e-25	0.255389	0.349	0.149	6.13439e-21	0	TMEM126B
3.72357e-25	0.295513	0.56	0.283	6.36806e-21	0	PRDX2
4.18804e-25	0.257056	0.586	0.307	7.16238e-21	0	RTF2
4.324e-25	0.253722	0.493	0.237	7.3949e-21	0	GLRX3
4.52843e-25	0.337886	0.865	0.536	7.74452e-21	0	SERBP1
5.32172e-25	0.330315	0.917	0.585	9.1012e-21	0	UBE2D3
5.59341e-25	0.271025	0.634	0.338	9.56585e-21	0	PSMA6
5.86925e-25	0.375531	0.949	0.616	1.00376e-20	0	PPIA
6.37032e-25	0.260145	0.629	0.338	1.08945e-20	0	NDUFS8
9.04713e-25	0.324054	0.381	0.177	1.54724e-20	0	AP1S2
1.13739e-24	0.263088	0.34	0.146	1.94516e-20	0	MCTS1
1.18165e-24	0.25922	0.625	0.338	2.02087e-20	0	TCEA1
1.22851e-24	0.316467	0.602	0.321	2.101e-20	0	CALM3
1.27866e-24	0.314292	0.872	0.511	2.18676e-20	0	SET
1.34167e-24	0.317051	0.751	0.434	2.29452e-20	0	CCND2
1.61149e-24	0.308474	0.699	0.386	2.75598e-20	0	ATP5PB
1.94093e-24	0.331022	0.846	0.511	3.31938e-20	0	NAP1L1
1.94174e-24	0.279875	0.301	0.122	3.32076e-20	0	TAF12
2.22111e-24	0.255944	0.333	0.142	3.79854e-20	0	MRPL11
2.56689e-24	0.356943	0.997	0.949	4.3899e-20	0	VIM
3.65369e-24	0.331771	0.891	0.54	6.24854e-20	0	RAC2
3.92301e-24	0.253308	0.432	0.206	6.70914e-20	0	UFD1
4.52119e-24	0.330809	0.914	0.576	7.73214e-20	0	YWHAB
6.0694e-24	0.336379	0.908	0.572	1.03799e-19	0	PGK1
7.35784e-24	0.263305	0.628	0.336	1.25834e-19	0	PSMB8
9.50874e-24	0.279739	0.775	0.454	1.62618e-19	0	ARPC4
1.39911e-23	0.26199	0.343	0.151	2.39276e-19	0	DNAJC19
1.46178e-23	0.290752	0.547	0.288	2.49993e-19	0	SCAND1
1.50518e-23	0.356812	0.692	0.412	2.57416e-19	0	DUSP2
1.53191e-23	0.287165	0.766	0.45	2.61988e-19	0	RBM8A
2.14304e-23	0.269946	0.394	0.185	3.66503e-19	0	MRPS36
2.32921e-23	0.306753	0.279	0.109	3.98342e-19	0	HIST1H2AC
2.40673e-23	0.262955	0.594	0.317	4.11599e-19	0	APOBEC3G
2.64859e-23	0.272341	0.573	0.305	4.52961e-19	0	PUF60
2.93232e-23	0.253917	0.31	0.129	5.01485e-19	0	MPC1
2.93324e-23	0.285673	0.435	0.211	5.01643e-19	0	SARS
3.80466e-23	0.254059	0.285	0.115	6.50672e-19	0	DCTPP1
9.12542e-23	0.324109	0.504	0.266	1.56063e-18	0	MOB4
9.57197e-23	0.256752	0.635	0.346	1.637e-18	0	PSMC5
1.22221e-22	0.256999	0.42	0.206	2.09022e-18	0	COX20
1.67735e-22	0.276552	0.282	0.113	2.8686e-18	0	CORO1B
4.84528e-22	0.302642	0.988	0.821	8.28639e-18	0	CD52
5.61497e-22	0.286018	0.815	0.479	9.60273e-18	0	PCBP1
6.17728e-22	0.261334	0.756	0.451	1.05644e-17	0	MAP1LC3B
9.56087e-22	0.327815	0.349	0.159	1.6351e-17	0	COTL1
1.07542e-21	0.623228	0.802	0.594	1.83918e-17	0	CREM
1.35745e-21	0.259858	0.692	0.403	2.32151e-17	0	ANXA7
2.2445e-21	0.303659	0.766	0.446	3.83855e-17	0	PSMB9
3.31646e-21	0.278819	0.978	0.781	5.6718e-17	0	CLIC1
3.41311e-21	0.261649	0.398	0.195	5.8371e-17	0	RALA
4.05827e-21	0.30568	0.914	0.623	6.94046e-17	0	HNRNPC
1.00977e-20	0.252275	0.826	0.502	1.72692e-16	0	HNRNPF
1.08108e-20	0.297437	0.831	0.515	1.84886e-16	0	CYCS
1.87981e-20	0.287763	0.878	0.545	3.21486e-16	0	SUB1
2.7998e-20	0.267504	0.283	0.122	4.78822e-16	0	MID1IP1
3.26839e-20	0.287474	0.346	0.159	5.5896e-16	0	BATF
8.96542e-20	0.255496	0.776	0.486	1.53327e-15	0	PCBP2
1.79676e-19	0.259528	0.821	0.534	3.07281e-15	0	TSPO
1.94066e-19	0.284066	0.823	0.516	3.31892e-15	0	YWHAQ
2.51865e-19	0.336744	0.254	0.105	4.30739e-15	0	HSPA1A
5.91703e-19	0.25281	0.539	0.3	1.01193e-14	0	PSMB2
6.74492e-19	0.78893	0.347	0.176	1.15352e-14	0	MT2A
7.81055e-19	0.362205	0.34	0.167	1.33576e-14	0	DNAJB1
1.13676e-18	0.258302	0.676	0.393	1.94409e-14	0	CYTIP
1.29728e-18	0.251396	0.855	0.557	2.21861e-14	0	BZW1
2.0259e-18	0.330737	0.972	0.77	3.4647e-14	0	ARHGDIB
4.07125e-18	0.362853	0.988	0.939	6.96266e-14	0	NFKBIA
7.96926e-18	0.322103	0.786	0.535	1.3629e-13	0	FAM177A1
9.16848e-18	0.276228	0.644	0.387	1.56799e-13	0	EPSTI1
1.11673e-16	0.289239	0.965	0.709	1.90982e-12	0	HNRNPK
7.35521e-16	0.483984	0.629	0.405	1.25789e-11	0	RGCC
3.0011e-15	0.344964	0.629	0.414	5.13249e-11	0	DUSP4
8.443e-14	0.323621	0.44	0.252	1.44392e-09	0	ISG20
2.64699e-12	0.268388	0.951	0.764	4.52689e-08	0	IER2
1.45164e-11	0.313123	0.951	0.847	2.48259e-07	0	ZFP36
3.55934e-11	0.334122	0.951	0.827	6.08718e-07	0	JUNB
0.000100165	0.778447	0.555	0.369	1	0	HBD
1.95364e-137	1.03683	0.998	0.999	3.34112e-133	1	MALAT1
8.37079e-65	0.777913	0.977	0.998	1.43157e-60	1	MT-CO1
7.50949e-64	0.722531	0.967	0.996	1.28427e-59	1	MT-CO2
7.94662e-57	0.668656	0.963	0.992	1.35903e-52	1	MT-ND2
1.20425e-56	0.7009	0.965	0.997	2.0595e-52	1	MT-CO3
3.2471e-55	0.728493	0.959	0.993	5.55319e-51	1	MT-ND3
1.1921e-49	0.659341	0.953	0.995	2.03874e-45	1	MT-ATP6
6.25934e-48	0.792466	0.903	0.949	1.07047e-43	1	PTPRC
1.4064e-46	0.613602	0.957	0.993	2.40523e-42	1	MT-ND4
9.36803e-42	0.658878	0.955	0.992	1.60212e-37	1	MT-CYB
8.39085e-30	1.21055	0.667	0.604	1.435e-25	1	RORA
1.4751e-28	1.0107	0.86	0.885	2.52272e-24	1	CXCR4
1.74396e-26	0.757895	0.798	0.881	2.98253e-22	1	MT-ND5
2.83319e-24	1.00186	0.837	0.888	4.84532e-20	1	CD69
1.00472e-22	1.00643	0.29	0.128	1.71827e-18	1	KRT1
1.34491e-21	0.492919	0.909	0.972	2.30006e-17	1	MT-ND1
1.00113e-19	0.645097	0.942	0.984	1.71214e-15	1	MTRNR2L8
1.43641e-19	1.2566	0.307	0.164	2.45654e-15	1	IL10RA
4.21305e-19	0.65993	0.862	0.917	7.20516e-15	1	MTRNR2L10
2.96869e-15	0.563711	0.946	0.979	5.07705e-11	1	MTRNR2L12
3.10159e-14	0.814023	0.599	0.587	5.30434e-10	1	SYNE2
9.55589e-14	0.752069	0.611	0.647	1.63425e-09	1	RSRP1
2.30502e-13	1.08016	0.523	0.528	3.94204e-09	1	TLE4
3.68899e-13	0.549631	0.786	0.845	6.30891e-09	1	IL7R
8.67782e-13	0.413667	0.868	0.974	1.48408e-08	1	HLA-E
8.99569e-13	0.416031	0.767	0.888	1.53844e-08	1	SON
5.15402e-12	0.691402	0.767	0.813	8.8144e-08	1	FOS
3.64611e-11	0.269076	0.967	0.998	6.23558e-07	1	HLA-A
7.34684e-11	0.731163	0.716	0.788	1.25646e-06	1	DUSP1
1.32439e-10	0.620613	0.652	0.779	2.26497e-06	1	ACAP1
1.6468e-10	0.551151	0.728	0.833	2.81636e-06	1	EML4
1.68012e-10	0.311973	0.967	0.995	2.87334e-06	1	HLA-C
4.27466e-10	0.39218	0.776	0.921	7.31052e-06	1	RBM39
4.59666e-10	0.801601	0.601	0.653	7.86121e-06	1	AC114760.2
5.68703e-10	0.306259	0.969	0.998	9.72595e-06	1	HLA-B
1.37166e-09	0.696769	0.613	0.734	2.34581e-05	1	ANKRD12
2.9834e-09	0.539113	0.825	0.891	5.10221e-05	1	KLF6
6.20756e-09	0.57947	0.638	0.779	0.000106162	1	N4BP2L2
6.84719e-09	0.584172	0.646	0.801	0.000117101	1	FUS
7.2884e-09	0.795957	0.488	0.524	0.000124646	1	ANKRD44
7.45354e-09	0.504925	0.735	0.859	0.000127471	1	ITGB1
3.00119e-08	0.697144	0.625	0.719	0.000513264	1	NEAT1
3.42089e-08	0.388297	0.839	0.947	0.00058504	1	CD44
5.14359e-08	0.612549	0.603	0.718	0.000879658	1	RNF213
5.49359e-08	0.795547	0.539	0.632	0.000939514	1	STK4
3.12876e-07	0.751083	0.496	0.557	0.0053508	1	PCSK7
4.00378e-07	0.505701	0.728	0.875	0.00684726	1	HSPA5
1.61354e-06	0.677271	0.51	0.582	0.0275947	1	ITGB7
1.61869e-06	0.868824	0.255	0.189	0.0276829	1	TNFRSF9
2.24038e-06	0.68076	0.539	0.597	0.038315	1	SLC2A3
3.02918e-06	0.263295	0.154	0.297	0.051805	1	ATP6V1D
6.14508e-06	0.274359	0.243	0.438	0.105093	1	WHAMM
8.23426e-06	0.985025	0.257	0.2	0.140822	1	KLRG1
2.18462e-05	0.526449	0.642	0.797	0.373614	1	CCNL1
2.56801e-05	0.510163	0.681	0.807	0.439182	1	TNFAIP3
3.15777e-05	0.253688	0.163	0.297	0.540042	1	MLEC
3.71126e-05	0.688162	0.525	0.651	0.6347	1	TNRC6B
4.24236e-05	0.266324	0.175	0.312	0.725528	1	CYSLTR1
4.47861e-05	0.556879	0.572	0.698	0.765932	1	DNAJB14
6.89169e-05	0.554009	0.547	0.68	1	1	AKAP13
7.02807e-05	0.26744	0.142	0.259	1	1	TOP2B
7.90847e-05	0.269786	0.206	0.359	1	1	SETD5
0.000113195	0.532288	0.578	0.709	1	1	AKAP9
0.000139355	0.429297	0.597	0.751	1	1	GPBP1
0.000140358	0.273925	0.204	0.355	1	1	KIAA1551
0.000146475	0.257787	0.247	0.424	1	1	NEMF
0.000171136	0.26339	0.23	0.391	1	1	ZBTB1
0.000205245	0.252602	0.158	0.276	1	1	NBR1
0.000246934	0.27976	0.195	0.335	1	1	ERBIN
0.000249404	0.382758	0.665	0.809	1	1	EVL
0.000288662	0.349422	0.646	0.818	1	1	PRRC2C
0.000296186	0.466363	0.621	0.776	1	1	ARID4B
0.000316723	0.290545	0.2	0.342	1	1	DHX9
0.000326408	0.267153	0.167	0.286	1	1	SENP6
0.00034029	0.317139	0.302	0.516	1	1	RNF125
0.00034822	0.493845	0.576	0.743	1	1	NCOR1
0.000375533	0.565476	0.473	0.57	1	1	AAK1
0.000382498	0.679918	0.327	0.321	1	1	FTX
0.000456952	0.689163	0.51	0.58	1	1	FOSB
0.000545924	0.549111	0.533	0.648	1	1	MYO1F
0.00056195	0.270493	0.171	0.29	1	1	TSEN54
0.000579423	0.707115	0.661	0.757	1	1	JUN
0.000618645	0.305555	0.245	0.405	1	1	CHD3
0.000620302	0.589761	0.498	0.612	1	1	ANKRD11
0.000726953	0.257148	0.2	0.331	1	1	NSD1
0.00076223	0.549177	0.578	0.739	1	1	DDX3X
0.000927542	0.378473	0.644	0.834	1	1	PDIA3
0.000928784	0.410155	0.556	0.674	1	1	TNFRSF25
0.00102221	0.837304	0.387	0.402	1	1	CCR6
0.0010565	0.254144	0.15	0.251	1	1	HMGCL
0.00123021	0.725265	0.305	0.3	1	1	TSHR
0.0012539	0.307915	0.78	0.906	1	1	PPP1R15A
0.00128641	0.300228	0.309	0.514	1	1	ZNF207
0.00138509	0.261093	0.161	0.267	1	1	ATP6V1H
0.00158392	0.642747	0.366	0.384	1	1	NFAT5
0.00161347	0.503813	0.498	0.611	1	1	MACF1
0.00167446	0.266785	0.169	0.275	1	1	TCOF1
0.0017653	0.513915	0.514	0.6	1	1	AHNAK
0.00185012	0.279645	0.167	0.274	1	1	PNPLA8
0.00185682	0.276554	0.156	0.253	1	1	UBXN2A
0.00196833	0.266859	0.226	0.368	1	1	HK1
0.00200319	0.257373	0.251	0.41	1	1	FNBP4
0.00201323	0.314253	0.235	0.385	1	1	ATG12
0.00202594	0.278713	0.261	0.427	1	1	ILF3
0.00205959	0.266416	0.212	0.343	1	1	AKNA
0.00216573	0.293839	0.222	0.363	1	1	WNK1
0.00224892	0.323377	0.274	0.444	1	1	BRD2
0.00226954	0.271482	0.325	0.526	1	1	DDX21
0.00232521	0.584555	0.582	0.745	1	1	DNAJA1
0.00247971	0.697389	0.344	0.37	1	1	ANKRD36C
0.00260299	0.285238	0.163	0.264	1	1	ELF2
0.00261991	0.306995	0.317	0.522	1	1	ARHGAP45
0.00299604	0.374939	0.66	0.857	1	1	KMT2E
0.00306368	0.254251	0.183	0.291	1	1	NORAD
0.00310567	0.296865	0.214	0.341	1	1	ST3GAL1
0.003196	0.254746	0.181	0.289	1	1	GON4L
0.00320808	0.281623	0.196	0.315	1	1	MARCH6
0.00359482	0.270234	0.187	0.295	1	1	WDFY2
0.00384527	0.292406	0.259	0.41	1	1	GCC2
0.00392687	0.304269	0.319	0.517	1	1	DNAJC7
0.00406513	0.277702	0.327	0.528	1	1	CANX
0.00411616	0.25871	0.16	0.25	1	1	TSC2
0.00412192	0.299107	0.208	0.332	1	1	IMMT
0.00413447	0.355376	0.267	0.426	1	1	YME1L1
0.00452153	0.632341	0.451	0.573	1	1	KIF5B
0.00464379	0.297635	0.202	0.32	1	1	DERL1
0.00498139	0.357388	0.278	0.438	1	1	SLFN5
0.00498467	0.282983	0.23	0.363	1	1	RB1CC1
0.00511055	0.276568	0.383	0.629	1	1	SCAF11
0.00515982	0.255609	0.294	0.478	1	1	NUCB1
0.0051833	0.299551	0.187	0.293	1	1	DNM1L
0.005199	0.356922	0.27	0.436	1	1	PTPN2
0.00519906	0.318202	0.257	0.398	1	1	SAT1
0.00567885	0.278397	0.165	0.26	1	1	NABP1
0.00571395	0.463906	0.562	0.753	1	1	PNISR
0.00571725	0.309357	0.185	0.289	1	1	STOM
0.00576587	0.312502	0.169	0.266	1	1	SIAH2
0.00582306	0.297676	0.245	0.387	1	1	HELZ
0.00594699	0.274333	0.261	0.411	1	1	ODF2L
0.00595485	0.346224	0.228	0.357	1	1	DNAJC3
0.00604145	0.271843	0.309	0.497	1	1	MBNL1
0.0060499	0.305245	0.2	0.312	1	1	KDM2A
0.00605562	0.304217	0.245	0.38	1	1	ITM2A
0.00656086	0.262849	0.323	0.503	1	1	PDE4D
0.00741684	0.577712	0.79	0.927	1	1	HSP90AA1
0.00753705	0.296812	0.292	0.463	1	1	GOLGA4
0.00757799	0.302227	0.171	0.267	1	1	LNPEP
0.00775298	0.347172	0.257	0.409	1	1	SURF4
0.00816519	0.272978	0.163	0.253	1	1	LAMP2
0.00848516	0.267108	0.189	0.29	1	1	HUWE1
0.00853765	0.281851	0.311	0.497	1	1	MYH9
0.0087778	0.342697	0.342	0.546	1	1	TACC1
0.00889511	0.264343	0.195	0.299	1	1	SETX
0.00905387	0.297109	0.195	0.301	1	1	GAK
0.00939106	0.48396	0.535	0.701	1	1	ARGLU1
0.00954925	0.277139	0.198	0.306	1	1	ZAP70
0.00961434	0.409707	0.632	0.84	1	1	CD53
0.00999914	0.332099	0.317	0.505	1	1	TAF1D
4.75478e-70	0.834364	0.995	0.989	8.13162e-66	2	MT-CO3
6.37337e-67	0.750417	0.99	0.985	1.08997e-62	2	MT-ND2
2.78034e-65	0.718503	0.988	0.986	4.75494e-61	2	MT-ND3
2.48538e-64	0.797955	0.995	0.993	4.2505e-60	2	MT-CO1
6.86383e-62	0.763942	0.993	0.983	1.17385e-57	2	MT-CYB
7.97549e-61	0.552524	0.998	0.999	1.36397e-56	2	MALAT1
1.615e-60	1.16773	0.902	0.711	2.76198e-56	2	TNFRSF18
4.03522e-60	0.693798	0.99	0.985	6.90103e-56	2	MT-ND4
1.9646e-59	0.660124	0.995	0.989	3.35985e-55	2	MT-CO2
7.56121e-58	0.772642	0.993	0.992	1.29312e-53	2	HLA-A
1.8851e-55	0.755298	0.971	0.957	3.2239e-51	2	MT-ND1
2.71599e-52	0.728478	0.995	0.988	4.64488e-48	2	HLA-C
2.38184e-49	0.607701	0.99	0.985	4.07341e-45	2	MT-ATP6
1.78569e-44	1.06408	0.897	0.835	3.05388e-40	2	HSPA5
1.96627e-43	0.946928	0.949	0.867	3.36272e-39	2	CXCR4
2.64512e-41	1.14716	0.77	0.601	4.52369e-37	2	IL4I1
3.50827e-40	1.30417	0.724	0.518	5.99984e-36	2	PRMT9
5.04375e-40	1.08847	0.778	0.617	8.62583e-36	2	AC114760.2
9.7204e-39	0.851456	0.934	0.9	1.66238e-34	2	MTRNR2L10
1.28374e-38	0.618162	1	0.991	2.19546e-34	2	HLA-B
6.22543e-36	0.716896	0.988	0.973	1.06467e-31	2	MTRNR2L8
3.04026e-35	0.931428	0.848	0.805	5.19945e-31	2	EML4
3.52309e-35	1.49085	0.655	0.457	6.02519e-31	2	CD83
3.69838e-35	1.04375	0.836	0.777	6.32496e-31	2	REL
1.58931e-33	1.07506	0.77	0.576	2.71804e-29	2	ZNF331
6.93919e-31	0.911166	0.807	0.667	1.18674e-26	2	JAML
1.75423e-30	1.31238	0.587	0.39	3.00008e-26	2	DLL1
2.5291e-30	0.597399	0.941	0.939	4.32527e-26	2	PTPRC
3.39813e-30	1.24865	0.775	0.682	5.81148e-26	2	CD74
5.17565e-30	1.56106	0.504	0.291	8.8514e-26	2	HLA-DRB1
6.15647e-30	0.804643	0.836	0.788	1.05288e-25	2	PDIA3
8.75033e-30	1.00922	0.704	0.559	1.49648e-25	2	RBPJ
8.13114e-29	1.08341	0.648	0.511	1.39059e-24	2	SLC16A3
1.10095e-28	0.807287	0.971	0.972	1.88285e-24	2	MTRNR2L12
1.26924e-27	1.06225	0.538	0.359	2.17065e-23	2	IL2RB
3.08061e-26	1.04668	0.467	0.265	5.26847e-22	2	CD300LF
1.49251e-25	0.591381	0.88	0.862	2.55249e-21	2	MT-ND5
3.35081e-24	1.34442	0.467	0.29	5.73056e-20	2	RANBP2
5.71488e-24	0.936409	0.567	0.419	9.77358e-20	2	CD82
5.75396e-24	0.625033	0.863	0.749	9.84042e-20	2	MAP3K8
5.79531e-24	0.648044	0.858	0.862	9.91114e-20	2	TMBIM6
1.26564e-23	0.895057	0.844	0.806	2.16451e-19	2	CTSW
1.86521e-23	0.856677	0.802	0.741	3.18988e-19	2	BST2
2.46737e-23	1.26554	0.494	0.316	4.2197e-19	2	B3GNT7
5.51046e-23	0.574273	0.856	0.865	9.424e-19	2	SON
2.16474e-22	0.93717	0.675	0.567	3.70214e-18	2	TNFRSF4
4.10077e-21	0.756577	0.966	0.95	7.01313e-17	2	SRGN
8.26204e-21	1.12342	0.511	0.362	1.41297e-16	2	ICAM1
1.48196e-20	0.910613	0.743	0.556	2.53444e-16	2	XCL1
1.80012e-20	0.620012	0.807	0.794	3.07857e-16	2	LCP1
3.77092e-20	1.02734	0.579	0.467	6.44902e-16	2	CTNNB1
6.41498e-20	0.574841	1	1	1.09709e-15	2	B2M
7.41195e-20	0.865754	0.714	0.681	1.26759e-15	2	CALR
1.29632e-19	0.901453	0.721	0.677	2.21696e-15	2	HERPUD1
1.58719e-19	1.28723	0.501	0.334	2.71442e-15	2	HLA-DRA
1.59129e-19	0.640365	0.79	0.767	2.72142e-15	2	CD164
1.597e-18	0.91578	0.746	0.718	2.73119e-14	2	HSP90B1
2.22885e-18	0.906285	0.609	0.543	3.81177e-14	2	TAP1
2.6441e-18	0.786105	0.658	0.638	4.52194e-14	2	STAT3
4.87033e-18	0.773529	0.697	0.668	8.32923e-14	2	DNAJB14
1.03057e-17	0.756097	0.692	0.656	1.76248e-13	2	SELENOS
1.85262e-17	0.83167	0.587	0.496	3.16836e-13	2	PHYKPL
2.03029e-17	0.685342	0.702	0.633	3.47219e-13	2	CTSD
3.51777e-17	0.817473	0.553	0.438	6.01609e-13	2	AHI1
5.30874e-17	0.817778	0.709	0.603	9.07901e-13	2	NR4A2
1.63858e-16	1.06395	0.57	0.5	2.8023e-12	2	HECTD1
2.46472e-16	0.75499	0.653	0.572	4.21517e-12	2	SLC2A3
1.6908e-15	1.13742	0.286	0.15	2.8916e-11	2	RGPD5
1.91602e-15	0.525969	0.885	0.866	3.27678e-11	2	FNBP1
3.31372e-15	0.705994	0.775	0.757	5.66712e-11	2	CKLF
3.61498e-15	0.821443	0.592	0.449	6.18234e-11	2	DUSP4
4.00741e-15	0.725151	0.606	0.575	6.85348e-11	2	SMG1
4.84071e-15	1.03837	0.491	0.374	8.27858e-11	2	NR4A3
5.82439e-15	0.489639	0.902	0.9	9.96088e-11	2	ITM2B
5.82505e-15	0.889373	0.367	0.231	9.962e-11	2	GOLGA8A
6.29947e-15	0.618796	0.682	0.644	1.07733e-10	2	TNFRSF25
9.03039e-15	0.876279	0.467	0.35	1.54438e-10	2	PFKFB3
1.18129e-14	0.862149	0.379	0.255	2.02025e-10	2	SSH1
1.18204e-14	0.824302	0.445	0.315	2.02152e-10	2	KIAA1324
2.25027e-14	0.806425	0.751	0.597	3.84842e-10	2	XCL2
2.73311e-14	0.677752	0.594	0.546	4.67416e-10	2	PSAP
5.18297e-14	0.854032	0.425	0.308	8.86392e-10	2	LINC00299
6.80164e-14	0.701082	0.633	0.62	1.16322e-09	2	TAPBP
7.40962e-14	0.836483	0.44	0.33	1.26719e-09	2	CTSA
9.63816e-14	0.774721	0.469	0.349	1.64832e-09	2	MTRNR2L1
1.06258e-13	0.715683	0.565	0.492	1.81722e-09	2	PTPN22
2.25276e-13	0.551716	0.68	0.688	3.85267e-09	2	ICAM3
2.34277e-13	0.560298	0.758	0.788	4.0066e-09	2	PRRC2C
2.92485e-13	0.638138	0.621	0.619	5.00208e-09	2	LAMP1
2.9874e-13	0.571568	0.709	0.729	5.10905e-09	2	KTN1
3.08927e-13	0.654429	0.589	0.546	5.28327e-09	2	ATP1A1
3.89061e-13	0.688176	0.604	0.593	6.65373e-09	2	PDIA6
6.92551e-13	0.635512	0.628	0.546	1.1844e-08	2	MAFF
1.60817e-12	0.455488	0.768	0.765	2.7503e-08	2	CCNL1
3.37636e-12	0.542592	0.68	0.715	5.77424e-08	2	NCOR1
3.70113e-12	1.04167	0.401	0.293	6.32968e-08	2	HLA-DPA1
5.8116e-12	0.779141	0.526	0.447	9.93899e-08	2	METTL15
6.81922e-12	1.36283	0.555	0.446	1.16622e-07	2	CSF2
6.97804e-12	0.68432	0.496	0.415	1.19338e-07	2	STAT4
7.00664e-12	0.676682	0.599	0.531	1.19828e-07	2	TMIGD2
7.76697e-12	0.842969	0.531	0.412	1.32831e-07	2	AREG
1.57559e-11	0.628089	0.597	0.556	2.69457e-07	2	IL4R
1.62186e-11	0.533354	0.699	0.723	2.7737e-07	2	GPBP1
1.87736e-11	0.670116	0.616	0.598	3.21066e-07	2	MYCBP2
3.29919e-11	0.458276	0.79	0.822	5.64227e-07	2	KMT2E
3.7948e-11	0.712818	0.619	0.586	6.48987e-07	2	ALOX5AP
4.33158e-11	0.546124	0.643	0.639	7.40786e-07	2	RSRP1
4.83543e-11	0.653415	0.892	0.893	8.26955e-07	2	LTB
4.92924e-11	0.737096	0.462	0.377	8.42998e-07	2	KIT
9.06237e-11	0.939106	0.611	0.568	1.54985e-06	2	TNFSF10
3.10339e-10	0.660796	0.562	0.527	5.30742e-06	2	CD96
3.27134e-10	0.640262	0.467	0.397	5.59465e-06	2	MPV17L
5.97115e-10	0.671669	0.401	0.309	1.02119e-05	2	GOLGA8B
6.66526e-10	0.990341	0.289	0.185	1.13989e-05	2	HLA-DQB1
7.11898e-10	0.945462	0.428	0.326	1.21749e-05	2	CD2
7.41839e-10	0.310984	0.941	0.955	1.26869e-05	2	HLA-E
7.76897e-10	0.404531	0.848	0.883	1.32865e-05	2	SARAF
8.4422e-10	0.645434	0.716	0.754	1.44379e-05	2	CD63
8.98656e-10	0.903492	0.597	0.564	1.53688e-05	2	IFI6
1.12043e-09	0.749302	0.435	0.368	1.91617e-05	2	TRAF5
1.45324e-09	0.651751	0.479	0.417	2.48533e-05	2	INPP5D
2.25116e-09	0.695151	0.269	0.171	3.84994e-05	2	GRN
2.57653e-09	0.632852	0.621	0.6	4.40638e-05	2	FAM177A1
3.54823e-09	0.741234	0.355	0.252	6.06818e-05	2	XIST
4.28401e-09	0.622841	0.54	0.521	7.32652e-05	2	CHD1
4.52321e-09	0.373494	0.824	0.836	7.73559e-05	2	ITGB1
7.01306e-09	0.701083	0.328	0.245	0.000119937	2	VOPP1
7.60379e-09	0.803891	0.276	0.187	0.00013004	2	RHBDF2
8.54681e-09	0.527157	0.667	0.7	0.000146168	2	RNF213
1.00459e-08	0.58051	0.526	0.524	0.000171805	2	ATP6AP2
1.16262e-08	0.683386	0.381	0.309	0.000198832	2	UNC93B1
1.83075e-08	0.775625	0.418	0.335	0.000313095	2	CEMIP2
2.05098e-08	0.907386	0.254	0.165	0.000350759	2	CCR7
2.25815e-08	0.549972	0.611	0.633	0.000386189	2	NFKB1
2.48566e-08	0.447046	0.702	0.76	0.000425097	2	N4BP2L2
2.62939e-08	0.639774	0.333	0.253	0.000449679	2	CLN8
3.64283e-08	0.495099	0.653	0.688	0.000622997	2	AKAP9
4.40324e-08	0.514625	0.557	0.503	0.000753042	2	GSN
6.41528e-08	0.633753	0.609	0.592	0.00109714	2	GPR65
7.39113e-08	0.701135	0.526	0.479	0.00126403	2	IFI44L
8.59234e-08	0.667037	0.46	0.423	0.00146946	2	PDIA4
9.67408e-08	0.356186	0.736	0.777	0.00165446	2	FUS
1.37381e-07	0.528339	0.567	0.602	0.00234948	2	TMED9
1.48486e-07	0.581843	0.601	0.587	0.00253941	2	SYNE2
2.90225e-07	0.430348	0.67	0.717	0.00496343	2	ANKRD12
3.46418e-07	0.430325	0.721	0.776	0.00592444	2	ARL6IP5
3.60778e-07	0.588018	0.423	0.32	0.00617003	2	RGS16
3.88681e-07	0.487256	0.592	0.557	0.00664723	2	ICOS
4.19227e-07	0.588109	0.34	0.264	0.00716962	2	APLP2
6.43158e-07	0.624306	0.379	0.329	0.0109993	2	SRPRA
6.51698e-07	0.716596	0.55	0.566	0.0111453	2	BAZ1A
8.38005e-07	0.586765	0.352	0.29	0.0143316	2	APP
9.40367e-07	0.520018	0.516	0.516	0.0160822	2	RPN2
9.41051e-07	0.79107	0.269	0.194	0.0160939	2	HLA-DRB5
9.52372e-07	0.577539	0.484	0.465	0.0162875	2	MT-ND4L
1.0016e-06	0.588282	0.487	0.458	0.0171293	2	KDM6B
1.13555e-06	0.594262	0.533	0.503	0.0194202	2	PIM3
1.8167e-06	0.493867	0.614	0.647	0.0310692	2	IFRD1
1.86539e-06	0.614458	0.45	0.44	0.0319019	2	LRPAP1
1.89391e-06	0.717331	0.264	0.193	0.0323897	2	GRAMD1B
1.92108e-06	0.69605	0.523	0.526	0.0328543	2	IRF7
2.35023e-06	0.557528	0.535	0.579	0.0401937	2	BSG
2.43171e-06	0.48481	0.565	0.532	0.0415871	2	METTL22
2.95496e-06	0.723359	0.391	0.336	0.0505357	2	AC058791.1
3.20602e-06	0.538148	0.428	0.4	0.0548294	2	OS9
3.52163e-06	0.553822	0.545	0.477	0.060227	2	DUSP2
3.76992e-06	0.431694	0.528	0.505	0.0644731	2	NFKB2
3.94863e-06	0.605176	0.526	0.533	0.0675296	2	TNFSF14
4.01424e-06	0.272796	0.848	0.9	0.0686516	2	RBM39
4.05624e-06	0.764626	0.445	0.431	0.0693699	2	ATP1B3
4.88178e-06	0.634457	0.323	0.261	0.0834881	2	SRGAP3
6.00708e-06	0.669331	0.259	0.193	0.102733	2	SNX9
6.02734e-06	0.610493	0.337	0.274	0.10308	2	LDLRAD4
6.28543e-06	0.400263	0.66	0.725	0.107493	2	PNISR
6.57276e-06	0.529851	0.337	0.283	0.112407	2	ATP8B4
6.62328e-06	0.612512	0.445	0.435	0.113271	2	PPP4R3A
7.44455e-06	0.630891	0.333	0.275	0.127317	2	NBL1
8.80714e-06	0.518851	0.445	0.408	0.15062	2	IFNGR1
9.36358e-06	0.67554	0.328	0.262	0.160136	2	SDC4
1.00912e-05	0.718866	0.367	0.323	0.172579	2	TNFRSF1B
1.04273e-05	0.445807	0.589	0.65	0.178327	2	IQGAP1
1.13391e-05	0.532947	0.577	0.57	0.193922	2	SLA
1.18693e-05	0.409124	0.584	0.618	0.202989	2	USP15
1.27139e-05	0.7135	0.259	0.195	0.217432	2	HLA-DPB1
1.28728e-05	0.642432	0.462	0.477	0.22015	2	CD81
1.34064e-05	0.67561	0.259	0.196	0.229276	2	ARHGAP10
1.42434e-05	0.540903	0.386	0.35	0.243591	2	ASH1L
1.68193e-05	0.569179	0.44	0.391	0.287643	2	CCR6
1.7107e-05	0.573348	0.445	0.419	0.292564	2	SYTL3
2.33022e-05	0.413312	0.538	0.546	0.398514	2	PCSK7
2.45873e-05	0.617066	0.293	0.238	0.420492	2	GPR82
2.68532e-05	0.586023	0.457	0.447	0.459243	2	PIK3IP1
2.68983e-05	0.582058	0.477	0.486	0.460016	2	HSPD1
3.0024e-05	0.562528	0.342	0.298	0.51347	2	HEXA
3.48035e-05	0.48326	0.494	0.5	0.59521	2	HLA-F
4.78394e-05	0.75607	0.328	0.286	0.818149	2	FURIN
4.78507e-05	0.676699	0.284	0.23	0.818342	2	SCPEP1
4.82112e-05	0.466895	0.557	0.594	0.824508	2	MACF1
5.52122e-05	0.597883	0.399	0.382	0.94424	2	FYN
5.89203e-05	0.540354	0.289	0.232	1	2	S1PR3
7.71309e-05	0.362444	0.604	0.678	1	2	DHRS7
7.78487e-05	0.456838	0.345	0.292	1	2	TSHR
8.09276e-05	0.326006	0.768	0.833	1	2	IL2RG
8.97877e-05	0.378468	0.729	0.69	1	2	FCER1G
9.15353e-05	0.455017	0.496	0.514	1	2	NR3C1
0.000100848	0.288149	0.721	0.813	1	2	CD53
0.000109566	0.537744	0.333	0.298	1	2	APMAP
0.000113001	0.46118	0.597	0.669	1	2	FMNL1
0.000130015	0.710427	0.313	0.275	1	2	NFATC1
0.000138297	0.474036	0.56	0.592	1	2	NFE2L2
0.000138827	0.451808	0.518	0.56	1	2	CTSC
0.000141999	0.39518	0.521	0.556	1	2	AAK1
0.000149849	0.595255	0.465	0.475	1	2	SLC3A2
0.000157801	0.412258	0.577	0.587	1	2	ZBTB16
0.000173963	0.307444	0.689	0.729	1	2	PTGER4
0.000177025	0.672672	0.516	0.578	1	2	PTPN7
0.000181172	0.342529	0.677	0.757	1	2	ARID4B
0.000184319	0.531884	0.325	0.281	1	2	ENPP1
0.00022454	0.52652	0.328	0.294	1	2	CRELD2
0.000233622	0.545787	0.435	0.4	1	2	TNFSF13B
0.000236515	0.557943	0.269	0.225	1	2	FUT8
0.00026585	0.414209	0.604	0.654	1	2	TIMP1
0.000281073	0.459394	0.46	0.49	1	2	LMAN2
0.000283344	0.564373	0.271	0.223	1	2	TTN
0.000303938	0.400186	0.506	0.499	1	2	NCOA7
0.000307431	0.52232	0.462	0.485	1	2	DYNC1H1
0.000309263	0.38934	0.562	0.576	1	2	C1orf56
0.000358507	0.59084	0.311	0.274	1	2	PDE4A
0.000374809	0.549716	0.352	0.327	1	2	DNAJC3
0.000397926	0.556381	0.325	0.295	1	2	PRKDC
0.000432221	0.666485	0.289	0.252	1	2	TNFSF11
0.000442609	0.32504	0.65	0.717	1	2	DDX3X
0.00044742	0.617379	0.372	0.352	1	2	ADAM19
0.000463123	0.478298	0.487	0.517	1	2	RNMT
0.000477514	0.506995	0.396	0.392	1	2	TGOLN2
0.000573562	0.505074	0.262	0.207	1	2	CXCR6
0.000635953	0.483302	0.328	0.3	1	2	VEZT
0.000695201	0.642933	0.447	0.472	1	2	FAM129A
0.000705838	0.677251	0.257	0.216	1	2	SLC1A5
0.000712954	0.429045	0.543	0.61	1	2	CMTM6
0.000723875	0.517673	0.394	0.386	1	2	CHST12
0.000732888	0.328759	0.599	0.668	1	2	MTDH
0.000871563	0.504411	0.271	0.233	1	2	ST3GAL5
0.000895286	0.390866	0.604	0.632	1	2	ADGRE5
0.00101886	0.392031	0.504	0.545	1	2	ADAR
0.00102833	0.438767	0.443	0.457	1	2	GLG1
0.00110818	0.344917	0.584	0.637	1	2	BCLAF1
0.00121476	0.512982	0.308	0.278	1	2	MT-ND6
0.00127581	0.315606	0.621	0.698	1	2	TRA2A
0.00136007	0.477815	0.45	0.44	1	2	ITM2C
0.00151472	0.421362	0.482	0.512	1	2	RBM6
0.00157338	0.428863	0.482	0.509	1	2	TACC1
0.00165919	0.410677	0.35	0.323	1	2	JMY
0.00176064	0.450661	0.303	0.276	1	2	GDE1
0.00208124	0.463541	0.35	0.334	1	2	LRBA
0.00216241	0.47574	0.391	0.4	1	2	TCIRG1
0.00218486	0.462187	0.279	0.245	1	2	NPIPB5
0.00222952	0.31626	0.567	0.653	1	2	SRRM2
0.00238789	0.582779	0.328	0.303	1	2	LTC4S
0.00251369	0.485419	0.384	0.379	1	2	CCNH
0.00265838	0.509239	0.396	0.415	1	2	SPPL2A
0.00275815	0.452883	0.465	0.492	1	2	POLR2J3.1
0.00281546	0.438959	0.477	0.527	1	2	LAT2
0.00286794	0.464601	0.411	0.415	1	2	SKIL
0.00297258	0.524956	0.32	0.308	1	2	CD58
0.00301238	0.529552	0.325	0.312	1	2	ADAM10
0.00321838	0.586994	0.345	0.342	1	2	GRAMD1A
0.00411273	0.334649	0.545	0.59	1	2	TCF7
0.00427375	0.522894	0.337	0.327	1	2	EHD4
0.00448035	0.50324	0.308	0.298	1	2	UBAC2
0.00494106	0.529184	0.362	0.377	1	2	SYPL1
0.00512737	0.412496	0.425	0.448	1	2	GOLGB1
0.00544025	0.440462	0.296	0.273	1	2	TTC17
0.00560075	0.425216	0.494	0.564	1	2	P4HB
0.00588835	0.520371	0.323	0.317	1	2	CHST11
0.00652648	0.525449	0.484	0.538	1	2	CCDC107
0.00655905	0.44604	0.406	0.436	1	2	HM13
0.00685486	0.524185	0.284	0.267	1	2	HUWE1
0.00708994	0.418285	0.401	0.4	1	2	AQP3
0.00741644	0.492037	0.357	0.357	1	2	MBOAT7
0.0076778	0.460468	0.381	0.38	1	2	NFAT5
0.00805361	0.409128	0.315	0.299	1	2	TTC14
0.00808353	0.449121	0.381	0.393	1	2	ARID1B
0.00885592	0.34223	0.557	0.65	1	2	TMEM59
0.00916035	0.444122	0.259	0.238	1	2	DIP2A
0.00920166	0.307467	0.428	0.434	1	2	IRF9
0.00953108	0.38932	0.281	0.26	1	2	ZMYM2
0.00992105	0.267892	0.878	0.9	1	2	FXYD5
3.84224e-106	1.33202	1	0.867	6.571e-102	3	S100A4
1.10475e-92	1.02462	1	0.855	1.88935e-88	3	TPT1
2.26703e-79	1.41101	0.981	0.673	3.87707e-75	3	S100A10
1.05421e-76	0.747286	1	0.989	1.80291e-72	3	EEF1A1
1.14245e-74	1.11972	0.97	0.743	1.95382e-70	3	IFITM2
2.6162e-68	1.17294	0.875	0.459	4.47422e-64	3	LST1
5.64203e-62	1.02351	0.943	0.681	9.649e-58	3	IFITM1
1.4645e-60	1.04959	0.866	0.455	2.50459e-56	3	UCP2
1.66722e-59	1.28664	0.965	0.695	2.85128e-55	3	CRIP1
3.29466e-59	0.642836	0.286	0.042	5.63453e-55	3	TTC39C-AS1
1.7846e-57	0.820453	0.975	0.648	3.05202e-53	3	RPL17
9.38098e-57	0.970269	0.997	0.868	1.60433e-52	3	ANXA1
1.61019e-56	0.712686	0.992	0.826	2.75375e-52	3	UBB
7.28774e-56	0.762674	0.444	0.115	1.24635e-51	3	IL1R1
2.98445e-55	0.860806	0.984	0.687	5.10401e-51	3	CDC42
1.54126e-53	0.789754	0.975	0.621	2.63587e-49	3	RPS10
3.06596e-52	0.894365	0.654	0.244	5.2434e-48	3	KLF2
5.85072e-51	0.739983	0.997	0.816	1.00059e-46	3	RPS12
1.31574e-49	0.825161	0.981	0.668	2.25018e-45	3	SH3BGRL3
4.61227e-49	0.751151	0.54	0.186	7.8879e-45	3	PRR5
8.60694e-48	0.821869	0.85	0.506	1.47196e-43	3	VAMP8
1.25639e-47	0.749033	0.984	0.744	2.14867e-43	3	EMP3
2.14639e-47	1.04488	0.88	0.558	3.67075e-43	3	LGALS1
2.23749e-46	0.662027	1	0.868	3.82656e-42	3	RPL28
3.64169e-46	0.695538	0.995	0.756	6.22802e-42	3	RPS13
3.73261e-46	0.648389	0.997	0.804	6.38351e-42	3	TMSB10
6.38694e-46	0.597994	1	0.947	1.09229e-41	3	PTMA
2.52243e-45	0.855456	0.542	0.205	4.31387e-41	3	IFITM3
2.54401e-45	0.66004	0.992	0.805	4.35076e-41	3	RPL14
5.56996e-45	0.792914	0.97	0.68	9.52575e-41	3	TAGLN2
3.64436e-44	0.548906	1	0.968	6.23258e-40	3	EIF1
4.54966e-44	0.683528	0.997	0.952	7.78084e-40	3	RPS27
5.86277e-44	0.663326	0.995	0.864	1.00265e-39	3	RPS15A
6.75137e-44	0.644368	0.997	0.884	1.15462e-39	3	RPS27A
7.37465e-44	0.718839	0.281	0.057	1.26121e-39	3	EMP1
7.7732e-44	0.655345	1	0.849	1.32937e-39	3	RPLP2
1.2265e-42	0.66862	0.995	0.808	2.09757e-38	3	RPL23A
1.22957e-42	0.65352	1	0.854	2.1028e-38	3	RPS14
5.24189e-42	0.68176	0.981	0.696	8.96467e-38	3	RPS11
5.43943e-42	0.647637	0.997	0.924	9.30252e-38	3	RPL13A
1.5552e-41	0.735831	0.698	0.364	2.65971e-37	3	NUTF2
2.02276e-41	0.694988	0.935	0.59	3.45933e-37	3	RHOA
2.81407e-41	0.630255	0.997	0.787	4.81263e-37	3	RPL37A
2.93244e-41	0.719208	0.744	0.335	5.01506e-37	3	RPS4Y1
1.81805e-40	0.558061	1	0.97	3.10923e-36	3	RPL10
8.26439e-40	0.803624	0.834	0.506	1.41338e-35	3	NDUFA12
1.38575e-39	0.651043	0.984	0.69	2.36992e-35	3	RPL27
3.74316e-39	0.768223	0.967	0.741	6.40155e-35	3	S100A6
4.7646e-39	0.612917	0.995	0.821	8.14841e-35	3	RPL7
7.82642e-39	0.684281	0.883	0.516	1.33847e-34	3	MIF
1.17429e-38	0.667847	1	0.86	2.00827e-34	3	RPS29
1.58539e-38	0.613951	0.995	0.833	2.71133e-34	3	RPS3A
2.4486e-38	0.61351	0.997	0.815	4.1876e-34	3	RPL27A
2.75752e-38	0.612343	0.995	0.8	4.71591e-34	3	RPL37
4.02656e-38	0.627352	0.995	0.747	6.88622e-34	3	RPL9
2.37471e-37	0.541986	0.351	0.099	4.06124e-33	3	PDZK1
2.4598e-37	0.569218	1	0.965	4.20674e-33	3	RPLP1
8.48216e-37	0.572726	0.997	0.937	1.45062e-32	3	RPL13
9.82663e-37	0.717018	0.932	0.655	1.68055e-32	3	JUND
1.99441e-36	0.631642	0.444	0.161	3.41083e-32	3	IPCEF1
2.18936e-36	0.620488	0.989	0.714	3.74424e-32	3	RPL29
2.59375e-36	0.61475	0.986	0.669	4.43583e-32	3	RPL38
4.66902e-36	0.587126	0.992	0.845	7.98496e-32	3	CD52
8.4372e-36	0.563152	0.995	0.787	1.44293e-31	3	FAU
1.66982e-35	0.576006	0.583	0.255	2.85572e-31	3	RIPOR2
2.14336e-35	0.582554	0.995	0.761	3.66557e-31	3	RPS25
2.46677e-35	0.583014	0.997	0.81	4.21868e-31	3	RPS24
3.61096e-35	0.629712	0.362	0.115	6.17547e-31	3	SH3BP5
3.69199e-35	0.596785	0.839	0.459	6.31403e-31	3	TYROBP
4.19936e-35	0.52871	0.954	0.646	7.18174e-31	3	FTL
5.18438e-35	0.635716	0.967	0.651	8.86633e-31	3	RPS17
1.15175e-34	0.598055	1	0.886	1.96973e-30	3	RPL34
1.18403e-34	0.620527	0.992	0.682	2.02492e-30	3	YBX1
1.75214e-34	0.6041	0.986	0.738	2.9965e-30	3	CALM1
2.97003e-34	0.50589	0.673	0.309	5.07934e-30	3	SVIL
3.3583e-34	0.561802	0.984	0.768	5.74336e-30	3	RACK1
7.96205e-34	0.576138	0.995	0.805	1.36167e-29	3	RPL30
8.49933e-34	0.635641	0.932	0.648	1.45356e-29	3	PNRC1
1.0709e-33	0.529577	0.997	0.877	1.83146e-29	3	RPL15
1.21203e-33	0.585607	0.992	0.752	2.07281e-29	3	RPL36
1.44567e-33	0.580291	0.989	0.745	2.47238e-29	3	RPS20
2.54494e-33	0.648185	0.872	0.547	4.35235e-29	3	GPSM3
2.76663e-33	0.566212	0.995	0.733	4.73148e-29	3	RPL12
4.12302e-33	0.559187	0.997	0.804	7.05119e-29	3	RPL19
5.48715e-33	0.580563	0.997	0.801	9.38412e-29	3	RPL26
7.85355e-33	0.550735	0.995	0.825	1.34311e-28	3	RPS23
9.39796e-33	0.594606	0.995	0.791	1.60724e-28	3	RPL39
9.86246e-33	0.575242	0.986	0.767	1.68668e-28	3	RPL31
1.01764e-32	0.643148	0.842	0.541	1.74036e-28	3	DEK
1.64814e-32	0.538115	0.997	0.791	2.81864e-28	3	RPS8
2.55891e-32	0.583353	0.997	0.846	4.37624e-28	3	RPL21
4.51338e-32	0.551912	0.997	0.811	7.71878e-28	3	RPS28
5.24035e-32	0.55921	0.986	0.726	8.96205e-28	3	UBA52
5.87087e-32	0.48453	0.997	0.911	1.00404e-27	3	RPL11
6.06014e-32	0.571415	0.997	0.773	1.03641e-27	3	RPL35A
1.06193e-31	0.64988	0.812	0.493	1.8161e-27	3	CDC42SE1
1.50831e-31	0.504398	0.997	0.828	2.57951e-27	3	RPL8
1.43985e-30	0.593846	0.842	0.508	2.46243e-26	3	POLR2L
2.46335e-30	0.538946	0.992	0.734	4.21281e-26	3	SERF2
3.42381e-30	0.512889	0.995	0.781	5.8554e-26	3	RPL18
4.26541e-30	0.527523	0.992	0.769	7.29471e-26	3	RPL5
5.02474e-30	0.540036	0.992	0.789	8.59331e-26	3	RPL6
5.09889e-30	0.508958	0.997	0.879	8.72012e-26	3	FXYD5
1.32492e-29	0.497734	0.992	0.784	2.26587e-25	3	RPS9
1.74602e-29	0.713607	0.815	0.52	2.98605e-25	3	MYADM
1.89197e-29	0.552351	0.589	0.282	3.23565e-25	3	CD55
2.83118e-29	0.518514	0.381	0.145	4.84189e-25	3	CAMK1
3.63407e-29	0.531226	0.995	0.843	6.21498e-25	3	RPL32
1.06779e-28	0.527918	0.984	0.708	1.82614e-24	3	RPL7A
1.55507e-28	0.442065	0.995	0.908	2.65948e-24	3	UBC
2.5522e-28	0.540267	0.924	0.633	4.36477e-24	3	CCNI
5.96701e-28	0.628842	0.458	0.206	1.02048e-23	3	USP10
6.83634e-28	0.512439	0.986	0.735	1.16915e-23	3	RPL35
8.91854e-28	0.560399	0.515	0.231	1.52525e-23	3	SDC4
9.82511e-28	0.633575	0.815	0.506	1.68029e-23	3	TRBC1
1.29206e-27	0.47869	0.629	0.32	2.20969e-23	3	HSH2D
1.4221e-27	0.4886	0.992	0.804	2.43207e-23	3	RPSA
1.47356e-27	0.535056	0.959	0.756	2.52009e-23	3	TMEM123
1.48175e-27	0.733679	0.357	0.134	2.53409e-23	3	ALDOC
1.87677e-27	0.538555	0.869	0.53	3.20965e-23	3	TOMM7
2.02312e-27	0.405317	1	0.916	3.45993e-23	3	RPS2
2.26088e-27	0.501892	0.989	0.81	3.86656e-23	3	RPS3
3.13248e-27	0.607441	0.373	0.147	5.35717e-23	3	RCBTB2
4.42006e-27	0.528906	0.839	0.54	7.55919e-23	3	H2AFY
8.15308e-27	0.436386	0.368	0.139	1.39434e-22	3	SSBP3
2.43204e-26	0.464494	0.872	0.607	4.15928e-22	3	TIMP1
2.47099e-26	0.499883	0.943	0.625	4.22589e-22	3	RPL36AL
3.55822e-26	0.502054	0.7	0.388	6.08527e-22	3	GBP2
3.93879e-26	0.531711	0.962	0.674	6.73612e-22	3	RPL23
4.51738e-26	0.501835	0.989	0.758	7.72562e-22	3	RPS16
5.86429e-26	0.457008	0.995	0.872	1.00291e-21	3	RPS19
1.02441e-25	0.553564	0.823	0.501	1.75195e-21	3	EIF5A
1.12175e-25	0.575189	0.401	0.168	1.91842e-21	3	FXYD7
1.12399e-25	0.457754	0.981	0.769	1.92225e-21	3	RPS21
1.45674e-25	0.50776	0.967	0.682	2.49131e-21	3	OAZ1
1.46997e-25	0.46954	1	0.851	2.51393e-21	3	RPS6
2.64115e-25	0.441404	0.436	0.188	4.5169e-21	3	PGGHG
3.01823e-25	0.540477	0.698	0.416	5.16177e-21	3	MINOS1
4.26209e-25	0.566683	0.373	0.147	7.28902e-21	3	TLE1
4.65837e-25	0.468439	0.995	0.789	7.96674e-21	3	CFL1
5.00334e-25	0.460315	1	0.9	8.55671e-21	3	RPS18
9.74353e-25	0.503555	0.978	0.73	1.66634e-20	3	EEF1D
1.07368e-24	0.467875	0.989	0.856	1.83621e-20	3	RPS15
1.68476e-24	0.486366	0.97	0.694	2.88128e-20	3	RPL24
1.99017e-24	0.634678	0.458	0.212	3.40358e-20	3	RHOB
4.58459e-24	0.495791	0.97	0.645	7.84056e-20	3	BTF3
5.00979e-24	0.592054	0.875	0.599	8.56774e-20	3	EZR
5.2262e-24	0.536599	0.452	0.216	8.93784e-20	3	MCUB
6.02234e-24	0.486984	0.869	0.533	1.02994e-19	3	UBL5
8.92706e-24	0.461544	0.962	0.663	1.52671e-19	3	PPIA
1.56302e-23	0.445065	0.992	0.787	2.67308e-19	3	MYL12A
1.60572e-23	0.413113	0.992	0.824	2.7461e-19	3	MYL6
2.76481e-23	0.433295	0.997	0.8	4.72838e-19	3	PFN1
3.78628e-23	0.523376	0.613	0.344	6.47529e-19	3	TEX30
4.3692e-23	0.457253	1	0.792	7.47221e-19	3	RPL10A
6.05726e-23	0.444531	0.984	0.737	1.03591e-18	3	H3F3A
7.75122e-23	0.493153	0.869	0.566	1.32561e-18	3	GMFG
8.26952e-23	0.461609	0.278	0.099	1.41425e-18	3	FHL1
9.81571e-23	0.562377	0.782	0.508	1.67868e-18	3	DBI
1.35385e-22	0.423484	0.992	0.795	2.31535e-18	3	GAPDH
1.40041e-22	0.474686	0.82	0.514	2.39498e-18	3	RBM3
3.85797e-22	0.530794	0.619	0.359	6.59791e-18	3	TSPAN2
4.02249e-22	0.459761	0.559	0.303	6.87926e-18	3	GRK6
4.3348e-22	0.439509	1	0.975	7.41338e-18	3	RPL41
6.60051e-22	0.494263	0.831	0.56	1.12882e-17	3	YWHAQ
8.42637e-22	0.471907	0.967	0.669	1.44108e-17	3	ARPC3
8.67759e-22	0.490297	0.768	0.497	1.48404e-17	3	ANAPC16
8.91046e-22	0.468056	0.529	0.285	1.52387e-17	3	CHMP4B
1.00337e-21	0.480569	0.728	0.447	1.71597e-17	3	AES
1.26365e-21	0.657135	0.368	0.16	2.1611e-17	3	CLIC3
1.40035e-21	0.53178	0.787	0.502	2.39489e-17	3	TRAC
2.03517e-21	0.486505	0.834	0.523	3.48054e-17	3	UQCR11
2.17158e-21	0.399301	0.831	0.491	3.71384e-17	3	COX6B1
2.50541e-21	0.405684	0.995	0.835	4.28476e-17	3	RPL18A
3.00721e-21	0.427315	0.984	0.712	5.14293e-17	3	RPS5
3.88123e-21	0.427059	0.357	0.159	6.63768e-17	3	HEBP2
4.12064e-21	0.435664	0.992	0.807	7.04711e-17	3	RPS7
5.73698e-21	0.506385	0.896	0.688	9.81139e-17	3	LRRFIP1
8.78734e-21	0.458775	0.967	0.663	1.50281e-16	3	RPL22
1.21141e-20	0.433876	0.695	0.418	2.07175e-16	3	GTF3A
1.56735e-20	0.270921	0.351	0.139	2.68047e-16	3	MATN2
2.35395e-20	0.338162	0.403	0.187	4.02572e-16	3	AAED1
2.63305e-20	0.50041	0.638	0.366	4.50305e-16	3	NR4A1
3.00382e-20	0.423825	0.575	0.323	5.13713e-16	3	KRT10
4.61512e-20	0.440069	0.741	0.459	7.89277e-16	3	NCOA7
4.74746e-20	0.358632	0.376	0.164	8.11911e-16	3	RARG
4.87803e-20	0.41361	0.965	0.686	8.3424e-16	3	SRP14
7.41422e-20	0.427342	0.973	0.8	1.26798e-15	3	ARHGDIB
7.64022e-20	0.439677	0.638	0.383	1.30663e-15	3	SH3BGRL
7.68854e-20	0.443039	0.984	0.657	1.31489e-15	3	ATP5F1E
9.949e-20	0.358118	0.591	0.325	1.70148e-15	3	SYNJ2
1.01913e-19	0.414566	0.575	0.315	1.74291e-15	3	CASP3
1.31517e-19	0.322955	0.343	0.143	2.24921e-15	3	GAS7
1.32233e-19	0.360493	0.283	0.109	2.26145e-15	3	RASGRP2
1.41903e-19	0.501618	0.932	0.68	2.42683e-15	3	TRDC
1.77525e-19	0.41668	0.948	0.636	3.03604e-15	3	RPL36A
2.18885e-19	0.463258	0.384	0.186	3.74337e-15	3	FAM89B
2.80197e-19	0.417548	0.61	0.367	4.79193e-15	3	RALBP1
4.06628e-19	0.417205	0.82	0.525	6.95416e-15	3	PPP1CA
4.4826e-19	0.364556	0.698	0.42	7.66614e-15	3	VPS28
5.83921e-19	0.457969	0.899	0.617	9.98622e-15	3	PSME1
6.72418e-19	0.470986	0.605	0.363	1.14997e-14	3	KRAS
6.8211e-19	0.462732	0.85	0.598	1.16655e-14	3	PLP2
1.18044e-18	0.330519	0.67	0.401	2.0188e-14	3	VSIR
1.68396e-18	0.336098	0.499	0.27	2.87991e-14	3	ISG20
1.72668e-18	0.37283	0.439	0.227	2.95297e-14	3	UBE2Q2
1.77893e-18	0.461992	0.82	0.533	3.04233e-14	3	EIF3E
1.90269e-18	0.388684	0.673	0.414	3.25398e-14	3	SMAP1
2.12252e-18	0.462441	0.774	0.539	3.62994e-14	3	SDCBP
2.15455e-18	0.433678	0.406	0.204	3.68471e-14	3	UBE2F
2.23421e-18	0.396404	0.474	0.249	3.82095e-14	3	TUBB4B
2.6697e-18	0.403421	0.768	0.494	4.56572e-14	3	APRT
3.76715e-18	0.377787	0.608	0.369	6.44259e-14	3	PIP4K2A
4.8421e-18	0.400975	0.621	0.372	8.28095e-14	3	RPL22L1
5.37999e-18	0.412371	0.905	0.615	9.20086e-14	3	UQCRB
5.66796e-18	0.409139	0.954	0.646	9.69334e-14	3	COX7C
5.81046e-18	0.448407	0.877	0.624	9.93705e-14	3	TPM3
5.98823e-18	0.386394	0.861	0.556	1.02411e-13	3	COX7A2
6.24331e-18	0.436654	0.586	0.346	1.06773e-13	3	NINJ1
7.27844e-18	0.440465	0.52	0.284	1.24476e-13	3	MPZL3
7.65683e-18	0.446558	0.33	0.152	1.30947e-13	3	BLVRA
8.53186e-18	0.300414	0.482	0.259	1.45912e-13	3	PPP1R11
1.49342e-17	0.608527	0.602	0.372	2.55404e-13	3	CD7
1.53177e-17	0.373326	0.482	0.262	2.61963e-13	3	LUZP1
1.56427e-17	0.435735	0.629	0.39	2.67522e-13	3	PRR13
1.8071e-17	0.394423	0.948	0.637	3.09051e-13	3	ATP5MG
2.0868e-17	0.401859	0.501	0.282	3.56885e-13	3	YPEL3
3.09356e-17	0.417388	0.954	0.66	5.29061e-13	3	S100A11
3.28162e-17	0.42467	0.886	0.654	5.61223e-13	3	NOP53
4.31864e-17	0.329467	0.45	0.235	7.38574e-13	3	ARRDC2
4.64295e-17	0.329626	0.995	0.849	7.94037e-13	3	RPS4X
5.53386e-17	0.397654	0.937	0.644	9.46401e-13	3	PFDN5
5.57396e-17	0.375133	0.916	0.621	9.53258e-13	3	EEF1B2
5.7577e-17	0.408947	0.365	0.178	9.84683e-13	3	STX11
6.77454e-17	0.361375	0.951	0.736	1.15858e-12	3	MAP3K8
7.59395e-17	0.414497	0.411	0.217	1.29872e-12	3	TRGC2
8.49119e-17	0.407532	0.61	0.39	1.45216e-12	3	ST13
1.02711e-16	0.33776	0.471	0.249	1.75656e-12	3	SUN1
1.09539e-16	0.402957	0.907	0.672	1.87334e-12	3	CIRBP
1.26276e-16	0.400278	0.926	0.647	2.15958e-12	3	MYL12B
1.28376e-16	0.429559	0.785	0.555	2.19549e-12	3	CAST
1.34775e-16	0.356759	0.85	0.572	2.30493e-12	3	TSPO
1.43068e-16	0.36786	0.681	0.423	2.44675e-12	3	COX5A
1.73041e-16	0.345995	0.619	0.386	2.95934e-12	3	RAP1A
2.12196e-16	0.436124	0.52	0.305	3.62897e-12	3	CARD19
2.25488e-16	0.35052	0.401	0.199	3.8563e-12	3	KLF3
2.40205e-16	0.393933	0.695	0.444	4.10799e-12	3	YWHAH
3.04645e-16	0.393674	0.937	0.64	5.21004e-12	3	CHCHD2
3.52398e-16	0.448984	0.447	0.251	6.02671e-12	3	DSTN
3.87986e-16	0.384775	0.804	0.552	6.63533e-12	3	ATP6V1G1
4.29865e-16	0.409454	0.815	0.58	7.35154e-12	3	TIPARP
4.5937e-16	0.360104	0.67	0.419	7.85614e-12	3	RHOG
5.00253e-16	0.38778	0.975	0.71	8.55533e-12	3	NACA
5.282e-16	0.280039	0.297	0.131	9.03328e-12	3	STK38
5.45281e-16	0.313983	0.264	0.106	9.32539e-12	3	ZFY
5.613e-16	0.360681	0.591	0.354	9.59936e-12	3	MPG
7.97663e-16	0.474647	0.365	0.188	1.36416e-11	3	CDKN2D
8.07846e-16	0.299559	0.553	0.324	1.38158e-11	3	MBOAT7
8.46978e-16	0.34546	0.599	0.371	1.4485e-11	3	PGLS
9.14051e-16	0.357888	0.673	0.425	1.56321e-11	3	NDUFB8
1.05323e-15	0.336617	0.529	0.313	1.80123e-11	3	PSMB10
1.06661e-15	0.312738	0.613	0.371	1.82412e-11	3	MVP
1.4769e-15	0.398272	0.58	0.355	2.5258e-11	3	ANXA5
1.5568e-15	0.366225	0.937	0.647	2.66244e-11	3	SLC25A6
1.5797e-15	0.576594	0.613	0.4	2.70161e-11	3	AREG
2.13005e-15	0.377212	0.649	0.425	3.64281e-11	3	EIF3G
2.15931e-15	0.338379	0.256	0.105	3.69286e-11	3	OTUD1
2.19461e-15	0.340194	0.747	0.473	3.75321e-11	3	PRDX5
2.84163e-15	0.35954	0.643	0.403	4.85976e-11	3	TBCA
2.93438e-15	0.468275	0.815	0.57	5.01838e-11	3	ANXA2
3.14574e-15	0.259542	0.526	0.294	5.37984e-11	3	TAGAP
3.90054e-15	0.307481	0.346	0.173	6.67071e-11	3	THAP11
3.94663e-15	0.411621	0.613	0.397	6.74953e-11	3	SNU13
4.09531e-15	0.343204	0.73	0.475	7.00381e-11	3	TRMT112
4.50837e-15	0.476923	0.414	0.233	7.71022e-11	3	LTA4H
4.84218e-15	0.368011	0.583	0.366	8.2811e-11	3	NDUFB1
5.14304e-15	0.270269	0.542	0.32	8.79562e-11	3	SYTL1
5.55393e-15	0.434941	0.823	0.595	9.49833e-11	3	ARL4C
5.56506e-15	0.332133	0.684	0.43	9.51736e-11	3	ZFAS1
6.21397e-15	0.32733	0.379	0.194	1.06271e-10	3	NCALD
8.21825e-15	0.517904	0.458	0.257	1.40548e-10	3	HSPB1
8.63531e-15	0.407564	0.924	0.781	1.47681e-10	3	ZFP36L1
9.0967e-15	0.371604	0.812	0.535	1.55572e-10	3	ATP5MC2
9.107e-15	0.310349	0.46	0.256	1.55748e-10	3	RELB
9.83012e-15	0.387506	0.45	0.258	1.68115e-10	3	CDK2AP2
9.98625e-15	0.48033	0.45	0.254	1.70785e-10	3	SPRY1
1.00227e-14	0.37112	0.722	0.465	1.71409e-10	3	ATP5ME
1.14221e-14	0.35978	0.534	0.324	1.95341e-10	3	ADD3
1.20931e-14	0.312109	0.698	0.455	2.06817e-10	3	EIF3I
1.2126e-14	0.353387	0.466	0.27	2.07379e-10	3	NOSIP
1.22233e-14	0.354855	0.7	0.455	2.09043e-10	3	ANP32E
1.22997e-14	0.356784	0.294	0.139	2.10349e-10	3	GALE
1.27535e-14	0.294943	0.692	0.443	2.1811e-10	3	WASF2
1.41593e-14	0.443222	0.948	0.77	2.42152e-10	3	TSC22D3
1.43431e-14	0.563477	0.935	0.801	2.45295e-10	3	LMNA
1.53235e-14	0.35083	0.45	0.263	2.62063e-10	3	DYNLT3
1.67082e-14	0.253737	0.482	0.279	2.85743e-10	3	NR1H2
1.73868e-14	0.266438	0.362	0.183	2.97348e-10	3	CERK
1.76753e-14	0.375636	0.379	0.207	3.02283e-10	3	TRADD
2.08294e-14	0.478912	0.537	0.331	3.56224e-10	3	CHMP1B
2.46377e-14	0.364457	0.741	0.506	4.21354e-10	3	CNBP
2.66375e-14	0.327057	0.36	0.193	4.55554e-10	3	CHP1
2.70172e-14	0.361863	0.45	0.258	4.62048e-10	3	CCNG2
2.97382e-14	0.296688	0.785	0.531	5.08583e-10	3	SUMO1
3.02301e-14	0.289071	0.531	0.318	5.16995e-10	3	MRFAP1
3.65851e-14	0.360066	0.635	0.419	6.25679e-10	3	RNF145
4.94952e-14	0.397466	0.823	0.615	8.46467e-10	3	PKM
6.01168e-14	0.278591	0.719	0.46	1.02812e-09	3	GUK1
6.02675e-14	0.303576	0.981	0.777	1.03069e-09	3	RPLP0
6.1002e-14	0.338476	0.403	0.212	1.04326e-09	3	ARL5B
6.28697e-14	0.283219	0.354	0.185	1.0752e-09	3	C14orf119
6.5836e-14	0.33622	0.73	0.459	1.12593e-09	3	C4orf3
7.90789e-14	0.303625	0.591	0.372	1.35241e-09	3	TTC39C
9.67825e-14	0.299795	0.989	0.877	1.65517e-09	3	LTB
9.94604e-14	0.274032	0.335	0.17	1.70097e-09	3	BCL3
9.99485e-14	0.354008	0.251	0.112	1.70932e-09	3	PRR7
1.01349e-13	0.31727	0.695	0.443	1.73327e-09	3	NEDD8
1.02908e-13	0.364571	0.422	0.248	1.75994e-09	3	ARL2BP
1.17304e-13	0.333849	0.48	0.292	2.00613e-09	3	FIS1
1.30332e-13	0.33112	0.659	0.435	2.22893e-09	3	JTB
1.33558e-13	0.284265	0.67	0.431	2.2841e-09	3	ENSA
1.34603e-13	0.270185	0.3	0.142	2.30198e-09	3	PURB
1.63107e-13	0.3516	0.935	0.649	2.78945e-09	3	HINT1
1.77832e-13	0.311257	0.708	0.471	3.04128e-09	3	ARL4A
1.96453e-13	0.338278	0.771	0.551	3.35974e-09	3	TCF7
2.19296e-13	0.32875	0.847	0.563	3.7504e-09	3	EDF1
2.22667e-13	0.343088	0.518	0.322	3.80805e-09	3	BUD31
2.4053e-13	0.292475	0.725	0.458	4.11354e-09	3	POMP
2.64378e-13	0.375716	0.452	0.272	4.52139e-09	3	CDV3
2.65145e-13	0.364233	0.774	0.524	4.53451e-09	3	EIF3K
2.66838e-13	0.291234	0.583	0.374	4.56345e-09	3	RNASET2
2.75239e-13	0.569754	0.676	0.461	4.70715e-09	3	TXNIP
2.95382e-13	0.340988	0.523	0.32	5.05163e-09	3	LSM3
3.00614e-13	0.315253	0.869	0.635	5.14109e-09	3	CD37
3.32518e-13	0.272986	0.599	0.391	5.68673e-09	3	TMEM14C
3.61565e-13	0.316602	0.886	0.576	6.18349e-09	3	OST4
3.94173e-13	0.303606	0.283	0.138	6.74115e-09	3	BORCS7
4.61804e-13	0.356086	0.924	0.68	7.89778e-09	3	COX4I1
4.98346e-13	0.332504	0.703	0.472	8.52272e-09	3	EIF3H
5.59791e-13	0.321596	0.826	0.542	9.57354e-09	3	COMMD6
5.61221e-13	0.379994	0.613	0.411	9.59801e-09	3	SOD1
6.17415e-13	0.287395	0.499	0.309	1.0559e-08	3	COX17
6.80464e-13	0.345589	0.534	0.344	1.16373e-08	3	TMEM14B
7.00525e-13	0.308515	0.902	0.593	1.19804e-08	3	SUMO2
7.19864e-13	0.332361	0.79	0.533	1.23111e-08	3	PCBP1
8.58692e-13	0.346064	0.556	0.345	1.46854e-08	3	TRGC1
8.86171e-13	0.367231	0.757	0.527	1.51553e-08	3	NDUFB2
9.0771e-13	0.330541	0.512	0.326	1.55236e-08	3	SMDT1
9.3709e-13	0.299349	0.302	0.153	1.60261e-08	3	CTDSP2
1.00184e-12	0.331107	0.782	0.539	1.71334e-08	3	ETS1
1.0552e-12	0.304591	0.51	0.322	1.8046e-08	3	NDUFB3
1.22906e-12	0.339777	0.346	0.193	2.10194e-08	3	ALDOA
1.29352e-12	0.316942	0.886	0.631	2.21218e-08	3	YWHAB
1.3512e-12	0.252351	0.58	0.368	2.31082e-08	3	PSMB7
1.60821e-12	0.344182	0.463	0.282	2.75036e-08	3	CAT
1.84854e-12	0.350023	0.837	0.601	3.16138e-08	3	RAC2
1.93225e-12	0.254537	1	0.94	3.30454e-08	3	RPL3
2.0129e-12	0.318411	0.815	0.54	3.44247e-08	3	ELOB
2.15743e-12	0.347921	0.61	0.406	3.68963e-08	3	C9orf16
2.41178e-12	0.317443	0.294	0.153	4.12463e-08	3	DALRD3
2.6266e-12	0.322895	0.627	0.422	4.49201e-08	3	RCSD1
2.67902e-12	0.321864	0.466	0.294	4.58166e-08	3	NDUFA2
2.71164e-12	0.270606	0.45	0.273	4.63745e-08	3	DCTN3
2.82295e-12	0.287134	0.725	0.476	4.82781e-08	3	OSTF1
3.20918e-12	0.266262	0.463	0.288	5.48834e-08	3	MRPL14
4.00723e-12	0.307246	0.431	0.261	6.85317e-08	3	C4orf48
4.04571e-12	0.317301	0.638	0.425	6.91897e-08	3	SF3B5
4.5467e-12	0.271641	0.752	0.493	7.77576e-08	3	ATP5MF
5.36531e-12	0.262048	0.422	0.244	9.17576e-08	3	CST3
5.52884e-12	0.317673	0.501	0.318	9.45543e-08	3	ROMO1
5.58364e-12	0.319044	0.324	0.176	9.54914e-08	3	CAPN12
6.36243e-12	0.268573	0.447	0.266	1.0881e-07	3	ATOX1
6.56749e-12	0.314843	0.978	0.795	1.12317e-07	3	HNRNPA1
6.63542e-12	0.258424	0.692	0.45	1.13479e-07	3	ATP5PF
6.96719e-12	0.262412	0.401	0.226	1.19153e-07	3	CBLB
7.38724e-12	0.337301	0.324	0.179	1.26337e-07	3	FXYD1
8.05444e-12	0.312428	0.932	0.721	1.37747e-07	3	ENO1
8.34881e-12	0.317795	0.646	0.421	1.42781e-07	3	RHOC
8.3846e-12	0.317514	0.659	0.442	1.43393e-07	3	ABRACL
8.5874e-12	0.308406	0.681	0.465	1.46862e-07	3	NSD3
9.10032e-12	0.279115	0.27	0.134	1.55634e-07	3	MAP3K13
9.52526e-12	0.526908	0.621	0.44	1.62901e-07	3	RGCC
1.20565e-11	0.26661	0.654	0.433	2.0619e-07	3	FOSL2
1.38535e-11	0.2864	0.286	0.144	2.36923e-07	3	MPRIP
1.41213e-11	0.293031	0.948	0.746	2.41503e-07	3	CD99
1.44476e-11	0.271231	0.591	0.392	2.47082e-07	3	PPP2CA
1.50541e-11	0.252843	0.711	0.479	2.57456e-07	3	NDFIP1
1.55316e-11	0.288988	0.346	0.191	2.65622e-07	3	RILPL2
1.60098e-11	0.275718	0.346	0.196	2.73799e-07	3	MOB2
1.71207e-11	0.260636	0.379	0.218	2.92799e-07	3	SMAP2
1.82894e-11	0.316206	0.422	0.257	3.12785e-07	3	MCRIP1
1.92135e-11	0.269404	0.711	0.471	3.2859e-07	3	ATP5F1C
2.01545e-11	0.289436	0.973	0.789	3.44682e-07	3	RPL4
2.03141e-11	0.299885	0.725	0.482	3.47411e-07	3	ATP5MC3
2.18333e-11	0.291179	0.256	0.122	3.73394e-07	3	IGFBP4
2.26193e-11	0.310118	0.763	0.508	3.86836e-07	3	TRIR
2.28346e-11	0.397426	0.717	0.517	3.90518e-07	3	YPEL5
2.62243e-11	0.266185	0.755	0.508	4.48488e-07	3	NDUFA1
2.74634e-11	0.288164	0.807	0.576	4.6968e-07	3	SET
3.06321e-11	0.321179	0.338	0.195	5.23871e-07	3	CAMTA1
3.17807e-11	0.328552	0.357	0.199	5.43513e-07	3	OTUD5
3.25481e-11	0.317483	0.267	0.14	5.56638e-07	3	MBD2
3.25582e-11	0.273745	0.548	0.359	5.56811e-07	3	NDUFA6
3.58685e-11	0.29803	0.567	0.371	6.13423e-07	3	HIGD2A
3.8137e-11	0.332312	0.714	0.514	6.52219e-07	3	LIMD2
4.66818e-11	0.287608	0.406	0.25	7.98352e-07	3	BCL7B
4.77038e-11	0.270468	0.313	0.17	8.1583e-07	3	ABTB1
4.9503e-11	0.283749	0.422	0.256	8.466e-07	3	RASSF1
4.95169e-11	0.282233	0.444	0.287	8.46838e-07	3	HNRNPH2
5.0181e-11	0.276087	0.689	0.46	8.58196e-07	3	UQCRH
5.40881e-11	0.251049	0.441	0.269	9.25014e-07	3	RAB18
5.62799e-11	0.266331	0.376	0.219	9.62498e-07	3	ADI1
5.6542e-11	0.307106	0.553	0.37	9.66981e-07	3	UQCR10
5.6649e-11	0.291378	0.515	0.34	9.68811e-07	3	CSNK2B
6.562e-11	0.274975	0.452	0.283	1.12223e-06	3	BLOC1S1
6.93192e-11	0.26955	0.779	0.529	1.1855e-06	3	SAP18
7.04576e-11	0.293003	0.496	0.326	1.20497e-06	3	MRPL54
8.6396e-11	0.262139	0.785	0.515	1.47755e-06	3	PPDPF
8.76434e-11	0.27306	0.49	0.316	1.49888e-06	3	TOMM22
8.96129e-11	0.292983	0.676	0.475	1.53256e-06	3	PTGES3
9.08896e-11	0.252858	0.292	0.157	1.55439e-06	3	WBP2
9.35039e-11	0.311884	0.875	0.663	1.5991e-06	3	HNRNPA0
1.03204e-10	0.26758	0.33	0.173	1.765e-06	3	SCN1B
1.04996e-10	0.267553	0.58	0.383	1.79564e-06	3	DYNLRB1
1.1521e-10	0.31348	0.518	0.347	1.97032e-06	3	POLR2K
1.1961e-10	0.32704	0.313	0.173	2.04557e-06	3	SERTAD1
1.20878e-10	0.27213	0.866	0.56	2.06725e-06	3	COX6C
1.41148e-10	0.271761	0.782	0.581	2.41391e-06	3	PAK2
1.42338e-10	0.263036	0.635	0.433	2.43427e-06	3	TXN
1.87317e-10	0.254719	0.946	0.707	3.2035e-06	3	SKP1
2.04391e-10	0.265503	0.725	0.498	3.4955e-06	3	EID1
2.81445e-10	0.2672	0.834	0.56	4.81327e-06	3	PSMA7
3.19238e-10	0.582298	0.76	0.574	5.45961e-06	3	CYCS
3.50909e-10	0.288473	0.433	0.279	6.00125e-06	3	FAM50A
3.56976e-10	0.262421	0.302	0.163	6.105e-06	3	TSPAN4
3.9106e-10	0.275026	0.616	0.419	6.68791e-06	3	ATP5PO
4.42047e-10	0.258681	0.469	0.31	7.55989e-06	3	SSNA1
4.4738e-10	0.285311	0.431	0.267	7.65109e-06	3	KLF11
6.13438e-10	0.287896	0.918	0.637	1.0491e-05	3	TMA7
6.14715e-10	0.284392	0.681	0.478	1.05129e-05	3	PIM3
6.24843e-10	0.261061	0.515	0.344	1.06861e-05	3	STRAP
6.44561e-10	0.276761	0.414	0.265	1.10233e-05	3	MTPN
6.80777e-10	0.270594	0.45	0.291	1.16427e-05	3	SUPT4H1
7.00011e-10	0.263363	0.45	0.294	1.19716e-05	3	LAMTOR1
7.25301e-10	0.276021	0.501	0.341	1.24041e-05	3	PYURF
7.79469e-10	0.299054	0.439	0.278	1.33305e-05	3	CITED2
9.02656e-10	0.298876	0.728	0.522	1.54372e-05	3	RAC1
9.15696e-10	0.26739	0.425	0.275	1.56602e-05	3	UBE2J1
9.32794e-10	0.37067	0.264	0.141	1.59526e-05	3	CORO1B
9.60759e-10	0.250826	0.768	0.546	1.64309e-05	3	SLC25A3
1.01081e-09	0.257605	0.42	0.267	1.72869e-05	3	ESD
1.02571e-09	0.254913	0.926	0.714	1.75417e-05	3	ARPC1B
1.55471e-09	0.251761	0.368	0.227	2.65887e-05	3	RNF126
1.67826e-09	0.270352	0.368	0.23	2.87016e-05	3	TMEM256
2.00191e-09	0.314278	0.504	0.343	3.42367e-05	3	RWDD1
2.09967e-09	0.250021	0.741	0.556	3.59085e-05	3	AHNAK
3.33705e-09	0.318052	0.376	0.238	5.70702e-05	3	APOBEC3C
4.31877e-09	0.263151	0.493	0.338	7.38596e-05	3	MAGOH
4.65492e-09	0.277448	0.327	0.196	7.96085e-05	3	ACAT2
7.1842e-09	0.271162	0.387	0.247	0.000122864	3	UFD1
8.63884e-09	0.382813	0.48	0.319	0.000147741	3	HOPX
1.01539e-08	0.359743	0.313	0.184	0.000173651	3	PIM2
1.10769e-08	0.251938	0.738	0.529	0.000189438	3	MAFF
1.14493e-08	0.258286	0.553	0.392	0.000195805	3	VDAC2
1.35678e-08	0.254362	0.493	0.332	0.000232037	3	ATP5PD
1.51046e-08	0.251992	0.414	0.266	0.000258319	3	RIN3
1.5601e-08	0.273311	0.251	0.141	0.000266809	3	SSSCA1
1.57343e-08	0.251441	0.496	0.346	0.000269089	3	MOB1A
1.9924e-08	0.252284	0.807	0.572	0.00034074	3	PSME2
2.62356e-08	0.294689	0.264	0.154	0.000448681	3	SRA1
2.76125e-08	0.27747	0.349	0.223	0.000472228	3	MRPS36
3.98054e-08	0.255328	0.531	0.375	0.000680752	3	C19orf53
4.08748e-08	0.27324	0.997	0.914	0.000699041	3	FTH1
4.69282e-08	0.263935	0.368	0.246	0.000802566	3	IGBP1
5.98357e-08	0.268755	0.401	0.275	0.00102331	3	ZMAT2
7.80153e-08	0.263685	0.725	0.548	0.00133422	3	C1orf56
8.09306e-08	0.250228	0.608	0.429	0.00138408	3	PEBP1
1.15327e-07	0.494605	0.351	0.224	0.00197232	3	LGALS3
3.06365e-05	0.470839	0.36	0.26	0.523946	3	CXCL8
8.45493e-211	2.0143	0.478	0.008	1.44596e-206	4	PKIB
2.25301e-195	2.5892	0.757	0.07	3.8531e-191	4	HPGDS
2.59118e-166	1.10405	0.491	0.021	4.43143e-162	4	PTGDR2
2.02153e-132	1.452	0.814	0.133	3.45722e-128	4	IL10RA
1.5898e-126	1.43072	0.841	0.15	2.71887e-122	4	KLRG1
2.59177e-125	1.34526	0.633	0.077	4.43245e-121	4	PTGER2
1.15955e-109	1.58166	0.686	0.11	1.98307e-105	4	KRT1
5.07156e-107	0.847578	0.376	0.024	8.67338e-103	4	TMEM273
3.36552e-91	1.49885	0.628	0.116	5.75571e-87	4	SELL
6.79061e-90	0.716698	0.35	0.026	1.16133e-85	4	GATA3-AS1
1.53195e-89	0.652433	0.336	0.023	2.61994e-85	4	FSTL4
2.99657e-87	1.10639	1	0.972	5.12474e-83	4	RPL10
4.11271e-83	0.692413	0.42	0.048	7.03357e-79	4	MARCKSL1
8.11916e-82	1.56251	0.951	0.457	1.38854e-77	4	GATA3
8.72347e-79	1.86636	0.867	0.333	1.49189e-74	4	HPGD
3.39028e-77	1.14955	1	0.844	5.79805e-73	4	RPL18A
2.17472e-76	1.26846	0.65	0.144	3.71921e-72	4	DUSP6
3.27444e-75	1.00745	0.695	0.163	5.59995e-71	4	LAT
9.21269e-74	1.5187	1	0.816	1.57555e-69	4	TMSB10
2.1956e-72	0.663101	0.354	0.038	3.75491e-68	4	A2M-AS1
8.97609e-70	0.568848	0.35	0.038	1.53509e-65	4	GRK5
1.12823e-69	1.09253	1	0.803	1.9295e-65	4	RPL39
2.35787e-69	1.54473	0.973	0.682	4.03242e-65	4	IL32
3.33281e-69	1.29638	0.907	0.446	5.69976e-65	4	AES
3.41869e-69	1.34363	0.92	0.427	5.84665e-65	4	FAM107B
4.84059e-69	1.05838	1	0.815	8.27837e-65	4	RPL19
1.89766e-66	0.566798	0.292	0.027	3.24538e-62	4	GRAP2
1.91119e-66	1.02592	1	0.822	3.26851e-62	4	RPS28
2.88097e-65	1.18872	0.726	0.231	4.92703e-61	4	GLRX
6.36209e-65	1.25732	0.982	0.815	1.08804e-60	4	KLRB1
3.7924e-64	1.13355	0.982	0.668	6.48577e-60	4	RPS17
4.21774e-64	0.991758	1	0.876	7.21318e-60	4	RPL28
1.7768e-63	0.966366	1	0.921	3.03868e-59	4	RPS2
5.84626e-63	1.16896	0.717	0.23	9.99827e-59	4	LMO4
8.1545e-63	1.08627	0.996	0.748	1.39458e-58	4	RPL12
9.84839e-63	0.972992	1	0.819	1.68427e-58	4	RPL23A
3.09444e-62	0.990458	1	0.8	5.29212e-58	4	RPL37A
1.39927e-61	1.45701	0.796	0.286	2.39304e-57	4	SOX4
1.8219e-61	0.869327	0.65	0.159	3.11581e-57	4	TNFRSF9
6.39079e-61	0.596981	0.358	0.048	1.09295e-56	4	BCL11B
9.83543e-60	0.908666	1	0.928	1.68206e-55	4	RPL13A
7.06164e-59	1.22243	0.85	0.338	1.20768e-54	4	TUBA1A
1.96195e-58	0.976457	1	0.804	3.35533e-54	4	RPS8
2.10932e-57	0.925272	1	0.851	3.60736e-53	4	RPL32
8.35802e-57	1.05451	0.982	0.668	1.42939e-52	4	RPL17
3.86266e-56	0.848715	1	0.977	6.60593e-52	4	RPL41
7.89324e-56	0.95949	1	0.687	1.3499e-51	4	RPL38
1.56309e-55	1.89872	0.332	0.048	2.67319e-51	4	IL13
5.41846e-55	0.866619	0.407	0.075	9.26665e-51	4	PDLIM1
7.40381e-55	0.97626	0.996	0.712	1.2662e-50	4	RPS11
1.30878e-54	0.877879	1	0.94	2.23827e-50	4	RPL13
3.61047e-54	0.907671	0.996	0.781	6.17463e-50	4	RPS21
1.65566e-53	0.9167	1	0.868	2.83151e-49	4	RPS29
6.18016e-53	0.953605	0.69	0.228	1.05693e-48	4	CCDC167
1.03333e-52	0.950163	0.991	0.73	1.76721e-48	4	RPL29
1.62928e-52	0.967111	0.46	0.1	2.78639e-48	4	GIMAP4
2.22772e-52	0.883253	0.996	0.775	3.80985e-48	4	RPS25
2.65371e-52	1.08839	0.925	0.526	4.53837e-48	4	LDHB
3.61074e-52	0.878358	1	0.863	6.17509e-48	4	RPS14
4.9813e-52	0.907997	1	0.879	8.51902e-48	4	RPS19
1.19259e-51	0.880346	1	0.82	2.03957e-47	4	RPS3
2.33692e-51	1.01852	0.509	0.126	3.9966e-47	4	GIMAP7
3.96967e-51	0.877731	0.996	0.762	6.78894e-47	4	RPL9
1.27121e-50	0.869715	0.996	0.812	2.17403e-46	4	RPL37
1.33938e-50	0.938489	0.996	0.827	2.29062e-46	4	RPS12
2.07205e-50	0.568333	0.367	0.063	3.54363e-46	4	CSGALNACT1
2.69306e-50	1.00942	0.978	0.652	4.60568e-46	4	RPL36A
2.81134e-50	0.927638	0.982	0.662	4.80795e-46	4	FTL
3.53711e-50	1.0465	0.792	0.341	6.04916e-46	4	PDCD4
4.3851e-50	0.931588	1	0.782	7.4994e-46	4	RPL5
1.19229e-49	0.751847	1	0.99	2.03906e-45	4	EEF1A1
1.75063e-49	0.866173	1	0.826	2.99393e-45	4	RPL27A
4.43479e-49	0.894051	1	0.875	7.58438e-45	4	S100A4
5.86992e-49	0.78184	0.642	0.195	1.00387e-44	4	TESPA1
1.18096e-48	0.853152	0.708	0.244	2.01967e-44	4	RARRES3
1.31967e-48	0.902582	0.996	0.728	2.25689e-44	4	RPS5
1.90472e-48	0.815474	1	0.859	3.25746e-44	4	RPLP2
3.77948e-48	0.884139	0.996	0.767	6.46367e-44	4	RPL36
8.41348e-48	0.87453	1	0.906	1.43887e-43	4	RPS18
1.4856e-47	0.716119	1	0.916	2.54067e-43	4	RPL11
7.05887e-47	0.83598	1	0.893	1.20721e-42	4	RPL34
7.93536e-47	0.915904	0.996	0.641	1.35711e-42	4	RPS10
4.86097e-46	0.862407	0.996	0.788	8.31324e-42	4	RPLP0
8.05482e-46	0.93739	0.385	0.079	1.37754e-41	4	IL2
1.36361e-45	0.903894	0.996	0.876	2.33205e-41	4	ANXA1
1.39342e-45	0.809146	0.996	0.725	2.38302e-41	4	NACA
1.61947e-45	0.852892	0.991	0.76	2.76961e-41	4	RPS20
2.86292e-45	0.688999	0.27	0.038	4.89617e-41	4	YBX3
4.67274e-45	0.829391	1	0.855	7.99133e-41	4	RPL21
4.71135e-45	0.585871	0.5	0.124	8.05735e-41	4	MBOAT2
5.08393e-44	0.847725	0.996	0.813	8.69454e-40	4	RPL26
5.36865e-44	0.873257	0.982	0.661	9.18147e-40	4	HINT1
6.02089e-44	0.827524	0.996	0.708	1.02969e-39	4	RPL24
6.97964e-44	0.756146	1	0.863	1.19366e-39	4	RPS15
8.57938e-44	0.933816	0.726	0.262	1.46724e-39	4	KLF2
8.76524e-44	0.799648	1	0.831	1.49903e-39	4	RPL7
5.34591e-43	0.958117	1	0.752	9.14258e-39	4	S100A6
7.52433e-43	0.77459	1	0.816	1.28681e-38	4	RPL30
1.77562e-42	0.777931	0.996	0.794	3.03667e-38	4	RPL18
1.79378e-42	0.786458	1	0.787	3.06772e-38	4	RPL35A
1.92643e-42	0.773736	0.996	0.835	3.29458e-38	4	RPS23
3.38983e-42	0.787498	0.987	0.781	5.79728e-38	4	RACK1
5.94446e-42	0.790888	1	0.805	1.01662e-37	4	RPL10A
6.62784e-42	0.572144	0.252	0.036	1.13349e-37	4	NPDC1
1.87693e-41	0.825896	0.54	0.169	3.20992e-37	4	C12orf75
2.39993e-41	0.808942	1	0.801	4.10436e-37	4	RPL6
3.43805e-41	0.765894	1	0.954	5.87975e-37	4	RPS27
7.69843e-41	0.788766	0.996	0.749	1.31659e-36	4	RPL35
1.92226e-40	0.775059	0.996	0.861	3.28744e-36	4	RPS6
3.85235e-40	0.778041	0.996	0.771	6.58828e-36	4	RPS13
5.48099e-40	0.774515	0.982	0.773	9.37358e-36	4	RPS16
6.26009e-40	0.777104	0.996	0.724	1.0706e-35	4	RPL7A
1.30403e-39	0.756315	0.996	0.822	2.23016e-35	4	RPS24
1.53e-39	0.827524	0.996	0.707	2.6166e-35	4	RPL27
2.58759e-39	0.703882	1	0.884	4.4253e-35	4	RPL15
4.1215e-39	0.724396	0.996	0.818	7.04858e-35	4	RPS7
1.77467e-38	0.692678	1	0.994	3.03504e-34	4	TMSB4X
1.94365e-38	0.746166	0.748	0.312	3.32403e-34	4	CRBN
2.23603e-38	0.772094	0.597	0.204	3.82405e-34	4	C1orf162
2.64739e-38	0.733929	0.996	0.843	4.52757e-34	4	RPS3A
3.93124e-38	0.745228	1	0.871	6.72321e-34	4	RPS15A
1.33744e-37	0.883625	0.903	0.513	2.2873e-33	4	EIF5A
1.55831e-37	0.773354	0.991	0.68	2.66502e-33	4	RPL22
7.58076e-37	0.700551	0.633	0.224	1.29646e-32	4	LPAR6
9.03772e-37	0.880561	0.442	0.124	1.54563e-32	4	GADD45G
2.08251e-36	0.616816	0.385	0.093	3.56151e-32	4	MSRB3
8.73132e-36	0.85162	0.889	0.474	1.49323e-31	4	SEC61G
2.73539e-35	0.715205	1	0.779	4.67806e-31	4	RPL31
4.39255e-35	0.411756	0.389	0.094	7.51213e-31	4	RASGRP1
7.37358e-35	0.713923	0.987	0.797	1.26103e-30	4	RPS9
1.11492e-34	0.672112	1	0.89	1.90673e-30	4	RPS27A
2.60092e-34	0.592499	0.385	0.101	4.4481e-30	4	CFAP36
7.14938e-34	0.595543	0.681	0.266	1.22269e-29	4	TRAT1
1.63529e-33	0.755484	0.987	0.689	2.79668e-29	4	RPL23
1.75803e-33	0.50057	0.336	0.078	3.00658e-29	4	CDC25B
2.4242e-33	0.676987	0.482	0.157	4.14586e-29	4	BIN1
5.02937e-33	0.855053	0.779	0.357	8.60123e-29	4	RPS4Y1
6.51161e-33	0.71021	0.765	0.372	1.11362e-28	4	NDUFB4
7.75235e-33	0.74349	0.73	0.332	1.32581e-28	4	NDUFV2
9.22277e-33	0.511624	0.288	0.061	1.57728e-28	4	RGS18
1.15377e-32	0.620376	1	0.799	1.97318e-28	4	FAU
1.81809e-32	0.550047	0.996	0.944	3.10929e-28	4	RPL3
4.96748e-32	0.552885	0.571	0.201	8.49538e-28	4	HERC1
5.69353e-32	0.911475	0.637	0.258	9.73707e-28	4	PMAIP1
8.00691e-32	0.432203	0.257	0.048	1.36934e-27	4	EPHA1-AS1
1.52262e-31	0.458486	0.403	0.107	2.60399e-27	4	SORL1
1.73351e-31	0.659222	0.544	0.2	2.96465e-27	4	TFG
4.45423e-31	0.481501	0.381	0.104	7.61763e-27	4	PDLIM5
4.67005e-31	0.631889	0.996	0.839	7.98671e-27	4	RPL8
4.72652e-31	0.749068	0.916	0.559	8.08329e-27	4	SEC61B
6.34809e-31	0.613485	0.566	0.213	1.08565e-26	4	CFAP97
8.12369e-31	0.525573	0.394	0.109	1.38931e-26	4	RASGRP2
1.10097e-30	1.19561	0.602	0.246	1.88288e-26	4	PLIN2
2.24663e-30	0.646117	0.987	0.816	3.84219e-26	4	RPSA
2.32971e-30	0.621943	1	0.815	3.98427e-26	4	RPL14
5.26566e-30	0.638535	0.456	0.153	9.00534e-26	4	SNX2
5.58214e-30	0.796043	0.885	0.555	9.54658e-26	4	SEPT11
5.70503e-30	0.642481	0.996	0.741	9.75675e-26	4	UBA52
7.77322e-30	0.631355	0.385	0.108	1.32938e-25	4	CRIP2
9.98884e-30	0.498441	0.473	0.154	1.70829e-25	4	RHBDD2
1.00639e-29	0.645986	0.332	0.086	1.72112e-25	4	DSEL
1.45273e-29	0.729913	0.942	0.533	2.48446e-25	4	MIF
1.84742e-29	0.732112	0.947	0.597	3.15945e-25	4	ARL4C
2.57278e-29	0.386731	0.385	0.107	4.39996e-25	4	ANTXR2
5.15755e-29	0.709083	0.956	0.682	8.82044e-25	4	PPIA
6.89934e-29	0.681049	0.938	0.649	1.17993e-24	4	CCNI
7.16716e-29	0.605665	1	0.857	1.22573e-24	4	RPS4X
1.54357e-28	0.671296	0.35	0.098	2.63981e-24	4	MYC
2.116e-28	0.463901	0.323	0.083	3.61879e-24	4	IPO11
2.39306e-28	0.620018	0.774	0.383	4.09261e-24	4	PTP4A2
7.55668e-28	0.410945	0.345	0.093	1.29234e-23	4	FAM102A
1.44021e-27	0.432362	0.376	0.107	2.46304e-23	4	SERINC5
1.99171e-27	0.516157	0.381	0.116	3.40622e-23	4	SUPT3H
2.72937e-27	0.692754	0.907	0.519	4.66776e-23	4	PPDPF
4.22568e-27	0.680075	0.823	0.45	7.22676e-23	4	PLAC8
4.50743e-27	0.600832	0.624	0.264	7.7086e-23	4	NUDT4
4.80817e-27	0.654504	0.796	0.422	8.22294e-23	4	RHOG
5.35743e-27	0.610862	0.735	0.354	9.16228e-23	4	TKT
5.89479e-27	0.400671	0.252	0.056	1.00813e-22	4	PLA2G16
7.13399e-27	0.54874	1	0.833	1.22006e-22	4	MYL6
1.25327e-26	0.466273	0.673	0.284	2.14334e-22	4	ITK
1.45479e-26	0.499657	0.478	0.168	2.48797e-22	4	ARHGAP5
2.80585e-26	0.341099	0.257	0.058	4.79856e-22	4	STMN3
3.38515e-26	0.341826	0.288	0.07	5.78928e-22	4	PLEKHG3
6.4126e-26	0.650429	0.836	0.457	1.09668e-21	4	GPX4
9.67679e-26	0.491216	0.465	0.162	1.65492e-21	4	STARD4
1.23987e-25	0.572012	0.92	0.525	2.12043e-21	4	EIF3K
1.73363e-25	0.686576	0.96	0.696	2.96486e-21	4	IFITM1
2.18383e-25	0.593911	0.876	0.497	3.73478e-21	4	EID1
2.91438e-25	0.347813	0.558	0.212	4.98417e-21	4	PHTF2
1.10191e-24	0.490175	0.496	0.185	1.88449e-20	4	MAF
1.82421e-24	0.789253	0.588	0.27	3.11976e-20	4	NOSIP
2.47123e-24	0.655589	0.801	0.448	4.2263e-20	4	NEDD8
2.7664e-24	0.649395	0.876	0.545	4.7311e-20	4	EIF3E
3.72784e-24	0.528029	0.987	0.758	6.37536e-20	4	EMP3
5.1633e-24	0.657194	0.965	0.634	8.83027e-20	4	EEF1B2
8.74632e-24	0.603426	0.765	0.42	1.4958e-19	4	IQGAP2
1.15155e-23	0.666325	0.748	0.398	1.96938e-19	4	SNHG8
1.83885e-23	0.627037	0.996	0.663	3.14479e-19	4	BTF3
2.01728e-23	0.597951	0.956	0.588	3.44996e-19	4	OST4
2.16124e-23	0.596707	0.783	0.429	3.69616e-19	4	COX5A
3.01018e-23	0.554059	0.429	0.155	5.14801e-19	4	RCBTB2
3.28835e-23	0.523022	0.996	0.808	5.62374e-19	4	ARHGDIB
4.01429e-23	0.512017	1	0.919	6.86524e-19	4	FTH1
4.76342e-23	0.424593	0.354	0.115	8.1464e-19	4	MRPL23
6.00356e-23	0.624852	0.925	0.607	1.02673e-18	4	SUB1
8.89641e-23	0.54533	0.792	0.428	1.52146e-18	4	FKBP1A
9.34822e-23	0.604938	0.916	0.58	1.59873e-18	4	GMFG
1.00497e-22	0.516248	0.571	0.251	1.7187e-18	4	DSTN
1.12833e-22	0.509421	0.376	0.129	1.92967e-18	4	RAP2B
1.58973e-22	0.616228	0.77	0.442	2.71876e-18	4	SNRPB2
1.98261e-22	0.600181	0.96	0.642	3.39066e-18	4	RPL36AL
2.36271e-22	0.579227	0.872	0.507	4.04071e-18	4	CNBP
3.08553e-22	0.589009	0.987	0.691	5.27688e-18	4	S100A10
3.7668e-22	0.446222	0.442	0.165	6.44197e-18	4	SAMD3
4.79728e-22	0.577508	0.748	0.422	8.2043e-18	4	TNFAIP8
2.21903e-21	0.600556	0.611	0.291	3.79498e-17	4	H1FX
3.33721e-21	0.403691	0.447	0.171	5.7073e-17	4	VAMP5
4.62813e-21	0.60992	0.947	0.7	7.91503e-17	4	TAGLN2
5.29175e-21	0.398525	0.31	0.096	9.04996e-17	4	LEF1
5.88334e-21	0.546178	0.482	0.2	1.00617e-16	4	PRDX6
6.16693e-21	0.427782	0.341	0.112	1.05467e-16	4	PRR7
6.65437e-21	0.472165	0.752	0.396	1.13803e-16	4	TRAM1
8.09409e-21	0.412656	0.69	0.335	1.38425e-16	4	CCT5
9.47718e-21	0.587558	0.925	0.662	1.62079e-16	4	LDHA
9.83068e-21	0.553121	0.876	0.54	1.68124e-16	4	PCBP1
1.30339e-20	0.357483	0.341	0.111	2.22906e-16	4	VCL
1.43769e-20	0.544237	0.673	0.355	2.45874e-16	4	UXT
1.8638e-20	0.611963	0.951	0.663	3.18746e-16	4	SLC25A6
2.05591e-20	0.569772	0.925	0.573	3.51602e-16	4	COX6C
2.31863e-20	0.378572	0.827	0.431	3.96533e-16	4	ITGB2
2.78675e-20	0.355319	0.615	0.274	4.7659e-16	4	IL2RA
3.48591e-20	0.48332	0.885	0.511	5.9616e-16	4	NDUFA1
3.51502e-20	0.404866	0.553	0.243	6.01139e-16	4	SEC11C
3.7079e-20	0.577473	0.664	0.348	6.34125e-16	4	CSTB
6.00486e-20	0.537364	0.739	0.397	1.02695e-15	4	PAIP2
6.14945e-20	0.510296	0.836	0.474	1.05168e-15	4	ATP5F1C
7.77722e-20	0.475759	0.677	0.339	1.33006e-15	4	SAT1
8.01452e-20	0.542901	0.969	0.664	1.37064e-15	4	COX7C
8.34845e-20	0.450981	0.363	0.128	1.42775e-15	4	ATP2B1-AS1
9.85683e-20	0.579121	0.735	0.431	1.68571e-15	4	GTF3A
1.10974e-19	0.53114	0.96	0.606	1.89788e-15	4	SUMO2
1.15897e-19	0.432694	0.549	0.241	1.98207e-15	4	ERN1
1.26787e-19	0.457069	0.593	0.274	2.1683e-15	4	RIPOR2
1.26827e-19	0.468477	0.447	0.183	2.169e-15	4	TRAPPC6A
1.49937e-19	0.411635	0.407	0.157	2.56423e-15	4	CHRAC1
1.88529e-19	0.432452	0.522	0.229	3.22422e-15	4	ABHD17B
1.88544e-19	0.477886	0.765	0.429	3.22447e-15	4	SNRPG
1.89919e-19	0.540719	0.757	0.443	3.24799e-15	4	ATP5PB
2.00257e-19	0.3387	0.252	0.073	3.4248e-15	4	IDNK
2.03638e-19	0.597332	0.619	0.325	3.48262e-15	4	C1QBP
2.1867e-19	0.448745	0.381	0.144	3.7397e-15	4	METTL5
4.5812e-19	0.350036	0.867	0.494	7.83477e-15	4	TLE4
5.31539e-19	0.40363	0.482	0.214	9.09038e-15	4	PDCD5
5.72872e-19	0.551938	0.885	0.55	9.79726e-15	4	ELOB
6.43219e-19	0.346782	0.434	0.168	1.10003e-14	4	CD84
1.01594e-18	0.498573	0.73	0.399	1.73746e-14	4	SNU13
1.29779e-18	0.465642	0.642	0.324	2.21947e-14	4	SMDT1
1.95461e-18	0.392465	0.42	0.164	3.34277e-14	4	ZEB2
2.37194e-18	0.478431	0.465	0.201	4.05649e-14	4	CDKN1B
2.99892e-18	0.590369	0.827	0.518	5.12875e-14	4	SELENOK
3.01997e-18	0.547097	0.889	0.614	5.16476e-14	4	EZR
3.14456e-18	0.49424	0.876	0.503	5.37782e-14	4	PARK7
3.71601e-18	0.363708	0.363	0.137	6.35513e-14	4	RAB4A
3.93158e-18	0.439783	0.721	0.387	6.72379e-14	4	SSBP1
4.89632e-18	0.44343	0.721	0.396	8.37368e-14	4	PSMC5
5.32522e-18	0.490467	0.588	0.293	9.10719e-14	4	FIS1
5.37611e-18	0.471052	1	0.812	9.19422e-14	4	PFN1
5.72319e-18	0.544933	0.925	0.612	9.7878e-14	4	RHOA
5.91198e-18	0.39086	0.571	0.265	1.01107e-13	4	MAGED2
5.91643e-18	0.361943	0.35	0.13	1.01183e-13	4	PPP1R14B
6.0676e-18	0.40455	0.389	0.151	1.03768e-13	4	GIMAP1
6.95583e-18	0.334074	0.46	0.189	1.18959e-13	4	ITGAL
7.34052e-18	0.404484	0.31	0.108	1.25538e-13	4	HMGA1
8.77669e-18	0.353513	0.354	0.131	1.50099e-13	4	GIMAP2
1.00981e-17	0.51085	0.951	0.678	1.72698e-13	4	S100A11
1.03414e-17	0.403112	0.473	0.21	1.76859e-13	4	MRPL42
1.10403e-17	0.44909	0.779	0.427	1.88811e-13	4	UBE2L3
1.21814e-17	0.506611	0.509	0.246	2.08327e-13	4	APEX1
1.24536e-17	0.444543	0.5	0.233	2.12981e-13	4	CSK
1.44838e-17	0.499356	0.903	0.543	2.47702e-13	4	ATP5MC2
1.46565e-17	0.558477	0.973	0.868	2.50656e-13	4	KLF6
1.66859e-17	0.435442	0.624	0.321	2.85362e-13	4	MDH2
1.72541e-17	0.305239	0.358	0.131	2.95079e-13	4	SOCS2
1.76989e-17	0.495523	0.823	0.516	3.02687e-13	4	LIMD2
2.13517e-17	0.492813	0.819	0.506	3.65156e-13	4	APRT
2.3543e-17	0.434254	1	0.835	4.02633e-13	4	UBB
2.43537e-17	0.444166	0.633	0.331	4.16497e-13	4	PRDX2
2.78535e-17	0.339337	0.296	0.102	4.7635e-13	4	FMC1
3.25237e-17	0.519828	0.863	0.521	5.56221e-13	4	ATP5MD
3.31496e-17	0.4579	0.991	0.75	5.66924e-13	4	SERF2
4.47237e-17	0.439027	0.969	0.753	7.64865e-13	4	H3F3A
8.4165e-17	0.482643	0.788	0.47	1.43939e-12	4	C4orf3
1.3307e-16	0.550683	0.801	0.486	2.27576e-12	4	UCP2
1.64008e-16	0.430961	0.845	0.521	2.80487e-12	4	EIF3F
2.25812e-16	0.480132	0.934	0.63	3.86184e-12	4	UQCRB
2.55138e-16	0.277043	0.527	0.242	4.36337e-12	4	ERO1A
2.88438e-16	0.386628	0.593	0.294	4.93287e-12	4	PPA1
2.94318e-16	0.269834	0.296	0.102	5.03342e-12	4	MAFG
3.43492e-16	0.402898	0.58	0.284	5.8744e-12	4	C16orf54
3.49283e-16	0.476365	0.969	0.711	5.97344e-12	4	CRIP1
3.82528e-16	0.43885	0.633	0.34	6.54199e-12	4	LSM4
4.35126e-16	0.485324	0.973	0.677	7.44152e-12	4	NPM1
4.3769e-16	0.499814	0.743	0.428	7.48538e-12	4	SF3B5
4.61313e-16	0.371263	1	0.95	7.88938e-12	4	PTMA
7.04033e-16	0.55887	0.442	0.201	1.20404e-11	4	HIST1H1C
8.36512e-16	0.508939	0.973	0.687	1.4306e-11	4	SH3BGRL3
8.92434e-16	0.404866	0.673	0.365	1.52624e-11	4	SH3KBP1
9.39658e-16	0.377643	0.628	0.332	1.607e-11	4	SCAND1
1.04629e-15	0.399459	0.982	0.829	1.78937e-11	4	EEF2
1.14203e-15	0.355003	0.31	0.115	1.95309e-11	4	EIF1AY
1.18681e-15	0.264832	0.588	0.283	2.02968e-11	4	ICAM2
1.27945e-15	0.316011	0.385	0.159	2.18812e-11	4	NMT2
1.59285e-15	0.434048	0.686	0.389	2.72409e-11	4	SF3B6
1.63458e-15	0.45715	0.637	0.345	2.79546e-11	4	SNRPE
1.7256e-15	0.376254	0.863	0.523	2.95112e-11	4	NDUFA12
1.73295e-15	0.448125	0.677	0.386	2.9637e-11	4	DYNLRB1
1.76354e-15	0.493403	0.845	0.548	3.01601e-11	4	TMEM258
1.86367e-15	0.454579	0.907	0.57	3.18724e-11	4	COX7A2
1.89914e-15	0.485938	0.982	0.658	3.24791e-11	4	MYL12B
1.96585e-15	0.379451	0.686	0.37	3.36199e-11	4	C19orf53
2.18613e-15	0.363979	0.451	0.203	3.73872e-11	4	FLI1
2.32341e-15	0.362174	0.535	0.265	3.97349e-11	4	ESD
2.36074e-15	0.420039	0.606	0.321	4.03734e-11	4	NDUFB10
2.46422e-15	0.419974	0.708	0.4	4.21431e-11	4	NDUFB9
2.60751e-15	0.418319	0.673	0.374	4.45936e-11	4	SAMHD1
3.33009e-15	0.459564	0.925	0.643	5.69512e-11	4	YWHAB
3.40062e-15	0.290239	0.376	0.159	5.81573e-11	4	ERG28
3.55851e-15	0.316426	1	0.97	6.08577e-11	4	EIF1
3.77721e-15	0.375825	0.699	0.387	6.45979e-11	4	PSMB8
3.86771e-15	0.336645	0.535	0.26	6.61456e-11	4	CYSLTR1
4.28657e-15	0.395162	0.566	0.286	7.33088e-11	4	FYB1
4.37013e-15	0.364663	0.575	0.297	7.47379e-11	4	PRMT1
5.82874e-15	0.391357	0.473	0.226	9.96831e-11	4	RGS19
6.15484e-15	0.45838	0.934	0.631	1.0526e-10	4	PSME1
7.78137e-15	0.327979	0.27	0.098	1.33077e-10	4	ZNF32
8.77147e-15	0.327785	0.345	0.141	1.5001e-10	4	UTP18
9.48947e-15	0.286031	0.274	0.096	1.62289e-10	4	GPR155
1.01e-14	0.45856	0.978	0.703	1.7273e-10	4	YBX1
1.09001e-14	0.388082	0.668	0.383	1.86413e-10	4	RPL22L1
1.29791e-14	0.257794	0.407	0.176	2.21969e-10	4	CYFIP2
1.35382e-14	0.444398	0.978	0.686	2.31531e-10	4	ARPC3
1.41608e-14	0.449865	0.757	0.458	2.42177e-10	4	MZT2B
1.43677e-14	0.424035	0.885	0.574	2.45717e-10	4	NAP1L1
1.89577e-14	0.360602	0.544	0.273	3.24214e-10	4	STMN1
1.96993e-14	0.336728	0.699	0.371	3.36898e-10	4	COPS9
2.12342e-14	0.397095	0.765	0.441	3.63148e-10	4	CYTIP
2.36016e-14	0.396462	0.491	0.246	4.03634e-10	4	CARD16
2.47586e-14	0.378707	0.58	0.302	4.23421e-10	4	GADD45GIP1
2.75072e-14	0.395716	0.898	0.536	4.70428e-10	4	UQCR11
2.97104e-14	0.399209	0.354	0.152	5.08107e-10	4	CNN2
2.99991e-14	0.44059	0.681	0.393	5.13045e-10	4	ANP32B
3.32994e-14	0.302574	0.451	0.207	5.69487e-10	4	IDH2
3.5616e-14	0.357887	0.611	0.323	6.09104e-10	4	EIF6
3.70013e-14	0.379388	0.748	0.446	6.32796e-10	4	ARHGDIA
3.964e-14	0.36209	0.708	0.416	6.77924e-10	4	ILF2
3.97919e-14	0.291935	0.571	0.284	6.80521e-10	4	CAPN2
4.06663e-14	0.298037	0.425	0.195	6.95474e-10	4	MAX
4.11192e-14	0.331095	0.372	0.163	7.03221e-10	4	SRM
4.77674e-14	0.321006	0.518	0.262	8.16919e-10	4	PSMB4
5.02168e-14	0.411991	0.42	0.194	8.58808e-10	4	CDKN2D
5.93622e-14	0.422085	0.739	0.441	1.01521e-09	4	ZFAS1
6.35019e-14	0.400936	0.81	0.483	1.08601e-09	4	TRMT112
6.72682e-14	0.343687	0.496	0.245	1.15042e-09	4	UFM1
8.68269e-14	0.4019	0.717	0.421	1.48491e-09	4	RBX1
9.04773e-14	0.37435	0.73	0.434	1.54734e-09	4	VPS28
9.31821e-14	0.298183	0.283	0.106	1.5936e-09	4	ADA
9.7281e-14	0.37048	0.717	0.408	1.6637e-09	4	C9orf16
1.32282e-13	0.401249	0.792	0.485	2.26229e-09	4	PRDX5
[truncated: 2,008 more rows]
