# Supplementary material for: Single-cell RNA sequencing of human lung innate lymphoid cells in the vascular and tissue niche reveals molecular features of tissue adaptation
Source: Discov Immunol. 2023 Jun 24;2(1):kyad007. doi: 10.1093/discim/kyad007 (PMC11034571; doi:10.1093/discim/kyad007)
Supplement: kyad007_suppl_Supplementary_Table_S2 [file kyad007_suppl_Supplementary_Table_S2.xlsx]

## Sheet: Core ILC subsets
Supplemental Table 2. ILC signatures used for Gene Module Score analysis.
Mazzurana et al, Cell Res 2021
Core ILC1	Core ILC2	Core ILC3
CD3E	GATA3	ZNF331
CD3D	TNFSF10	NR4A3
LEF1	TESPA1	BTG2
CCR7	PDCD4	TIPARP
MCUB	ANXA5	EEF2
EDEM1	TRAM1	TPT1
DGKA	MAF	ZNF404
RCAN3	CD40LG	NR4A2
SUSD3	CD200R1	PFKFB3
CHMP7	ADAM19	EPAS1
SFXN1	PTGDR2	HLA-DQA1
LINS1	TMEM273	MAP3K8
MAL	KRT1	ZNF778
CD27	HPGD	IRF4
ACTN1	PKIB	PRNP
CD3G	HPGDS	CSF2
LDLRAP1	ZP1	PPP2CA
CD5	CCR2	RORA
CD6	RGS18	BHLHE40
AIF1	FSTL4	HLA-DQB1
VIPR1	SCART1	SYS1
CD4	TCEA3	HLA-DRB1
ARMH1	TNFRSF19	NINJ1
STMN3	MBOAT2	PRMT9
SIT1	CSGALNACT1	DLL1
ZNF101	CCDC167	ELOVL5
CD8B	GMPR2	TLE1
KCNA3	PDLIM5	MAN2A2
GABBR1	KIAA0040	JMY
TNFSF8	MSRB3	RNF139
SIRPG	TMEM60	PTGER4
MSL3	CD84	PHLDA1
GABPB2	IL9R	GALC
BCL11B	GAP43	EIF4G2
PASK	NDFIP2	RANBP2
PLEKHB1	IL2	LDLRAD3
ADTRP	S1PR2	HDLBP
TMEM116	ROGDI	MYADM
TBRG4	ANXA1	CHKA
SELPLG	IL10RA	ATF3
ITGB2	HLA-C	INPP1
ISG20	LGALS1	PDE4B
LITAF	A2M	HERPUD1
CTSW	S100A10	IRF2BP2
PXN	KLRG1	HIVEP1
PIP4K2A	CAPN2	HLA-DRB5
PPP2R5C	ANXA2	RIPK2
SAMD3	GLRX	BCL2A1
ARL4C	PTGER2	CXCL8
CD247	OPTN	SLC16A3
SH3BP2	STK4	PTGS2
PLAC8	NHSL2	SDC4
CD300A	AK5	AMPD2
CYBA	LTBP4	VEGFA
CA5B	IFIT3	SYNGAP1
HLA-F	UTS2	FURIN
IL18RAP	HLA-G	NDEL1
SH2D2A	LMO4	PLAUR
DOK2	MAPK13	DUSP4
CD226	MYH9	CEACAM1
CASP8	TLE4	IL4R
RNF166	GRK5	SMOX
PAXX	CDC42EP3	SLC41A1
APOBEC3G	IQSEC1	CD44
LYAR	PLAAT3	PIM3
SP140	SLAMF1	ATP1A1
PLEKHA1	IL17RB	GPAT4
BTN3A1	KLF5	P2RY10
LBH	ERN1	NFU1
CYTH1	IL1RL1	NXT1
BIN2	PNMT	CLIC5
ZAP70	PPARG	TAGLN2
FLNA	FFAR3	PABPC1
ADAM8	NTRK1	DOCK5
SAR1A	LGALS12	HLA-DRA
SYNE2	CHDH	PHF1
GZMM	DGKH	EML4
MTSS1	TNFRSF9	MBOAT7
APBA2	IL13	AC022966.1
FCRL3		BRD1
AGTRAP		HSP90B1
TGFBR3		NABP1
RAP1GAP2		HIF1A
ITGAL		STARD10
UPP1		LIMD1
PLEKHG3		SF1
PPM1L		STAT3
PRR5L		FNBP1
LAX1		TGIF2
DGKD		RIPOR1
MYBL1		RARA
PARP15		RNF11
RAB5IF		SLC35E1
RAB29		PABPC4
C12orf75		DUSP16
CD8A		ST3GAL1
FBXO44		GNAS
ARPC5L		IFNGR2
SH2D1A		PPP1R10
SIRT2		STAM
ITGAM		HLA-DPA1
MYO1F		FUS
ZBP1		ARHGEF7
PITPNC1		RAB8B
AC124319.1		ARF4
HDDC2		CD58
PPP3CC		RAB11FIP1
C1orf174		BACH1
COMMD5		SVIL
CAPZA1		PAK1
IKZF3		HHEX
JAKMIP1		SPTLC3
MAD2L2		TBC1D17
RAB11FIP4		NOTCH2
ARHGAP26		CHD4
		HLA-DMA
		CRTC2
		BCOR
		ABCC1
		CXCR6
		KLHL6
		EIF1B
		SETD9
		TACC1
		ETV6
		ASB2
		SRGAP2
		AIG1
		LPIN1
		TRIM39
		GLB1
		SLC4A10
		PCDH9
		KIAA1324
		KRT86
		IL23R
		LTA4H
		CPNE7
		LAYN
		IL4I1
		NRP1
		BLVRA
		GSN
		AFAP1L1
		TBC1D31
		CAT
		RBPJ
		CCL20
		JAML
		IKZF2
		PAPSS1
		HDAC9
		ELOVL6
		MATN2
		ENG
		CXXC5
		PHACTR2
		ANKRD10
		FYCO1
		PRKAR1A
		SKAP2
		GBP4
		MAPKAPK3
		REPIN1
		INSIG2
		GGT1
		MPZL1
		AP2B1
		CSNK1G3
		POMT1
		HPS3
		ABCB1
		ALDH3A2
		CASC4
		PSEN2
		NMD3
		PECAM1
		IPCEF1
		KTN1
		PWWP3A
		ORAI2
		S100PBP
		MDM1
		MED21
		LTB4R
		RALB
		YWHAH
		STK26
		HADHB
		PRAM1
		DHRS3
		CA13
		PHKB
		CLSTN3
		PIK3CD
		TOX
		MFGE8
		CMTM6
		SDCCAG8
		RAB37
		FUCA2
		PLSCR1
		SNX10
		IFT57
		AC091021.1
		ETFA
		C5orf15
		VDAC1
		LAIR1
		LZTFL1
		ADAM10
		KDELR1
		ADAM28
		TNFSF13B
		NCR2
		ENPP1
		VWA5A
		TGM2
		KRT81
		CD300LF
		MPG
		RHOC
		BST2
		NCF4
		NUDT14
		KLRF2
		DOK7
		CD74
		ZFP36L1
		TSPAN4
		ANP32E
		SELENOS
		TMIGD2
		GPR68
		KIT
		IL1R1
		AQP3
		ALDOC
		CTSH
		RORC
		PRR5
		CASP3
		ABHD15
		LEKR1
		ICOS
		PTPN22
		CA2
		CCR6
		LRP1
		TNFSF11
		AHR
		IGFBP4
		SLC1A4
		LIF
		LDLRAD4
		PNP
		SPRY1
		SPART
		SKIL
		TP53INP1
		CXorf40A
		KLF11
		GYG1
		ARL4A
		LACC1
		GDE1
		NDRG1
		ARHGAP10
		PLCB4
		C3orf52
		PLPP1
		TNS3
		AHRR
		LPAR1
		METTL9
		FAM167A
		GAPDH
		NCOA7
		H2AFY
		MVB12B
		POR
		NFYC
		ATP8B4
		DCAF11
		SACM1L
		CTNNB1
		CNDP2
		UBAC2
		FES
		G3BP1
		IFI44
		ENO1
		TNF
		VMP1
		DYNLT3
		TYK2
		CTR9
		CREG1
		RETREG1
		DUSP22
		ISOC1
		SLC6A6
		KDM4C
		HNRNPH2
		HACD2
		FUCA1
		F13A1
		LRRC41
		ST7
		RCAN1
		HSD17B4
		LEPROT
		SGK1
		DUSP6
		TMEM164
		TP53I13
		LPXN
		TEX30
		TLR2
		SPN
		CD96
		CD81
		SMCO4
		IL17RE
		HINT3
		TPM4
		UNC119
		VEZT
		RASSF5
		TDRKH
		PLXDC2
		TANK
		CDC37
		BZW1
		KDSR
		TIAM1
		TNFSF4
		CSDE1
		METTL21A
		CERS4
		C18orf25
		PLD1
		KLHL18
		GRAMD1B
		C1orf43
		HNRNPM
		DAP
		DHX9

## Sheet: Blood ILCs
Supplemental Table 2. ILC signatures used for Gene Module Score analysis.
Mazzurana et al, Cell Res 2021
Blood ILC1s	Blood ILC2s	Blood naïve ILCs
MMS19	GMPR2	TEX264
DGKA	ANXA2	TSPAN32
GRAP2	GALT	ITGAM
HDDC2	IL10RA	TSPAN18
IL16	DECR1	CDKN2D
RTKN2	ANXA6	COPB2
RPS2	LPAR6	NVL
NDUFS2	NSMCE4A	TNFRSF4
LEF1	RPLP0	SIGIRR
RPS18	NCR3	TMEM123
ADARB1	TMBIM1	PSMC5
TMSB10	PLEKHG3	PCED1B
CDC42SE1	MSRB3	METTL23
OGT	CCR2	TRABD
RPL19	ITGB1	SLC39A10
LCK	IL32	SMDT1
PLCB2	GATA3	ACP1
TMEM204	RPN1	IFITM3
COTL1	PTGER2	DOP1B
TMEM42	FAM129A	PRAM1
FCGRT	P2RY8	MYO1F
SKAP1	PPOX	RER1
CD4	TMEM60	IL2RA
TRAF3IP3	S100A4	MCRS1
ZNF181	MAF	CNOT8
RPS5	A2M	SMIM7
CLEC2D	METTL5	INPP4B
SH2D1A	KRT1	CD7
CD8B	TRIM21	SH3BP2
LDLRAP1	FDFT1	ABCA7
RPS6	PDCD4	CUTC
FAM102A	GLIPR2	CD226
RGS10	ZNF397	PLD3
CD27	LTBP4	APOBEC3G
PRKCB	HPGDS	SMYD3
CYB561D1	ATP8B2	CARNS1
SIRPG	GRPEL2	ALDH3A2
LCLAT1	TESPA1	SP1
IMPDH2	CD200R1	C1GALT1
TLR1	KLRG1	LGALS1
ZBTB8OS	NHSL2	TSNAX
NUCB2	MFSD5	FCER1G
FYB1	VIRMA	MADD
RAC2	DGLUCY	SPECC1
MAD1L1	TNFSF10	CARD19
RPL11	HPGD	RRBP1
GABPB2	S100A6	NAALADL1
RASGRP1	PIGC	C12orf75
TACC3	TNFAIP8	CTSW
NAE1	PAQR8	GIMAP6
TCP11L2	TMEM273	GRAMD4
GATD1	PRR5L	IFITM1
LINS1	FCRL3	METTL3
SUSD3	CRIP2	CRBN
IL21R	MAPK13	POLR3C
LRRC8D	PSMB5	PIH1D1
ZNF101	AMPD3	TIMP1
VAMP1	CD40LG	THEMIS2
TULP4	PKIB	CALM2
RPL31	ANXA5	CD300A
SRPK2	MT-ND5	CLIC1
KCNA3	PTGDR2	CTDSP1
CNTRL	CD48	EPHA4
TRDMT1	AHNAK	NT5C
TMEM106C	KLRB1	HSH2D
MAP4K4	UBL7	EFHC2
TRABD2A	SYTL1	RASSF1
TBC1D10C	ANKRD52	AL096870.1
ACTN1	RNF214	ARHGAP15
SFI1		SLC9A3R1
IL24		NKIRAS2
RCAN3		SH2D1B
FAM118A		ITGAX
SIT1		RNF165
NXPE3		LTA4H
CD3D		HOPX
CORO1A		ACVR2A
CD6		IFITM2
DPH7
TNFSF8
APEX1
CBX7
SNHG32
RPS3
RHOH
JADE2
RPS4Y1
IRF3
STK38
APBB1IP
FCMR
LBH
RPL30
PNN
CCM2
SARS
GCFC2
AIF1
RPS16
RPL18
ISG20
RPL32
MAL
CD3E
DENND2D
IDH3B
CRLF3
RESF1
EVL
RPS13
EDEM1
CAMK4
SMC4
EPHX2
CHMP7
STMN1
CMTM7
CCR7
ZBTB17
USP3
BIN1
UBASH3A
EIF2D
CD5
ARHGEF1
CD3G
PIK3IP1

## Sheet: Circulating vs tissue ILCs
Supplemental Table 2. ILC signatures used for Gene Module Score analysis.
Mazzurana et al, Cell Res 2021
Circulating ILCs	Tissue ILCs
SERINC5	KLF6
TRAT1	PPP1R15A
LPAR6	SRSF3
S1PR1	TSC22D3
MYC	CD69
ARHGAP15	JUN
LDHB	TSPYL1
GSTK1	DUSP1
TRADD	TRA2B
P2RY8	FOS
FAM102A	FOSB
NPDC1	NR4A1
CRIP2	CXCR4
GDPD5	ZFP36
IL6R	TNFAIP3
TRABD2A	MAFF
GRAP2	PPP1R15B
AC119396.1	CD83
CD28	IVNS1ABP
PAG1	RGS1
ATP8B2	KLF4
FAM110A	NFKBIZ
ENO2	ZFAND5
SH3YL1	IFRD1
PAQR8	BTN2A2
MFHAS1	ODC1
DPH7	NFE2L2
SPTBN1	WSB1
TACC3	YPEL5
ADSL	INTS6
EMP3	FAM53C
S100A4	ICAM1
ARHGDIB	NUP98
SH3BGRL3	SIPA1L1
IFITM2	SENP2
MYL12A	CYCS
FTL	PHF20
SELL	EIF4A3
S100A6	AREG
IL32	FOSL2
HLA-E	CREM
S100A11	CSRNP1
ARPC2	MCL1
C1orf162	NFKBID
ICAM3	NFIL3
CORO1A	B3GNT7
UBQLN1	BABAM2
RAC2	CXCL2
LAPTM5	RNF19A
NOP53	THBS1
SUB1	RBKS
CSTB	PPIF
ARHGDIA	NFKBIA
NDUFB9	AC129492.1
TUBA4A	JUNB
TMEM173	KDM6B
HIST1H1D	NFKB1
CRBN	REL
PPIB	NFKB2
CIB1	RBBP8
GLIPR2	FAM177A1
LSM4	BIRC3
GPR171	RELB
TSPO	DENND4A
CWC15	SMAP2
SARS	ATF4
HIGD2A	PNRC1
HMOX2	ARL5B
TEX264	SEC14L1
OTUB1	SPAG1
RABAC1	DDX3X
PDCD5	RHOB
SEC11C	G3BP2
RCBTB2	TCP1
GLIPR1	CCNL1
SSNA1	PPP1CB
CAP1	SMARCA2
VSIR	CHMP1B
JPT1	CSNK1D
SORBS3	SFPQ
SNU13	GNL3
AIMP1	NASP
CCDC124	RASA2
R3HDM4	DUSP10
ATG9B	DCTN6
FBLN5	GABARAPL1
NPC2	CDK16
ATP6V0E2	RHBDF2
TSC22D4	ALG13
ZYX	PSEN1
EMB	TNKS
AURKAIP1	HIPK1
POLE4	SOCS3
CFAP97	GNA13
PSMD7	JOSD1
ATP5PD	SAMD4B
SELPLG	ZBTB10
ITGB2	PLK3
ISG20	CLK1
LITAF	PDE4A
CTSW	BCAS2
PXN	MORF4L2
PIP4K2A	PPIL4
PPP2R5C	CXCL1
SAMD3	NAF1
ARL4C	GEM
CD247	SAMD4A
SH3BP2	PRKCE
PLAC8	TOB2
CD300A	CSRNP2
CYBA	AC092881.1
CA5B	FSD1
HLA-F	ZNF10
IL18RAP	APLP2
SH2D2A	EMD
DOK2	EVA1C
CD226	P4HA1
CASP8	PUM2
RNF166	PLK2
PAXX	GADD45A
APOBEC3G	PNRC2
LYAR	ID1
SP140	CCNT1
PLEKHA1	SOS2
BTN3A1	RLF
LBH	HNRNPU
CYTH1	ZNF331
BIN2	NR4A3
ZAP70	BTG2
FLNA	TIPARP
ADAM8	EEF2
SAR1A	TPT1
SYNE2	ZNF404
GZMM	NR4A2
MTSS1	PFKFB3
APBA2	EPAS1
FCRL3	HLA-DQA1
AGTRAP	MAP3K8
TGFBR3	ZNF778
RAP1GAP2	IRF4
ITGAL	PRNP
UPP1	CSF2
PLEKHG3	PPP2CA
PPM1L	RORA
PRR5L	BHLHE40
LAX1	HLA-DQB1
DGKD	SYS1
MYBL1	HLA-DRB1
PARP15	NINJ1
RAB5IF	PRMT9
RAB29	DLL1
C12orf75	ELOVL5
CD8A	TLE1
FBXO44	MAN2A2
ARPC5L	JMY
SH2D1A	RNF139
SIRT2	PTGER4
ITGAM	PHLDA1
MYO1F	GALC
ZBP1	EIF4G2
PITPNC1	RANBP2
AC124319.1	LDLRAD3
HDDC2	HDLBP
PPP3CC	MYADM
C1orf174	CHKA
COMMD5	ATF3
CAPZA1	INPP1
IKZF3	PDE4B
JAKMIP1	HERPUD1
MAD2L2	IRF2BP2
RAB11FIP4	HIVEP1
ARHGAP26	HLA-DRB5
	RIPK2
	BCL2A1
	CXCL8
	SLC16A3
	PTGS2
	SDC4
	AMPD2
	VEGFA
	SYNGAP1
	FURIN
	NDEL1
	PLAUR
	DUSP4
	CEACAM1
	IL4R
	SMOX
	SLC41A1
	CD44
	PIM3
	ATP1A1
	GPAT4
	P2RY10
	NFU1
	NXT1
	CLIC5
	TAGLN2
	PABPC1
	DOCK5
	HLA-DRA
	PHF1
	EML4
	MBOAT7
	AC022966.1
	BRD1
	HSP90B1
	NABP1
	HIF1A
	STARD10
	LIMD1
	SF1
	STAT3
	FNBP1
	TGIF2
	RIPOR1
	RARA
	RNF11
	SLC35E1
	PABPC4
	DUSP16
	ST3GAL1
	GNAS
	IFNGR2
	PPP1R10
	STAM
	HLA-DPA1
	FUS
	ARHGEF7
	RAB8B
	ARF4
	CD58
	RAB11FIP1
	BACH1
	SVIL
	PAK1
	HHEX
	SPTLC3
	TBC1D17
	NOTCH2
	CHD4
	HLA-DMA
	CRTC2
	BCOR
	ABCC1
	CXCR6
	KLHL6
	EIF1B
	SETD9
	TACC1
	ETV6
	ASB2
	SRGAP2
	AIG1
	LPIN1
	TRIM39
	GLB1
	VIM
	LMNA
	RGCC
	CDKN1A
	ELL2
	RGS16
	ARRDC2
	EZR
	BCL3
	AHI1
	MAP2K3
	GABPB1
	GNA15
	STX11
	SNX9
	GPBP1
	ANKRD28
	KMT2E
	TMX4
	PAF1
	KPNA2
	TAF1D
	KLF10
	OAT
	AFF1
	DDX27
	CYGB
	SEMA4A
	JCHAIN
	SPOCK3
	ZNF165
	EZH2
	IRAK3
	ILDR2
	ACSL1
	SLC19A2
	ZNF326
	ZSCAN18
	RASSF8
	CNN3
	YBX3
	G0S2
	HILPDA
	CHD1
	FILIP1L
	MIDN
	CORO1C
	CSPP1
	RASA1
	MEPCE
	NAMPT
	GOLGB1
	RNF103
