# Supplementary material for: Single-cell RNA sequencing of human lung innate lymphoid cells in the vascular and tissue niche reveals molecular features of tissue adaptation
Source: Discov Immunol. 2023 Jun 24;2(1):kyad007. doi: 10.1093/discim/kyad007 (PMC11034571; doi:10.1093/discim/kyad007)
Supplement: kyad007_suppl_Supplementary_Table_S3 [file kyad007_suppl_Supplementary_Table_S3.xlsx]

## Sheet: Cluster 1 vs cluster 4 ILC2s
Supplemental Table 3. Differentially expressed genes between cluster 1 versus cluster 4 ILC2s from the lung of HSPC-engrafted MISTRG mice.
	p_val	avg_log2FC	pct.1	pct.2	p_val_adj
RPL39	2.56940422055886e-162	-2.44131247820018	0.564	1	4.39419509799976e-158
RPL10	3.40939686380207e-156	-2.0199819044828	0.926	1	5.8307505164743e-152
RPL13A	4.08125189523372e-156	-2.09916371369318	0.817	1	6.9797569912287e-152
RPS29	3.53447570423095e-146	-2.2224646731557	0.708	1	6.04466034937578e-142
RPL41	3.15669391795881e-144	-1.93585051744709	0.942	1	5.39857793849316e-140
RPS28	8.19782578417988e-141	-2.1633829134495	0.63	1	1.40199216561044e-136
RPL23A	1.10170552039689e-136	-2.15649704265801	0.593	1	1.88413678098276e-132
RPS8	2.49089297349984e-136	-2.18412548740377	0.554	1	4.25992516327942e-132
RPL32	7.92348908464698e-135	-2.02469309722374	0.689	1	1.35507510325633e-130
RPS27	4.89430181549839e-134	-1.9108408097604	0.905	1	8.37023496486535e-130
RPL21	1.85604027870384e-133	-2.0408174604532	0.689	1	3.1742000846393e-129
RPL34	4.1585907558266e-133	-2.02020730902933	0.755	1	7.11202191061464e-129
RPL13	4.61009570089121e-133	-1.95637801283777	0.835	1	7.88418566766415e-129
RPL26	5.63171602630231e-133	-2.12342786052303	0.595	0.996	9.63136074818222e-129
RPL18A	1.40495233873415e-132	-2.12427522713661	0.65	1	2.40274948970315e-128
RPS18	1.9984157519598e-132	-2.0531107869245	0.784	1	3.41769061900165e-128
RPL28	4.36514091309814e-131	-2.04891420851191	0.718	1	7.46526398958044e-127
RPL37A	8.65797790407699e-131	-2.06445046116426	0.584	1	1.48068738115525e-126
RPS12	2.26185588562816e-130	-2.18608840467855	0.64	0.996	3.86822593560127e-126
RPL19	9.58927204447035e-129	-2.05723335319663	0.623	1	1.63995730504532e-124
RPLP2	4.53795174724247e-128	-1.95776586051181	0.677	1	7.76080507813407e-124
RPS14	9.92690696232368e-128	-1.95257797607662	0.7	1	1.6976996286966e-123
TMSB10	2.68592619044003e-125	-2.43265610108782	0.65	1	4.59347097089054e-121
RPS15A	7.78248086441508e-125	-1.90246540569668	0.704	1	1.33095987743227e-120
TMSB4X	3.5560754836272e-123	-1.66893433069027	0.988	1	6.08160029209924e-119
RPL29	3.8275899229871e-122	-2.13503418952679	0.451	0.991	6.54594428629253e-118
RPS3	1.75257081772285e-120	-1.90902569115578	0.615	1	2.99724661246961e-116
RPS2	3.49488510119098e-120	-1.77810163886179	0.819	1	5.97695250005682e-116
RPL12	2.26157749337102e-119	-2.22552213061805	0.465	0.996	3.86774982916313e-115
RPL37	2.50725305238726e-119	-1.96381591736086	0.589	0.996	4.28790417019269e-115
RPS25	2.85794644769999e-119	-1.99140186132537	0.51	0.996	4.88766001485652e-115
RPL7	1.50202720546423e-118	-1.87854079781943	0.63	1	2.56876692678493e-114
RPS23	1.94245314306096e-118	-1.84026046800175	0.642	0.996	3.32198336526286e-114
RPL15	8.12541515935634e-118	-1.72899918526127	0.73	1	1.38960850055312e-113
RPS19	3.61806820952411e-117	-1.90589884326317	0.735	1	6.18762025192813e-113
RPS24	6.7769066624104e-116	-1.87175381629254	0.617	0.996	1.15898657740543e-111
RPL36	1.40840279265923e-114	-2.06537460828247	0.49	0.996	2.40865045600582e-110
RPS20	1.33872198774424e-113	-2.02583897148059	0.475	0.991	2.2894823434402e-109
RPL27A	5.00545272050505e-113	-1.9246838276589	0.63	1	8.56032524260774e-109
RPL9	2.98208995059753e-112	-1.97171685947312	0.484	0.996	5.09997023351189e-108
RPS15	6.4296976250738e-112	-1.7140614395709	0.687	1	1.09960688784012e-107
EEF1A1	8.2633416764916e-112	-1.64707885624245	0.969	1	1.41319669351359e-107
RPL38	9.56785925992622e-112	-2.04270225499032	0.37	1	1.63629529063258e-107
RPS11	1.73934011854085e-111	-2.0835307202544	0.393	0.996	2.97461947072856e-107
RPL35A	1.88720822794994e-111	-1.90713038604057	0.527	1	3.22750351143998e-107
RPS10	1.38426776617393e-107	-2.12432393875832	0.245	0.996	2.36737473371066e-103
RPL6	4.78053790471777e-107	-1.87670139178192	0.553	1	8.17567592464834e-103
RPS27A	8.53597780230736e-107	-1.67480767861118	0.753	1	1.45982292375061e-102
RPS3A	9.1109963350361e-107	-1.73356410732969	0.677	0.996	1.55816259321787e-102
RPS13	1.09496163391015e-106	-1.92593592856455	0.496	0.996	1.87260338631314e-102
RPL30	5.35320932683521e-104	-1.75587487102139	0.599	1	9.15505859075357e-100
RPL27	9.93456988570545e-104	-2.03728545207658	0.356	0.996	1.69901014185335e-99
RPS6	1.25817440398077e-103	-1.77611181958068	0.691	0.996	2.15172986568792e-99
MIF	3.35311538571057e-103	-1.6407817398494	0.146	0.942	5.73449793264222e-99
S100A4	9.38731885814003e-103	-1.75639059049973	0.763	1	1.60541927111911e-98
TPT1	1.09122798026634e-102	-1.75922282676091	0.669	0.991	1.8662180918515e-98
RPL10A	2.02094962838064e-102	-1.75562749971764	0.601	1	3.45622805445658e-98
RPL17	2.19714738920522e-101	-2.09413293899823	0.335	0.982	3.75756146501878e-97
RPS17	4.55225453260119e-100	-2.13773946978752	0.311	0.982	7.78526570165455e-96
RPS7	7.70528129552356e-100	-1.69415377981097	0.584	0.996	1.31775720716044e-95
RPL35	8.42484220963191e-100	-1.89744918082117	0.449	0.996	1.44081651469125e-95
RPL31	6.24588193478638e-97	-1.68319880230964	0.554	1	1.06817072848717e-92
UQCR11	2.78035123430218e-96	-1.20921715551443	0.156	0.898	4.7549566809036e-92
RPL11	1.25483197427342e-94	-1.40334517579063	0.809	1	2.1460136424024e-90
RPS5	2.18487975194571e-94	-1.87944154596835	0.414	0.996	3.73658135177756e-90
MT-ND2	3.31716749749935e-94	1.53228025052142	0.963	0.996	5.67301985422338e-90
RPL18	3.39384080320571e-94	-1.68159983100894	0.543	0.996	5.80414654164241e-90
RPS4X	4.82096699660782e-94	-1.56215489463702	0.695	1	8.2448177575987e-90
MALAT1	8.65566618432316e-94	1.53533826326975	0.998	1	1.48029203084295e-89
PARK7	4.10813898663846e-93	-0.980936091476841	0.171	0.876	7.0257392949491e-89
COX6B1	1.1395584469345e-92	-0.99918479654964	0.142	0.854	1.94887285594739e-88
SEC61G	1.16498486367663e-92	-1.38770269361605	0.14	0.889	1.99235711385977e-88
NDUFA1	4.77086308871714e-92	-0.830726147328035	0.196	0.885	8.15913005432405e-88
EIF3K	1.20070377197427e-91	-1.07219312466286	0.2	0.92	2.0534435908304e-87
RPL22	2.81436137978774e-91	-1.80065141348683	0.313	0.991	4.813120831713e-87
ATP5MD	9.09587837943602e-91	-1.36345254904157	0.13	0.863	1.55557712045115e-86
RPS16	2.4899902086188e-90	-1.74444045996914	0.496	0.982	4.25838125477987e-86
RPL24	2.80187023713219e-90	-1.73800020273093	0.414	0.996	4.79175847954348e-86
ATP5F1C	3.99374839704742e-90	-1.06063583726926	0.14	0.836	6.8301085086305e-86
RPL14	6.16282111430018e-90	-1.5451124121392	0.593	1	1.05396566696762e-85
NEDD8	2.54024539062044e-89	-1.35114435347262	0.093	0.801	4.34432766703908e-85
COX7B	6.09569702071122e-89	-0.885622285551626	0.156	0.832	1.04248610448203e-84
EIF3G	6.43604165441846e-89	-0.807103731410055	0.107	0.757	1.10069184373865e-84
ATP6V1G1	1.90182439662841e-88	-0.585918647795441	0.23	0.881	3.2525000831139e-84
ATP5MC2	2.18686196363788e-88	-1.19232315702516	0.177	0.903	3.7399713302135e-84
RPL5	2.31104184384625e-88	-1.69374022588695	0.531	1	3.95234376134585e-84
RPL36A	6.04472764786137e-88	-1.9099350708691	0.315	0.978	1.03376932233725e-83
RACK1	3.29408856658884e-87	-1.65849170793183	0.525	0.987	5.63355026658024e-83
BTF3	3.96533973562645e-87	-1.55018417336796	0.288	0.996	6.78152401586835e-83
COPS9	1.19179495796917e-86	-0.849643344830588	0.08	0.699	2.03820773711888e-82
OST4	1.59208947551389e-86	-1.26699136473526	0.232	0.956	2.72279142102385e-82
RPS9	1.93669503464224e-86	-1.63512875652362	0.549	0.987	3.31213584824516e-82
NDUFA4	2.02742245940937e-86	-0.538592511158098	0.241	0.872	3.4672978900819e-82
ELOB	3.81368687785589e-86	-1.29790793327167	0.163	0.885	6.52216729850915e-82
POMP	9.57957182896527e-86	-0.817259373120354	0.148	0.792	1.63829837418964e-81
SNRPD2	1.98343126328066e-85	-1.02963634253073	0.14	0.819	3.39206414646259e-81
COX7A2	1.99831012290738e-85	-1.0819249190156	0.204	0.907	3.4175099721962e-81
MT-CO3	2.01671799154622e-85	1.53002012898918	0.965	0.996	3.44899110914234e-81
SUMO2	2.15907230747344e-85	-1.18631594193859	0.247	0.96	3.69244546024108e-81
COMMD6	3.59774191626606e-85	-1.09243349027164	0.181	0.889	6.15285822519821e-81
MT-ND3	4.79177860322581e-85	1.50169670776282	0.959	1	8.19489976723679e-81
ATP5ME	1.21254186150396e-84	-1.04668963016369	0.123	0.796	2.07368909154407e-80
PPDPF	1.47705087995256e-84	-1.37061816486675	0.183	0.907	2.52605241489488e-80
UFC1	1.66295421844205e-84	-0.521385036517757	0.171	0.765	2.84398430437959e-80
RPL8	1.71553941354181e-84	-1.48948508082525	0.638	0.996	2.93391550503921e-80
FKBP1A	1.77515916613009e-84	-0.977757180745056	0.126	0.792	3.03587720591568e-80
COX6C	2.27575448757166e-84	-1.26130812342932	0.208	0.925	3.89199532464506e-80
RPL7A	2.62003884393355e-84	-1.63910547310665	0.44	0.996	4.48079043089516e-80
RPS21	5.52056716850789e-84	-1.60127039401897	0.543	0.996	9.44127397158219e-80
NDUFB4	9.52921323546158e-84	-1.02955310176958	0.107	0.765	1.62968604752864e-79
UQCRQ	1.2448861615439e-83	-0.697592347120862	0.167	0.788	2.12900431347238e-79
C9orf16	9.99253504706349e-83	-0.834582313642066	0.099	0.717	1.7089233437488e-78
ATP5MC3	1.06502788078251e-82	-0.946227582588605	0.15	0.801	1.82141068171426e-78
EIF3H	1.72604280816286e-82	-0.96601777244548	0.13	0.788	2.95187841052013e-78
RPLP1	1.74043676339342e-82	-1.31754228388955	0.934	1	2.97649495275542e-78
UBE2L3	3.42660452845365e-82	-0.833488359118614	0.142	0.779	5.86017906456143e-78
RPL23	6.57105603564679e-82	-1.71268255160996	0.366	0.987	1.12378200321631e-77
PSMA2	1.44526714876396e-81	-0.589089595772402	0.161	0.752	2.47169587781612e-77
CNBP	1.55651233526397e-81	-0.854919751768984	0.218	0.872	2.66194739576843e-77
GUK1	2.61646119299e-81	-0.733463588564171	0.15	0.765	4.4746719322515e-77
ARL6IP4	5.79850920148777e-81	-0.621326406004172	0.163	0.765	9.91661043638438e-77
UBA52	6.05627540777737e-81	-1.58610587984132	0.442	0.996	1.03574422023809e-76
UQCRH	6.74865950600497e-81	-0.935519570996785	0.132	0.774	1.15415574871697e-76
ATP5MG	1.70545389950056e-80	-0.920419738401699	0.294	0.965	2.91666725892586e-76
C19orf53	3.12919458336782e-80	-0.876767765376664	0.082	0.686	5.35154857647564e-76
UBL5	3.75114816565784e-80	-1.10871693163681	0.173	0.858	6.41521359290804e-76
TRMT112	9.10409727804894e-80	-0.826708947485465	0.173	0.81	1.55698271649193e-75
NDUFA12	9.291031468233e-80	-0.730622525467443	0.226	0.863	1.58895220169721e-75
NACA	9.95902714518619e-80	-1.54588417519676	0.422	0.996	1.70319282236974e-75
EDF1	1.2917335275488e-79	-0.979011545370596	0.214	0.885	2.20912267881395e-75
EID1	1.43151802324869e-79	-0.880864012792701	0.218	0.876	2.44818212335991e-75
COX5A	1.60004096716176e-79	-0.977246263163766	0.132	0.783	2.73639006204004e-75
PTMA	1.82063777847292e-79	-1.26871295171824	0.881	1	3.11365472874439e-75
PSMB6	2.0483687770325e-79	-0.570162382691209	0.119	0.677	3.50312028248099e-75
GPX4	2.84670455366437e-79	-1.04566266678577	0.161	0.836	4.86843412767681e-75
AES	4.34299107919179e-79	-1.47741056499431	0.196	0.907	7.42738334363379e-75
EIF5A	6.61186226665048e-79	-1.43510488267247	0.193	0.903	1.13076068484257e-74
DBI	3.36619121517375e-78	-0.984510984873588	0.171	0.827	5.75686021619016e-74
SNRPG	5.47074382188031e-78	-0.896691543112517	0.14	0.765	9.35606608417971e-74
ATP5MPL	8.48172792694139e-78	-0.692707552751812	0.115	0.695	1.45054511006552e-73
NDUFA11	1.31598364164808e-77	-0.673994870840159	0.125	0.708	2.25059522394655e-73
RPL36AL	2.26601188415279e-77	-1.4681191946133	0.267	0.96	3.8753335242781e-73
TRAPPC1	3.89946029102556e-77	-0.701095032355822	0.15	0.748	6.66885698971191e-73
PCBP1	4.07035580487458e-77	-0.915177093384491	0.224	0.876	6.96112249749651e-73
SSBP1	4.54672233301984e-77	-0.684657447484907	0.138	0.721	7.77580453393054e-73
IL32	4.72046241693632e-77	-1.89102070568546	0.609	0.973	8.07293482544449e-73
FAU	6.40835268706844e-77	-1.40440317382497	0.543	1	1.09595647654244e-72
APRT	1.44950752979603e-76	-0.849771240399038	0.187	0.819	2.47894777745717e-72
NDUFS5	1.93386381162686e-76	-0.893260249507213	0.101	0.699	3.30729389064425e-72
MT-CYB	2.91234108336988e-76	1.56319073763292	0.955	0.982	4.98068572077916e-72
RPSA	3.35556099178453e-76	-1.54103196431838	0.551	0.987	5.73868040814991e-72
SMDT1	3.64394465370409e-76	-0.972791217138783	0.056	0.642	6.23187414676474e-72
BRK1	3.82382193544746e-76	-0.851826651822629	0.16	0.779	6.53950027400224e-72
ANAPC16	4.83158216594916e-76	-0.604623676402436	0.195	0.788	8.26297182020625e-72
ARPC5	6.37774286561996e-76	-0.92591737678768	0.196	0.841	1.09072158487833e-71
JAK1	6.63901632542929e-76	0.501359973395066	0.481	0.823	1.13540457197492e-71
PTP4A2	7.906627039937e-76	-0.799252418660534	0.158	0.774	1.35219135637002e-71
SAP18	1.65914957844541e-75	-0.750980410990689	0.214	0.841	2.83747760905734e-71
ATP5PF	1.68713232480863e-75	-0.778599950877565	0.115	0.704	2.88533370188771e-71
CALM2	1.69835088429573e-75	-0.7231697146	0.329	0.956	2.90451968232255e-71
PRELID1	1.83266774865029e-75	-0.363210854236905	0.156	0.681	3.13422838374172e-71
ATP5PO	1.92625647669011e-75	-0.793510991856412	0.109	0.69	3.29428382643543e-71
S100A10	2.39002186022653e-75	-1.84538441692051	0.374	0.987	4.08741538535942e-71
ATP5MF	2.55398802338201e-75	-0.887697843508503	0.144	0.765	4.36783031758791e-71
VPS28	2.69777862927389e-75	-0.559142200103277	0.167	0.73	4.6137410117842e-71
EIF3F	8.21785001846147e-75	-0.694596311055896	0.23	0.845	1.40541671015728e-70
TBCA	8.99754126014784e-75	-0.791264698883694	0.121	0.712	1.53875950631048e-70
MT-ATP6	1.02726652873324e-74	1.29616132614746	0.953	1	1.75683121743959e-70
STT3B	1.09733783052953e-74	0.374439223976182	0.368	0.677	1.87666715777159e-70
RARRES3	1.33645556411313e-74	-0.941232714605455	0.105	0.708	2.28560630574628e-70
MRPS21	1.38363094137454e-74	-0.543629361037202	0.128	0.664	2.36628563593873e-70
TOMM7	1.948953444464e-74	-0.920690645895531	0.208	0.858	3.33310018072233e-70
C4orf3	1.97483156747141e-74	-0.846541765063927	0.173	0.788	3.3773569466896e-70
FTL	1.9863545016096e-74	-1.38961464796379	0.34	0.982	3.39706346865275e-70
SNU13	2.07113187045307e-74	-0.958312471115589	0.117	0.73	3.54204972484884e-70
NDUFB11	2.78320275133497e-74	-0.639691714141962	0.16	0.748	4.75983334533306e-70
FAM107B	2.93795472819003e-74	-1.30097831292857	0.237	0.92	5.02449017615059e-70
CCT5	3.9581047965363e-74	-0.562615418399714	0.138	0.69	6.76915082303637e-70
ABRACL	5.0240129441213e-74	-0.538077751968156	0.15	0.712	8.59206693703625e-70
SF3B6	5.04966625212963e-74	-0.834130616195508	0.101	0.686	8.6359392243921e-70
CAPZB	5.39415583324474e-74	-0.504823987288773	0.268	0.858	9.22508530601515e-70
SCP2	5.75361277648272e-74	-0.409590855049534	0.126	0.633	9.83982857034075e-70
ATP5IF1	8.33237552425154e-74	-0.469530469174202	0.175	0.726	1.4250028621575e-69
NDUFB2	1.27275794585876e-73	-0.848624288762319	0.185	0.81	2.17667063900766e-69
VAMP8	1.64364751023383e-73	-0.600161024783208	0.181	0.748	2.81096597200189e-69
PSMC5	2.31227423535414e-73	-0.684669984087538	0.142	0.721	3.95445139730265e-69
PRDX5	2.69340945457683e-73	-0.855897515870964	0.173	0.792	4.6062688492173e-69
EIF3E	2.88162708321395e-73	-1.28606055421177	0.198	0.876	4.9281586377125e-69
ENSA	3.36126736265227e-73	-0.475825342176485	0.167	0.708	5.74843944360791e-69
MYL12B	4.41797383396602e-73	-1.18386447748119	0.331	0.982	7.55561885084869e-69
DHRS7	4.73776743787617e-73	0.584170687229986	0.481	0.801	8.10252987225583e-69
KLRB1	4.77975683660025e-73	-1.66547115658292	0.661	0.982	8.17434014195375e-69
COX8A	4.88665607270986e-73	-0.46454921124042	0.156	0.712	8.35715921554841e-69
DYNLRB1	5.41654495511561e-73	-0.862236222116794	0.091	0.677	9.26337518223872e-69
HINT1	1.10562298952792e-72	-1.45177170913666	0.344	0.982	1.89083643669065e-68
ATP5F1D	1.25336135325837e-72	-0.517149372662829	0.193	0.757	2.14349858634246e-68
ERH	1.8154725328719e-72	-0.778419141992761	0.134	0.712	3.10482112571753e-68
NDUFB8	1.86069308331555e-72	-0.658890474794678	0.144	0.708	3.18215731108626e-68
PSMA4	1.89399492812154e-72	-0.662414617612778	0.185	0.757	3.23911012607346e-68
EEF1B2	5.50139552539274e-72	-1.19898917548449	0.304	0.965	9.40848662752666e-68
ILF2	5.87568949473596e-72	-0.570249766564743	0.167	0.708	1.00486041738974e-67
CHCHD2	7.08594064140677e-72	-1.03470142379659	0.29	0.942	1.21183756849339e-67
RAN	7.1041017247004e-72	-0.933910878431831	0.189	0.814	1.21494347695826e-67
GABARAPL2	8.42671665223273e-72	-0.660929857483991	0.117	0.664	1.44113708186484e-67
PSMD8	8.73276287274717e-72	-0.443759154016275	0.189	0.726	1.49347710649722e-67
LDHB	9.29286966627721e-72	-1.41550420263083	0.245	0.925	1.58926657032673e-67
LAMTOR4	1.30775783735167e-71	-0.497661013031654	0.123	0.642	2.23652745343882e-67
ARHGDIA	1.44501563631975e-71	-0.67846352244392	0.169	0.748	2.47126574123404e-67
RBX1	1.61435987116688e-71	-0.867968362972506	0.126	0.717	2.7608782516696e-67
RBM8A	1.76910918592855e-71	-0.44933970059783	0.208	0.752	3.02553052977501e-67
COPE	2.02098164989576e-71	-0.707622354017787	0.196	0.783	3.45628281765173e-67
GMFG	2.50454718905102e-71	-1.13444537459992	0.253	0.916	4.28327660271505e-67
SEC61B	2.63914740605296e-71	-0.935817574328169	0.276	0.916	4.51346989383177e-67
CRBN	2.77721509101339e-71	-0.567354142856737	0.191	0.748	4.7495932486511e-67
SH3BGRL	2.82232808357868e-71	-0.93093789541239	0.089	0.668	4.82674548853625e-67
TBCB	3.46143921400648e-71	-0.623067079735764	0.144	0.699	5.91975334379388e-67
RPL22L1	3.83735988181088e-71	-0.734423406644762	0.107	0.668	6.56265286987297e-67
TRAM1	4.18690442675356e-71	-0.367384480552022	0.235	0.752	7.16044395063395e-67
UXT	4.48530562048242e-71	-0.960224478594174	0.088	0.673	7.67076967214904e-67
RBM3	4.73139034578251e-71	-0.863331137055516	0.204	0.823	8.09162376935725e-67
RHOA	5.97042639244264e-71	-1.2032500001048	0.259	0.925	1.02106232163554e-66
SOD1	6.00273768826527e-71	-0.82479658210523	0.121	0.712	1.02658819944713e-66
PFDN5	6.2520371316083e-71	-0.959986397330409	0.317	0.96	1.06922339024765e-66
SNRPF	7.35083793741551e-71	-0.692563811174713	0.082	0.615	1.2571403040568e-66
NUTF2	8.19414411468971e-71	-0.715250674219928	0.08	0.628	1.40136252649423e-66
RAC1	8.24227467345432e-71	-0.617704181848935	0.202	0.779	1.40959381465416e-66
NDUFA3	8.60796076521086e-71	-0.306906623105415	0.148	0.633	1.47213345006636e-66
GLRX	1.07922323855386e-70	-1.10622037684557	0.111	0.726	1.84568758257481e-66
PSMB3	1.41165157936728e-70	-0.767925166167567	0.126	0.695	2.41420653103392e-66
EIF3I	1.80028858446866e-70	-0.511797143691499	0.167	0.712	3.07885353715831e-66
TRIR	1.97186909665697e-70	-0.82331869730516	0.202	0.819	3.37229052910275e-66
COX7A2L	2.4858088816305e-70	-0.713828901687011	0.105	0.65	4.25123034936448e-66
TSPO	2.57028897812441e-70	-0.318590853188885	0.272	0.814	4.39570821038837e-66
ATP5F1E	3.38812804633525e-70	-1.43932332470544	0.352	0.978	5.79437658484254e-66
PSMB9	3.63875439150224e-70	-0.56518804991499	0.222	0.792	6.22299776034714e-66
RAB7A	4.40633620419924e-70	-0.459181136814849	0.156	0.681	7.53571617642154e-66
NPM1	5.72563417432233e-70	-1.15784925543632	0.331	0.973	9.79197956492604e-66
COX7C	7.21899778603125e-70	-1.33516267057162	0.321	0.969	1.23459300136706e-65
UBE2I	8.7971464221837e-70	-0.449869795554145	0.253	0.792	1.50448798112186e-65
MZT2B	1.21083487607226e-69	-0.975335458552412	0.144	0.757	2.07076980505878e-65
MT-CO1	1.31285440138788e-69	1.47777962272791	0.977	1	2.24524359725356e-65
AP2M1	1.55188314120522e-69	-0.26301734068769	0.228	0.73	2.65403054808917e-65
CBX3	1.58637092510224e-69	-0.383558726618726	0.173	0.681	2.71301155610985e-65
SNRPB2	1.74633884660798e-69	-0.822144343516682	0.167	0.77	2.98658869546896e-65
PCBP2	1.81567916054125e-69	-0.426232680580889	0.276	0.819	3.10517450035765e-65
PSMA7	2.37460702962658e-69	-0.942871266338588	0.228	0.858	4.06105294206737e-65
ATP5PB	2.6894489565864e-69	-0.921758938862583	0.154	0.757	4.59949560555407e-65
PAIP2	2.83204528745786e-69	-0.707148307749552	0.169	0.739	4.84336385061043e-65
GTF3A	2.83382278435404e-69	-1.05060995526735	0.123	0.735	4.84640372580228e-65
SLC25A5	2.84366802647324e-69	-0.581038747813269	0.183	0.752	4.86324105887454e-65
ENY2	3.19418067544426e-69	-0.295694856649214	0.202	0.686	5.46268779114477e-65
PSME1	3.20364986702865e-69	-1.07023830264454	0.284	0.934	5.47888200259241e-65
SNRPE	3.45856297431881e-69	-0.806097685243131	0.089	0.637	5.91483439868003e-65
UBE2N	3.46182418141109e-69	-0.509050511481547	0.107	0.602	5.92041171504924e-65
HIGD2A	4.06952700125008e-69	-0.646915607482043	0.119	0.655	6.95970507753789e-65
SCAND1	4.19135310763821e-69	-0.58118119800293	0.113	0.628	7.16805208468287e-65
NDUFB1	4.8089597345716e-69	-0.7803397381904	0.089	0.633	8.22428293806435e-65
ITSN2	5.59371303480032e-69	0.426168734104843	0.374	0.681	9.56636803211551e-65
USP15	5.80867981576597e-69	0.840653603131828	0.492	0.677	9.93400422092297e-65
KLRG1	5.8583488681629e-69	-0.503816923684832	0.257	0.841	1.00189482343322e-64
SF3B5	7.35405533726605e-69	-0.823924336843042	0.158	0.743	1.25769054377924e-64
NDUFV2	9.32240172674434e-69	-0.819206160143225	0.152	0.73	1.59431714330782e-64
TKT	1.00994459630384e-68	-0.678181098241587	0.171	0.735	1.72720724859882e-64
CCDC167	1.02551972019796e-68	-1.10957997696664	0.089	0.69	1.75384382548255e-64
SRI	1.22147307919012e-68	-0.642133912381313	0.228	0.814	2.08896326003095e-64
TCEA1	1.23615512270582e-68	-0.317537723882667	0.15	0.646	2.11407249085149e-64
FMNL1	1.36866715051323e-68	0.846741377718674	0.535	0.739	2.34069456080773e-64
RAP1A	1.39208585291605e-68	-0.4742875673768	0.121	0.624	2.38074522565702e-64
HPGD	1.78660902263532e-68	-1.72815967812576	0.198	0.867	3.05545875051093e-64
SH3BGRL3	1.92842982558786e-68	-1.57292126802933	0.356	0.973	3.29800068772035e-64
UQCR10	2.06378852114657e-68	-0.824217723876264	0.074	0.615	3.52949112886487e-64
PET100	2.71824487144204e-68	-0.269952147034812	0.196	0.677	4.64874237914017e-64
NDUFB9	2.85295325601618e-68	-0.501913742769561	0.189	0.708	4.87912065843887e-64
PSMB1	3.22914668230293e-68	-0.856311710214965	0.233	0.85	5.52248665607447e-64
NOP10	4.13096868744206e-68	-0.653009705787773	0.126	0.681	7.06478264926341e-64
ACAP1	4.21936049183275e-68	0.928710566152376	0.652	0.832	7.21595031313236e-64
SRSF9	4.30213280848417e-68	-0.477651971528495	0.161	0.681	7.35750752906962e-64
MT-ND4	4.33579625414578e-68	1.2536301413145	0.957	0.996	7.41507875384011e-64
EIF6	4.81567570313067e-68	-0.702241851024545	0.088	0.611	8.23576858749408e-64
TUBA1A	8.43104553096338e-68	-1.07470068429032	0.214	0.85	1.44187740670536e-63
UBE2D2	1.18754258256836e-67	-0.625311324933009	0.204	0.765	2.0309353247084e-63
PPP2R5C	1.23388471591914e-67	0.303691662785238	0.403	0.801	2.11018964116491e-63
PPP4C	1.46913534884602e-67	-0.315714392608516	0.16	0.628	2.51251527359646e-63
TMEM14C	1.54722067876844e-67	-0.355631921106453	0.144	0.624	2.64605680482978e-63
MYL6	1.55185889345223e-67	-1.24053494164508	0.632	1	2.65398907958201e-63
TERF2IP	1.65128712550822e-67	-0.384611718155686	0.212	0.712	2.82403124204415e-63
TMED9	1.7378208981102e-67	0.41555406223125	0.383	0.717	2.97202129994806e-63
PTGES3	2.01300639055582e-67	-0.484962340506584	0.22	0.761	3.44264352912857e-63
TPI1	2.09006036874091e-67	-0.357180948308617	0.307	0.836	3.5744212426207e-63
TMA7	2.13322611562003e-67	-1.01644301407866	0.304	0.938	3.64824330293338e-63
YBX1	2.16127356822748e-67	-1.35619634790054	0.356	0.978	3.69621005638264e-63
SSR4	2.97844625193828e-67	-0.41517942682814	0.354	0.898	5.09373878006485e-63
MRPL54	3.07726418910203e-67	-0.699502499991148	0.068	0.58	5.26273721620229e-63
RABAC1	4.11197865764939e-67	-0.261071655812809	0.204	0.69	7.03230590031199e-63
MDH2	5.25889968094663e-67	-0.627972176724389	0.101	0.624	8.99377023435492e-63
SRP14	5.49998307755527e-67	-1.02202102893755	0.352	0.973	9.40607105923502e-63
RSL24D1	5.7333324169107e-67	-0.689987770696977	0.093	0.619	9.80514509940068e-63
RNPS1	5.79245948618248e-67	0.33030414760924	0.327	0.668	9.90626421326927e-63
KRTCAP2	5.99918057020332e-67	-0.541782064922912	0.189	0.721	1.02597986111617e-62
SNRPB	8.20128467078128e-67	-0.605260840142996	0.226	0.788	1.40258370439701e-62
FKBP8	8.81198641600931e-67	-0.30971565433497	0.247	0.735	1.50702591686591e-62
PSMB8	8.86911247578818e-67	-0.588116052964031	0.163	0.699	1.5167956156093e-62
PRPF38B	9.85509073032335e-67	0.396431645817279	0.397	0.739	1.6854176166999e-62
RANBP1	1.08944384237186e-66	-0.666882776885616	0.08	0.588	1.86316685922435e-62
COX5B	1.14341388420455e-66	-0.4602255803888	0.261	0.805	1.95546642476662e-62
ZFAS1	1.18782311902113e-66	-0.896817677545587	0.152	0.739	2.03141509814994e-62
TMEM258	1.3602980673226e-66	-0.765564470009421	0.243	0.845	2.32638175473511e-62
OSTC	1.86762541077377e-66	-0.317450458098579	0.226	0.721	3.19401297750531e-62
FUS	2.34577646335011e-66	0.852484502531358	0.646	0.85	4.01174690762135e-62
ICAM3	2.45780599259729e-66	0.318388451171536	0.479	0.832	4.20333980853989e-62
OAZ1	2.60663482602177e-66	-0.94450547621883	0.36	0.973	4.45786687946243e-62
OCIAD2	2.74007118853136e-66	-0.531005373102361	0.138	0.642	4.68606974662634e-62
AURKAIP1	4.27053340659632e-66	-0.586848091300936	0.099	0.597	7.30346623196103e-62
ARPC3	4.55859234625241e-66	-1.13954312348727	0.358	0.978	7.79610463056087e-62
PFN1	4.64047940209789e-66	-1.31199339126392	0.595	1	7.93614787346782e-62
NDUFB10	5.75602923166626e-66	-0.788852239552529	0.08	0.606	9.84396119199563e-62
PIP4K2A	8.69540156882144e-66	-0.540432688662842	0.148	0.668	1.48708757629984e-61
CIB1	9.51600312218093e-66	-0.563626722328774	0.123	0.628	1.62742685395538e-61
CD53	1.10576674120208e-65	0.710356079856992	0.632	0.903	1.8910822808038e-61
CDC42SE2	1.51263525774372e-65	-0.283963831913531	0.208	0.673	2.58690881779331e-61
HMGN1	2.07154221436489e-65	-0.573064688742243	0.323	0.889	3.54275149500684e-61
SLC25A6	2.45024389492372e-65	-1.17342959704465	0.319	0.951	4.19040710909855e-61
GYPC	2.68933794043726e-65	-0.373786023757013	0.198	0.699	4.5993057457358e-61
SRP72	3.41277951614438e-65	-0.263781715340029	0.177	0.637	5.83653552851013e-61
RPL3	3.50558734638233e-65	-1.09442840977447	0.866	0.996	5.99525547978307e-61
UQCRB	3.56875205506466e-65	-1.12711677909225	0.296	0.934	6.10327976457159e-61
MACF1	3.76675635373052e-65	1.08713447776779	0.498	0.562	6.44190671614993e-61
PPP1CA	4.0232495825847e-65	-0.801106692421785	0.21	0.792	6.88056143613635e-61
PCSK7	4.96767203420401e-65	1.06402505937149	0.496	0.588	8.4957127128957e-61
SEC62	6.75798630247628e-65	0.440473645039749	0.403	0.739	1.15575081744949e-60
SNHG8	7.34103104108534e-65	-0.858555663950729	0.169	0.748	1.25546312864641e-60
PSME2	8.70160867852587e-65	-0.762844387804288	0.247	0.841	1.48814911620149e-60
MAF1	8.98858638594241e-65	-0.514204287685081	0.125	0.615	1.53722804372387e-60
ANP32B	9.80810591905974e-65	-0.855606546562722	0.121	0.681	1.6773822742776e-60
LAT	1.369468117015e-64	-0.622894242394614	0.165	0.695	2.34206437371906e-60
SELENOH	1.37873309586657e-64	-0.439921098777252	0.128	0.611	2.35790934055102e-60
ECH1	1.59770482328399e-64	-0.272345967214614	0.179	0.633	2.73239478878029e-60
SYNE2	1.90605013880214e-64	1.74622262389803	0.599	0.535	3.25972694737941e-60
ERP29	1.96819252430055e-64	0.359164705910675	0.391	0.726	3.36600285505881e-60
NDUFB7	2.54186999733822e-64	-0.65978721993548	0.097	0.615	4.34710606944783e-60
LSM4	3.0127863784195e-64	-0.773247844968372	0.101	0.633	5.15246726437303e-60
TAPBP	3.19185396206892e-64	0.550717317352771	0.42	0.708	5.45870864593026e-60
PRDX2	3.69848296434302e-64	-0.882866443112142	0.089	0.633	6.32514556561943e-60
COX17	3.99900462262352e-64	-0.622951728813397	0.06	0.54	6.83909770561074e-60
EIF3D	4.59080918306647e-64	-0.351305654141737	0.228	0.717	7.85120186488028e-60
IFRD1	5.22309759893116e-64	1.03535505546757	0.512	0.708	8.93254151369207e-60
TLN1	5.24482543812175e-64	0.672099151836195	0.44	0.673	8.96970046427581e-60
RHOG	5.52624945587164e-64	-0.656774592459942	0.233	0.796	9.45099181943167e-60
UBE2D3	5.70225297906425e-64	-0.460076476048806	0.389	0.938	9.75199304479568e-60
MT-ND1	7.95379308754378e-64	1.25518513793241	0.909	0.978	1.36025769383174e-59
TMEM59	9.13448760871532e-64	0.414135588377726	0.42	0.761	1.56218007084249e-59
TRAT1	9.71291890743383e-64	-0.425007822852549	0.191	0.681	1.66110339154933e-59
SRP9	1.01027365602623e-63	-0.336294983515996	0.161	0.637	1.72777000653607e-59
NAP1L1	1.01392348455493e-63	-0.8273027989279	0.284	0.885	1.73401194328583e-59
SEM1	1.02738739946885e-63	-0.349052625871327	0.16	0.659	1.75703793057162e-59
SBDS	1.05461185545112e-63	-0.479383553768395	0.158	0.655	1.8035971951925e-59
SLTM	1.38994958486735e-63	0.563881996605739	0.416	0.681	2.37709178004014e-59
GTF3C6	1.5429053405564e-63	-0.473950833303689	0.064	0.513	2.63867671341955e-59
NDUFA6	1.57372287452377e-63	-0.594222147587025	0.095	0.58	2.69138086001054e-59
JTB	1.67558559639005e-63	-0.627273846066357	0.148	0.668	2.86558648694627e-59
DSTN	1.85886477926885e-63	-0.919710606408634	0.054	0.571	3.17903054550558e-59
MGST3	1.87492440116502e-63	-0.34666225074301	0.144	0.593	3.20649571087242e-59
AP2S1	1.94674257303881e-63	-0.409694879563392	0.093	0.531	3.32931914841097e-59
GPSM3	2.02832489082839e-63	-0.755268872486479	0.259	0.841	3.46884122829472e-59
BSG	2.1584263711623e-63	0.439607744626618	0.364	0.637	3.69134077996176e-59
TUBB	2.27524507428726e-63	-0.583876102250468	0.181	0.704	3.89112412604606e-59
C11orf58	2.54174662347091e-63	-0.378056979651047	0.249	0.748	4.34689507545995e-59
SF1	2.69029200611008e-63	0.580867555040469	0.498	0.761	4.60093738884946e-59
SMIM26	2.85579838346181e-63	-0.546307229611775	0.078	0.553	4.88398639539639e-59
TMBIM4	3.06679698929476e-63	0.275512992165375	0.335	0.664	5.24483621109189e-59
COX6A1	3.28441434605902e-63	-0.320798231723762	0.344	0.867	5.61700541463014e-59
COX4I1	4.2388542914235e-63	-0.883371341234013	0.374	0.969	7.24928860919248e-59
FIS1	4.56494688410464e-63	-0.813909118294757	0.072	0.588	7.80697216119576e-59
CCT4	4.88716032296794e-63	-0.278529365466477	0.179	0.646	8.35802158433977e-59
UQCRC2	5.48334433464366e-63	-0.38282280804285	0.136	0.597	9.37761548110759e-59
ANAPC11	5.73092663483553e-63	-0.57264030233834	0.07	0.531	9.80103073089572e-59
KTN1	7.03880875937838e-63	0.589812359512721	0.543	0.819	1.20377707402889e-58
ERP44	7.29450812735005e-63	0.263198816523762	0.29	0.619	1.24750677993941e-58
UBB	7.645924400087e-63	-1.20363871514557	0.619	1	1.30760599090288e-58
YWHAE	7.64903136396719e-63	-0.49512204475636	0.163	0.664	1.30813734386567e-58
GDI2	8.59041273474065e-63	-0.40035055931984	0.161	0.642	1.46913238589535e-58
NDUFB3	8.64756275534431e-63	-0.480741361333076	0.082	0.54	1.47890618241898e-58
RNF213	8.88510654699488e-63	1.08596815469814	0.603	0.717	1.51953092166706e-58
PRMT1	9.28519668819081e-63	-0.486591865098289	0.107	0.575	1.58795433761439e-58
CCNI	9.4640607621542e-63	-1.19980108886778	0.309	0.938	1.61854367154361e-58
ATP5PD	9.68816174775494e-63	-0.676118138850526	0.074	0.562	1.65686942210105e-58
SON	1.05382742266873e-62	0.843528101578543	0.767	0.916	1.80225565824805e-58
PNISR	1.10776593245078e-62	0.629417617255551	0.562	0.823	1.89450129767732e-58
RPLP0	1.23928720150525e-62	-1.34027452196967	0.568	0.996	2.11942897201427e-58
TMEM230	1.27125741091775e-62	-0.485110185754089	0.134	0.619	2.17410442415154e-58
LSM7	1.56063203712163e-62	-0.806257583074912	0.08	0.597	2.66899290988541e-58
TPM3	1.57018061324909e-62	-0.702320491688367	0.315	0.903	2.6853228847786e-58
YPEL3	1.63934702179149e-62	-0.356499366608125	0.128	0.566	2.8036112766678e-58
UQCRFS1	1.97718427700459e-62	-0.447402910254987	0.113	0.571	3.38138055053324e-58
CMPK1	2.7053161941107e-62	-0.523385662929653	0.142	0.637	4.62663175516813e-58
SERF2	4.00376064994789e-62	-1.27088643723874	0.471	0.991	6.84723146354089e-58
GADD45GIP1	4.08844886089397e-62	-0.704315048627199	0.078	0.58	6.99206524190086e-58
CD37	4.32944796246463e-62	-0.384439485443339	0.393	0.907	7.40422190540701e-58
PLAC8	4.39181190062373e-62	-1.10955370575632	0.202	0.823	7.5108767124467e-58
RPS4Y1	5.16354226267915e-62	-1.35743230614023	0.156	0.779	8.83068997763389e-58
ATP5F1A	5.5449217772315e-62	-0.48138767255636	0.224	0.739	9.48292522342132e-58
ITGB7	6.3000722612102e-62	0.957956739895969	0.51	0.637	1.07743835811217e-57
SUB1	7.37763970326529e-62	-0.926612263612102	0.319	0.925	1.26172394205243e-57
ARHGAP45	7.47462385455064e-62	0.372501086194782	0.317	0.628	1.27831017160525e-57
NCOR1	9.47366221911313e-62	0.751232514982776	0.576	0.783	1.62018571271273e-57
SNX3	1.06299545140345e-61	-0.62372625219884	0.088	0.58	1.81793482099019e-57
AAK1	1.17599475927004e-61	0.793913561183059	0.473	0.615	2.01118623730362e-57
LAMTOR5	1.23888514615935e-61	-0.591079312688087	0.142	0.655	2.11874137696173e-57
KRT10	1.27410910139209e-61	-0.636897936790542	0.088	0.575	2.17898138520075e-57
PNN	1.44306087189635e-61	0.669988636364822	0.391	0.58	2.46792270311715e-57
FAM96B	1.56013508426737e-61	-0.506701141673806	0.103	0.571	2.66814302111405e-57
STK4	1.59729807847546e-61	0.580157557676824	0.539	0.832	2.73169917380873e-57
LSM3	1.67671379918748e-61	-0.89489476981462	0.062	0.575	2.86751593937042e-57
PSMA3-AS1	1.82228227590626e-61	0.694276386449822	0.403	0.619	3.11646714825488e-57
CRIP1	1.82488320216842e-61	-1.64377210285097	0.411	0.969	3.12091525234843e-57
GTF2A2	2.43382504781473e-61	-0.525113050866726	0.07	0.522	4.16232759677275e-57
RTRAF	2.56296665005712e-61	-0.484692866854067	0.185	0.673	4.38318556492769e-57
ATP6AP2	2.80052878532167e-61	0.741448079776068	0.36	0.535	4.78946432865713e-57
LCP1	3.20896258365154e-61	0.868024384818051	0.603	0.801	5.48796781056087e-57
CCDC107	3.8747665238485e-61	0.370200754429808	0.272	0.575	6.62662570908571e-57
KMT2E	4.09445840564328e-61	0.832272007945461	0.66	0.876	7.00234276533114e-57
ST13	4.23594746738665e-61	-0.613198759724723	0.123	0.619	7.24431735872465e-57
CYTIP	4.29721573750169e-61	-0.500512951360462	0.241	0.765	7.34909835427539e-57
ROMO1	4.49490587624603e-61	-0.725782215605899	0.054	0.527	7.68718802955597e-57
SNRPD3	4.67168338073101e-61	-0.483063340411446	0.099	0.54	7.98951291772617e-57
IFI16	4.91179267848634e-61	0.296973092977072	0.317	0.659	8.40014783874734e-57
RSL1D1	5.64961162768989e-61	-0.444898034913088	0.158	0.637	9.66196580567525e-57
ARL6IP5	5.79484078334431e-61	0.503795278157226	0.549	0.863	9.91033670767543e-57
UBXN1	6.16490023305935e-61	-0.315398407789433	0.195	0.659	1.05432123785781e-56
BUD31	6.29283649966782e-61	-0.64195272694262	0.086	0.562	1.07620089817319e-56
ESD	6.31012881497107e-61	-0.652906733206268	0.062	0.535	1.07915822993635e-56
RPN2	7.69162637448735e-61	0.287626159271644	0.36	0.695	1.31542194256483e-56
TLE4	8.62239778379424e-61	0.47150103892898	0.523	0.867	1.47460246898449e-56
MYH9	1.1246516907765e-60	0.295435125700913	0.311	0.633	1.92337932156597e-56
ANKRD44	1.14793330895876e-60	0.780022158681319	0.488	0.659	1.96319554498127e-56
DNAJB14	1.17881529215757e-60	1.14020686746084	0.572	0.681	2.01600991264787e-56
PEBP1	1.19484259769322e-60	-0.593251362936945	0.14	0.637	2.04341981057494e-56
SP100	1.28151187636858e-60	0.311473640956598	0.389	0.735	2.19164161096554e-56
DDX24	1.31262538159247e-60	0.790156059147303	0.547	0.748	2.24485192759945e-56
MT-ND5	1.83830467373803e-60	1.27940827449126	0.798	0.863	3.14386865302678e-56
MOB1A	1.96223825515589e-60	-0.316966172777171	0.134	0.558	3.3558198639676e-56
CHD1	2.00456520182596e-60	0.541974592161139	0.337	0.593	3.42820740816276e-56
SSB	2.20797174082173e-60	-0.263031339883866	0.212	0.664	3.77607327115332e-56
NUCB1	2.23044452796626e-60	0.502139023690345	0.294	0.5	3.8145062317279e-56
MRFAP1	2.2330864889821e-60	-0.434958849493213	0.121	0.571	3.81902451345719e-56
HNRNPD	2.41590252597674e-60	-0.542945154510722	0.105	0.571	4.13167649992542e-56
FOXN3	2.67138115751547e-60	0.332703005998884	0.292	0.593	4.56859605558295e-56
CACYBP	2.95260932446274e-60	-0.394223540594256	0.126	0.553	5.04955246669618e-56
BCLAF1	2.98103004298151e-60	0.424800398165068	0.438	0.748	5.09815757950697e-56
PDIA3	3.05860895282995e-60	0.804730269702366	0.644	0.854	5.23083303112979e-56
HNRNPU	3.11140305106222e-60	0.258359725580649	0.529	0.903	5.32112149792661e-56
PTPRC	3.20215741919327e-60	1.19380595419261	0.903	0.965	5.47632961830432e-56
PTGER2	3.22404263703216e-60	-0.923754773085328	0.101	0.633	5.51375771785239e-56
CSNK2B	3.28565697540539e-60	-0.604142057168479	0.093	0.566	5.6191305593383e-56
TMEM14B	3.29539809949271e-60	-0.582519840931877	0.091	0.553	5.63578982975243e-56
TNRC6B	3.46768390179962e-60	0.726131393977418	0.525	0.757	5.93043300885771e-56
DUT	3.55356486387633e-60	-0.415953376922487	0.119	0.558	6.0773066302013e-56
S100A11	4.7244563681891e-60	-1.23482282233928	0.346	0.951	8.079765280877e-56
LMO4	5.68110323585006e-60	-1.01921442291404	0.144	0.717	9.71582275395078e-56
PPP1R18	5.97971259121838e-60	-0.404307977856069	0.136	0.571	1.02265044735017e-55
SH3KBP1	6.19078313253771e-60	-0.33211686975929	0.212	0.673	1.0587477313266e-55
TSTD1	8.17086509233796e-60	-0.574888004674537	0.08	0.54	1.39738134809164e-55
OGA	9.1348109070637e-60	0.801953830772748	0.393	0.535	1.56223536132603e-55
CCT8	1.21694702415306e-59	-0.288263741569451	0.202	0.646	2.08122280070657e-55
MORF4L1	1.49400168359052e-59	-0.448199537065873	0.344	0.872	2.5550416792765e-55
DYNLL1	1.55685237548578e-59	-0.985450812655965	0.169	0.752	2.66252893255578e-55
MRPL33	1.64368823099109e-59	-0.651362074650418	0.078	0.553	2.81103561264097e-55
MT-CO2	1.64846643672869e-59	1.16461397544179	0.967	1	2.81920730009341e-55
EIF4A1	1.71254971937554e-59	0.395238886544371	0.352	0.642	2.92880253007605e-55
SRRM2	2.83025034808967e-59	0.45843036305984	0.442	0.717	4.84029414530296e-55
SERBP1	3.01988678402683e-59	-0.336900945346652	0.309	0.801	5.16461037804269e-55
MDH1	3.0977243232124e-59	-0.301595702013493	0.152	0.58	5.29772813755785e-55
VDAC2	3.87221468207915e-59	-0.53566328163979	0.134	0.606	6.62226154929175e-55
TOMM22	5.25949987171591e-59	-0.664519766736829	0.076	0.544	8.99479668060855e-55
PSMB7	5.35849458185532e-59	-0.601925572276046	0.105	0.584	9.16409743388897e-55
TMEM167A	6.78104544077305e-59	-0.390718273662311	0.187	0.659	1.15969439128101e-54
AKAP13	6.81569485923681e-59	0.593575968662034	0.547	0.788	1.16562013482668e-54
RSRP1	8.29143113629822e-59	1.39764519014311	0.611	0.571	1.41800055292972e-54
TRA2B	8.40677874222726e-59	0.44271949430316	0.475	0.779	1.43772730049571e-54
ADAR	8.87932971607136e-59	0.72794620377896	0.414	0.619	1.51854296804252e-54
PPA1	9.07707320829188e-59	-0.609582978154371	0.111	0.593	1.55236106008208e-54
RPL7L1	1.04168072472164e-58	0.392120989668237	0.317	0.611	1.78148237541896e-54
CKLF	1.27177383030866e-58	1.20292201447467	0.533	0.69	2.17498760459387e-54
NUCKS1	1.48305771202446e-58	-0.461632520030199	0.146	0.619	2.53632529910424e-54
SNX6	1.49065688425914e-58	-0.464693722837008	0.169	0.646	2.54932140345998e-54
SET	1.58589511527154e-58	-0.857996170530297	0.265	0.85	2.71219782613738e-54
N4BP2L2	1.81914369574415e-58	0.955657051703364	0.638	0.774	3.11109954846165e-54
RNF125	1.90750808260758e-58	0.297506334603562	0.302	0.637	3.26222032287548e-54
WTAP	2.02100404359498e-58	-0.331927568859624	0.163	0.602	3.45632111535614e-54
RAB5C	2.42513472319695e-58	-0.342335137947923	0.113	0.522	4.14746540361142e-54
GLRX3	2.47422633672761e-58	-0.387466369681929	0.109	0.522	4.23142188107156e-54
PSMD4	2.48806819563491e-58	-0.473045434527364	0.109	0.558	4.25509422817482e-54
BCAS2	2.58674529920552e-58	-0.463111169249968	0.107	0.553	4.42385181070127e-54
ANP32A	2.83806384694624e-58	-0.419529166071169	0.097	0.535	4.85365679104745e-54
STMP1	3.3804342318518e-58	-0.44385578988452	0.097	0.527	5.78121862331295e-54
SDCBP	3.51533351901107e-58	-0.417135470001059	0.282	0.792	6.01192338421273e-54
SERPINB1	3.95331798012779e-58	-0.348156467004074	0.123	0.549	6.76096440961454e-54
PPIA	4.05428468140058e-58	-1.33937275150539	0.379	0.956	6.93363766213127e-54
EPC1	5.62019916459705e-58	0.427947501937216	0.486	0.788	9.61166461129388e-54
HLA-F	5.99690195806238e-58	0.590269511699	0.348	0.593	1.02559017286783e-53
RSF1	6.19572456861633e-58	0.309411509513396	0.243	0.535	1.05959281572477e-53
EIF3L	6.69635956631662e-58	-0.263356654492487	0.233	0.677	1.14521141303147e-53
POLR2L	6.99868676143489e-58	-0.563227525900325	0.196	0.708	1.19691540994059e-53
HMGN2	7.08878906676494e-58	-0.644902415637953	0.191	0.712	1.21232470619814e-53
TALDO1	7.10467531983355e-58	-0.448732201477911	0.119	0.571	1.21504157319793e-53
PGK1	8.36944257143162e-58	-0.420237377097539	0.368	0.876	1.43134206856623e-53
ARF5	9.59631499135181e-58	-0.252088827190193	0.198	0.619	1.64116178982099e-53
LAMTOR1	9.86975168402764e-58	-0.485864864043563	0.066	0.491	1.68792493300241e-53
SELENOS	1.091915064468e-57	0.693199640635813	0.411	0.65	1.86739314325318e-53
CSNK1D	1.20704590884395e-57	0.478180231723587	0.305	0.531	2.06428991330492e-53
C12orf57	1.29705279874547e-57	-0.628260481697946	0.072	0.527	2.2182196964145e-53
GTF2I	1.33105763362384e-57	0.593925639280391	0.317	0.513	2.27637476502349e-53
RAB2A	1.49116508818962e-57	-0.403578388241167	0.126	0.571	2.55019053382189e-53
RNMT	1.7913585394558e-57	0.677939168372389	0.393	0.602	3.06358137417731e-53
SELENOK	1.82760561194549e-57	-0.800637350434773	0.265	0.827	3.12557111754918e-53
DEK	1.84492751468516e-57	-0.504449267554898	0.232	0.739	3.15519503561456e-53
UCP2	1.94992390829698e-57	-1.18139152939086	0.2	0.801	3.3347598679695e-53
AC114760.2	2.09938465488945e-57	1.98695557426144	0.601	0.46	3.59036763679193e-53
MTRNR2L10	2.43856285147869e-57	1.68639174750643	0.862	0.912	4.17043018859885e-53
HM13	2.4945018476549e-57	0.35174978011204	0.286	0.566	4.26609705985941e-53
DNAJA1	2.85911031242536e-57	0.895880262240582	0.582	0.792	4.88965045630985e-53
RWDD1	3.22266069432012e-57	-0.6360718891733	0.097	0.566	5.51139431942627e-53
LAMP1	3.54837009883558e-57	0.687242838296002	0.391	0.58	6.0684225430286e-53
CCDC59	3.7419019598132e-57	-0.46149349638222	0.115	0.549	6.39940073167253e-53
CYLD	3.88736947778602e-57	0.269870093213955	0.342	0.668	6.64817928090965e-53
RPS26	4.0812386852142e-57	-0.887134243466937	0.387	0.951	6.97973439945333e-53
C1QBP	4.73387383576373e-57	-0.923998218832683	0.099	0.619	8.09587103392314e-53
PSMB4	4.95550664910491e-57	-0.4599521093358	0.091	0.518	8.47490747129922e-53
PDIA6	5.31329862235439e-57	0.58916144880187	0.451	0.695	9.08680330395048e-53
MTDH	5.85283243693819e-57	0.313752376012219	0.42	0.757	1.00095140336517e-52
ANKRD28	5.88898059194162e-57	0.423141687095813	0.342	0.628	1.00713346083386e-52
GNAI2	5.92704678856583e-57	-0.325770849055959	0.142	0.566	1.01364354178053e-52
PHTF2	6.14364530204779e-57	0.290920217859921	0.233	0.558	1.05068621955621e-52
MAGOH	7.47127104360194e-57	-0.465057803849858	0.093	0.518	1.2777367738768e-52
CD74	9.61083503091829e-57	1.28873474732818	0.434	0.509	1.64364500698765e-52
RSRC2	1.00361125193461e-56	0.460371889664535	0.409	0.69	1.71637596305857e-52
IK	1.02004597930114e-56	-0.25679755451633	0.136	0.566	1.74448263380081e-52
PCM1	1.04514306051177e-56	0.519274949314888	0.346	0.575	1.78740366208724e-52
ETS1	1.07339953929085e-56	-0.445901919008677	0.313	0.819	1.83572789209521e-52
NDUFS6	1.2879909717066e-56	-0.423029144234321	0.099	0.527	2.20272215981264e-52
SEC11C	1.42262751211862e-56	-0.416565327770029	0.115	0.553	2.43297757122527e-52
GNG5	1.5209470680214e-56	-0.483670182727136	0.117	0.562	2.60112367573019e-52
PGLS	1.52707749349204e-56	-0.501226061823095	0.14	0.611	2.61160792937008e-52
NDUFB6	1.58069306669376e-56	-0.316473865812229	0.101	0.5	2.70330128265966e-52
RNF7	1.80752377234761e-56	-0.608030549992274	0.068	0.513	3.09122715546888e-52
TXN	1.9703710393619e-56	-1.09447359869664	0.105	0.65	3.36972855151672e-52
CD164	2.1938229306147e-56	0.796253561254414	0.543	0.73	3.75187597593726e-52
DDX3Y	2.21367671963566e-56	0.321164016851935	0.224	0.527	3.7858299259209e-52
GLIPR2	2.29664369196358e-56	-0.4998833410359	0.16	0.637	3.92772004199611e-52
NDUFAB1	2.46695348840406e-56	-0.650174120194322	0.06	0.509	4.21898385586862e-52
HSPE1	3.08991348094495e-56	0.881341249879002	0.401	0.619	5.28437003511206e-52
AKAP9	3.14757908575575e-56	0.877686746607661	0.578	0.743	5.38298975245948e-52
SNRPD1	3.29602461438628e-56	-0.536371259024856	0.099	0.54	5.63686129552341e-52
POLR2J	4.92904524895477e-56	-0.651095376824588	0.062	0.509	8.42965318476245e-52
MRPL52	4.98803089855988e-56	-0.264558809508796	0.099	0.487	8.53053044271711e-52
IL10RA	5.32865155234369e-56	-0.34567442266882	0.307	0.814	9.11305988481817e-52
HDAC1	5.38710579033122e-56	-0.49252428661523	0.101	0.535	9.21302832262444e-52
PCNP	5.81770492853121e-56	-0.467030581033877	0.146	0.597	9.94943896877407e-52
PSMB2	5.91022369994704e-56	-0.508399822123668	0.119	0.562	1.01076645716494e-51
SSU72	6.64445165362566e-56	-0.273052787959235	0.191	0.597	1.13633412180306e-51
PDCD5	6.65309007800655e-56	-0.601965621202418	0.054	0.482	1.13781146514068e-51
ARHGEF1	6.65919152240678e-56	0.35487498623501	0.315	0.597	1.13885493416201e-51
DCTN3	6.71477551256583e-56	-0.61161895010034	0.058	0.491	1.14836090815901e-51
EIF3M	6.92038578875723e-56	-0.50332329748033	0.185	0.664	1.18352437759326e-51
PRR13	7.71803618500819e-56	-0.349285920689275	0.142	0.562	1.3199385483601e-51
H3F3A	8.34056509043996e-56	-1.26045418040961	0.463	0.969	1.42640344176704e-51
MZT2A	8.7407566350187e-56	-0.420523000705402	0.125	0.558	1.4948441997209e-51
CDC42	9.49335237216011e-56	-1.11466644821571	0.403	0.969	1.62355312268682e-51
STAT3	9.65755730191255e-56	0.861281133006895	0.473	0.611	1.65163544977308e-51
RAC2	9.93171011844368e-56	-0.68273402123628	0.309	0.854	1.69852106445624e-51
SLC25A3	1.00029339572067e-55	-0.629397120755861	0.263	0.792	1.71070176536148e-51
C1orf162	1.16221661473863e-55	-0.766045836271892	0.109	0.597	1.98762285452601e-51
TESPA1	1.19099540507052e-55	-0.27121249154499	0.224	0.642	2.03684034175161e-51
ROCK1	1.21849678148108e-55	0.261361995967475	0.377	0.712	2.08387319568894e-51
CALM3	1.35638027579867e-55	-0.780363922043646	0.128	0.642	2.31968154767088e-51
ATRX	1.42673584658516e-55	0.562301440133603	0.44	0.686	2.44000364482995e-51
RIPOR2	2.00091701053557e-55	-0.332776391662509	0.156	0.593	3.42196827141793e-51
PSMA5	2.14993458152509e-55	-0.340115019828923	0.158	0.575	3.67681812132421e-51
ADGRE5	2.21534417602977e-55	0.531319588684435	0.527	0.836	3.78868160984612e-51
TMBIM6	2.42131807446408e-55	0.679799948077215	0.7	0.912	4.14093817094848e-51
ATF4	2.63415590830254e-55	-0.387763999223795	0.255	0.735	4.50493343437901e-51
NUDC	2.6666509691112e-55	-0.428064060923727	0.121	0.549	4.56050648737398e-51
CSTB	2.67852674087067e-55	-0.742745354857354	0.158	0.664	4.58081643223702e-51
PTPN4	2.76491259107724e-55	1.01525203931332	0.374	0.451	4.7285535132603e-51
HBB	2.94201463105687e-55	1.31216224442494	0.496	0.469	5.03143342203346e-51
C19orf70	3.0525608501623e-55	-0.516761090176277	0.095	0.535	5.22048956594756e-51
NKTR	3.12799922184445e-55	0.795024195927221	0.42	0.584	5.34950426919838e-51
DDX3X	3.30415680490064e-55	1.02475666828427	0.578	0.704	5.65076896774108e-51
SMG1	3.50541304043659e-55	0.96712626252066	0.447	0.504	5.99495738175465e-51
MBNL1	3.7829457660235e-55	0.327990495364787	0.309	0.588	6.46959384905339e-51
RHEB	3.87962592801448e-55	-0.298301854579446	0.146	0.571	6.63493626209037e-51
IL4R	3.92172040818142e-55	0.786793696305796	0.467	0.633	6.70692624207186e-51
POLR2G	4.18997072512746e-55	-0.536214739831036	0.082	0.509	7.16568793411299e-51
TRBC1	4.4147803255402e-55	-0.557921635711847	0.241	0.748	7.55015731273885e-51
ANXA11	4.77838990175731e-55	-0.257097587746823	0.175	0.575	8.17200240998534e-51
CFL1	4.88348425250566e-55	-1.15642015186772	0.574	0.996	8.35173476863518e-51
REEP5	4.89724840730627e-55	0.603651823046665	0.325	0.544	8.37527422617519e-51
PSMA6	5.07974785685087e-55	-0.271502392602563	0.152	0.553	8.68738478478636e-51
NUDT4	5.19788651096875e-55	-0.51440567057062	0.158	0.624	8.88942551105875e-51
CCT7	5.22044159592018e-55	-0.483666840263276	0.126	0.566	8.92799921734269e-51
RALY	5.45531553124488e-55	-0.287705846907721	0.167	0.58	9.32968062153499e-51
HNRNPDL	6.40094743560715e-55	-0.680338367561681	0.37	0.916	1.09469003043753e-50
LAT2	6.44943586328844e-55	0.685406920650206	0.387	0.553	1.10298252133959e-50
KIF5B	6.65425151631765e-55	0.34394784429964	0.451	0.752	1.13801009432064e-50
NONO	7.41246511761839e-55	-0.360744147753863	0.167	0.597	1.2676797844151e-50
FAM133B	8.31051193447892e-55	0.453242717355214	0.397	0.677	1.42126375103458e-50
AC245297.3	8.36344872006454e-55	0.393590409053971	0.348	0.624	1.43031700010544e-50
YME1L1	8.66000721288649e-55	0.422066111288675	0.267	0.527	1.48103443354785e-50
H2AFZ	1.04996832187238e-54	-0.399689702553077	0.158	0.611	1.79565582406614e-50
LMAN2	1.282206899237e-54	0.377621594594872	0.288	0.527	2.19283023907512e-50
ZNF207	1.85099976801926e-54	0.372644497130642	0.309	0.602	3.16557980326653e-50
GNB1	2.0240587824158e-54	-0.414817878127509	0.093	0.5	3.4615453296875e-50
PSMC1	2.20291027482289e-54	-0.254712438109435	0.14	0.54	3.76741715200211e-50
GPBP1	2.72316699363268e-54	0.8510393952521	0.597	0.735	4.65716019251061e-50
LPAR6	2.74551475070575e-54	-0.516399402517677	0.165	0.633	4.69537932665697e-50
C8orf59	3.24087013872033e-54	-0.447688048673073	0.086	0.496	5.54253611123951e-50
RBM23	3.39831224994344e-54	0.490498963917566	0.3	0.504	5.81179360985328e-50
BAZ1A	4.24893938111805e-54	0.567208560896555	0.387	0.633	7.26653612958808e-50
KLF2	4.34259858388116e-54	-0.971312916822976	0.171	0.726	7.42671209815356e-50
SCAF11	4.53374092553057e-54	0.517642676751621	0.383	0.637	7.75360373084239e-50
CLK1	4.8178730516641e-54	0.277695539509517	0.304	0.615	8.23952649295595e-50
EML4	5.98604804706856e-54	1.2595441202906	0.728	0.788	1.02373393700966e-49
ARL4C	6.04092008451617e-54	-0.778687667233615	0.397	0.947	1.03311815285396e-49
2022-09-02	6.40048608229363e-54	0.458365288921716	0.323	0.535	1.09461112979386e-49
PRKX	6.46682690792969e-54	0.421258980052852	0.42	0.695	1.10595673779414e-49
LARP7	7.36674775693875e-54	0.316300603722938	0.222	0.496	1.25986120139167e-49
JAML	7.47125210855904e-54	2.22069139157708	0.564	0.283	1.27773353560577e-49
YWHAB	7.51290314877504e-54	-0.755953216977552	0.37	0.925	1.28485669650351e-49
MTPN	8.48828056296815e-54	-0.604778675047047	0.06	0.491	1.45166574187881e-49
GRK6	8.78686100856511e-54	-0.335437364506449	0.154	0.566	1.50272896968481e-49
RBM6	8.98347046735598e-54	0.940192306458773	0.393	0.478	1.53635311932722e-49
ANKRD11	9.62266498826527e-54	0.825108674421526	0.498	0.642	1.64566816629313e-49
MCL1	1.0071491724858e-53	0.618992504709539	0.477	0.748	1.72242651478521e-49
MPC2	1.08469663206084e-53	-0.540449628627994	0.06	0.491	1.85504818015045e-49
TAF1D	1.16146020798251e-53	0.317409525200409	0.317	0.615	1.98632924769169e-49
TRA2A	1.17443770271612e-53	0.769480061850596	0.535	0.726	2.0085233591851e-49
TTC3	1.23077760146127e-53	0.488406830973223	0.302	0.535	2.10487585401907e-49
DEGS1	1.55955592480029e-53	0.548858780980703	0.36	0.566	2.66715254259345e-49
YWHAQ	1.80942861565979e-53	-0.384413183402831	0.276	0.752	3.09448481850137e-49
STRAP	1.89736412701488e-53	-0.449731296818989	0.126	0.553	3.24487213002084e-49
ACP1	1.92290739000544e-53	-0.363457446308724	0.109	0.518	3.2885562183873e-49
PKIB	1.95136205012838e-53	-1.9454771376451	0.018	0.478	3.33721937812956e-49
PRRC2C	2.17469810683947e-53	0.595442860199667	0.646	0.867	3.71916870231687e-49
ATXN10	2.18425985306647e-53	-0.261860259889422	0.097	0.451	3.73552120071429e-49
COPZ1	2.56074171142027e-53	-0.565860548560104	0.086	0.518	4.37938047487094e-49
MYL12A	2.68133994903556e-53	-1.1023259843742	0.599	0.991	4.58562758084061e-49
CCDC88B	3.03099518411652e-53	0.38540797294951	0.28	0.496	5.18360796387607e-49
CD247	3.06735240283818e-53	0.624927275776313	0.508	0.765	5.24578607933385e-49
PDCD4	3.23784419817482e-53	-0.59084628224404	0.27	0.792	5.53736114771857e-49
AP3S1	3.3689519275235e-53	-0.356607597376898	0.093	0.487	5.76158158645068e-49
BPTF	3.56311569602529e-53	0.296103782059472	0.311	0.624	6.09364046334246e-49
RHOF	3.58148123200276e-53	-0.298616562535302	0.158	0.558	6.12504920297112e-49
PNRC1	3.62462956885171e-53	-0.562761183072328	0.375	0.898	6.1988414886502e-49
UBE2L6	4.0300221732336e-53	-0.422308940199972	0.109	0.531	6.8921439206641e-49
TNFAIP8	4.19619147218407e-53	-0.482268994079985	0.257	0.748	7.1763266557292e-49
TAP1	4.37343164516763e-53	0.772852689509927	0.424	0.553	7.47944279956568e-49
KANSL1	4.51230814592492e-53	0.755762334967334	0.307	0.469	7.7169493911608e-49
ATM	4.5537128407456e-53	0.576903487166576	0.35	0.558	7.78775970024312e-49
SMC3	4.61766730946382e-53	0.499619104768134	0.257	0.478	7.89713463264503e-49
LSM5	4.61930140004994e-53	-0.513885517631845	0.072	0.482	7.89992925436541e-49
CMTM6	5.06694820297547e-53	0.56529161433955	0.377	0.593	8.66549481672865e-49
C12orf75	5.29166636308948e-53	-0.947221382404578	0.062	0.54	9.04980781415563e-49
CCND3	5.40032981168289e-53	-0.307287008025966	0.161	0.575	9.23564404394008e-49
LRP10	5.46508522899854e-53	0.358524239025162	0.267	0.509	9.3463887586333e-49
TFG	5.58538716402544e-53	-0.540271052540839	0.111	0.544	9.55212912791631e-49
HNRNPK	5.61633251068489e-53	-0.463556151684324	0.5	0.978	9.60505185977331e-49
UFM1	6.48219291446572e-53	-0.545638059276863	0.07	0.496	1.10858463223193e-48
POLR2J3.1	6.93126486781787e-53	0.735006159623786	0.409	0.584	1.18538491769421e-48
RAD23B	7.6470721553075e-53	-0.322884896815207	0.121	0.509	1.30780228000069e-48
PYURF	7.70327477235644e-53	-0.522226358167163	0.097	0.522	1.3174140515684e-48
GPR183	9.9677692587496e-53	0.648214518698586	0.459	0.748	1.70468789863136e-48
C6orf48	1.04651800782158e-52	-0.683271485051749	0.093	0.553	1.78975509697646e-48
PRDX1	1.07119520241758e-52	-0.419732766590644	0.185	0.628	1.83195803517455e-48
SRSF2	1.07504704254561e-52	0.508110920140476	0.494	0.748	1.8385454521615e-48
RAD23A	1.15264012664658e-52	-0.278679713407634	0.15	0.549	1.97124514459097e-48
SPAG7	1.56820304677821e-52	-0.296480144114121	0.107	0.491	2.68194085060009e-48
RTF2	1.64386597697395e-52	-0.383246782728617	0.128	0.54	2.81133959382084e-48
MCRIP1	1.72107062508484e-52	-0.477948157869187	0.084	0.491	2.94337498302009e-48
ZNHIT1	1.95265065618748e-52	-0.474872794851076	0.082	0.487	3.33942315221183e-48
HNRNPA0	1.95342610361437e-52	-0.380705900998925	0.391	0.872	3.3407493224013e-48
NMI	2.08822958989101e-52	-0.540209738877915	0.084	0.504	3.5712902446316e-48
DOCK8	2.10224317627267e-52	0.783123337454372	0.366	0.509	3.59525628006152e-48
PDCD10	2.10857478143777e-52	-0.47569508624518	0.107	0.527	3.60608459121487e-48
VAMP5	2.41200627067646e-52	-0.58063401860046	0.041	0.447	4.12501312411088e-48
MT-ND4L	2.48359720379167e-52	0.886784591699521	0.372	0.456	4.24744793792452e-48
LIMD2	2.76927084044029e-52	-0.540431122541581	0.309	0.823	4.73600699132098e-48
ODF2L	2.8523725488362e-52	0.283156540800046	0.261	0.531	4.87812753301966e-48
RAB11A	3.43129347141586e-52	-0.591734814264402	0.093	0.531	5.8681980948154e-48
MINOS1	3.46478940459578e-52	-0.458981552100771	0.138	0.566	5.9254828397397e-48
NDUFB5	3.46560426419563e-52	-0.53165840701871	0.066	0.478	5.92687641262736e-48
TINF2	3.5507688444184e-52	-0.407993473723368	0.07	0.447	6.07252487772434e-48
CHD4	3.73676452063561e-52	0.262433584796695	0.274	0.544	6.39061468319103e-48
PDCD6	3.75729742838937e-52	-0.479558971839178	0.099	0.513	6.42573006203149e-48
TPR	4.03379384807778e-52	0.442144527741899	0.457	0.726	6.89859423898263e-48
EEF1D	4.40536847039218e-52	-0.935710826559257	0.446	0.978	7.5340611580647e-48
EIF1B	4.46095863708885e-52	-0.282859364642704	0.111	0.504	7.62913146114935e-48
TIMP1	4.47581185045687e-52	0.320665353377126	0.327	0.646	7.65453342665135e-48
MUC20-OT1	4.64549294672665e-52	0.278755572527703	0.224	0.496	7.94472203749192e-48
CTSD	4.82848088375464e-52	1.08749099238304	0.477	0.522	8.25766800739719e-48
THOC7	4.84269050880117e-52	-0.702749560491155	0.058	0.491	8.28196930815175e-48
VDAC3	4.99309738893843e-52	-0.466412639997355	0.072	0.465	8.5391951545625e-48
TCF25	5.27688077411071e-52	0.366108601505442	0.418	0.708	9.02452149988414e-48
PHF14	5.56463742807462e-52	0.397924615662316	0.212	0.42	9.51664292949322e-48
ADD3	5.66703867543866e-52	-0.250534979029339	0.158	0.549	9.6917695427352e-48
IAH1	8.61804900633846e-52	0.273241260639026	0.214	0.487	1.473858741064e-47
IGBP1	1.07571111545515e-51	-0.598101558674748	0.045	0.451	1.83968114965139e-47
POLR1D	1.17730547857217e-51	-0.569350394319419	0.109	0.549	2.01342782945413e-47
SPN	1.18776856933178e-51	0.73014886244909	0.391	0.518	2.03132180727122e-47
CFAP97	1.2012102865106e-51	-0.387839217979144	0.142	0.566	2.05430983199043e-47
ELOC	1.31263840199419e-51	-0.51337505129545	0.123	0.558	2.24487419509047e-47
PSMB10	1.36245152327536e-51	-0.468009244397093	0.105	0.527	2.33006459510551e-47
RBMS1	1.37722591859967e-51	0.25378781509636	0.379	0.659	2.35533176598916e-47
CHMP4B	1.49276898366975e-51	-0.335805952319045	0.086	0.46	2.55293351587201e-47
MYO1F	1.79731125002324e-51	0.882556299964188	0.533	0.664	3.07376169978974e-47
RASAL3	1.85785485016598e-51	0.565739536613131	0.335	0.54	3.17730336475386e-47
ANXA5	1.97126879528195e-51	-0.50810694468266	0.113	0.54	3.37126389369119e-47
PAG1	1.99117068085692e-51	0.356773004532404	0.251	0.487	3.4053000984015e-47
CCNL1	2.13965928309122e-51	1.00835835398644	0.642	0.752	3.6592453059426e-47
DDX6	2.17662866676125e-51	0.478296849847173	0.383	0.619	3.72247034589509e-47
PBXIP1	2.26356195200119e-51	0.504283982155648	0.482	0.752	3.87114365031244e-47
UNC13D	2.34523217675712e-51	0.271764461997344	0.208	0.442	4.01081606869003e-47
FIBP	2.35707351597374e-51	-0.325378876407294	0.105	0.491	4.03106712701828e-47
OS9	2.44424966273464e-51	0.666798262325645	0.284	0.42	4.18015577320878e-47
BANF1	2.54140778180442e-51	-0.50330104128867	0.093	0.513	4.34631558844192e-47
CARD16	2.59005372078422e-51	-0.653694590735712	0.062	0.491	4.42950987328517e-47
ARID4B	2.60900176561798e-51	0.653032401861693	0.621	0.85	4.46191481955988e-47
SAMHD1	3.14409519527738e-51	-0.288119020388077	0.243	0.673	5.37703160296337e-47
LRPAP1	3.20246474930119e-51	0.693617294746715	0.315	0.434	5.47685521425489e-47
SQSTM1	3.59614872167234e-51	0.653640443971528	0.475	0.717	6.15013354380404e-47
ANKRD12	4.3421761394914e-51	0.741191484635904	0.613	0.81	7.42598963375819e-47
ENO1	5.02855219636776e-51	-0.346383214370146	0.411	0.881	8.59982996622815e-47
MBP	5.37007458051904e-51	0.276392725700476	0.337	0.637	9.18390154760366e-47
RBM39	5.50558861728041e-51	0.582985808666988	0.776	0.973	9.41565765327295e-47
ZCRB1	6.53200024873306e-51	-0.694947547360378	0.051	0.473	1.11710268253833e-46
FAM50A	6.89668665949282e-51	-0.260922849031101	0.089	0.442	1.17947135250646e-46
SSNA1	8.53283574031442e-51	-0.431109037363729	0.095	0.491	1.45928556830857e-46
CCDC12	1.05850890668544e-50	0.420388585002833	0.304	0.527	1.81026193221344e-46
S100A6	1.31062074562987e-50	-1.08640636636729	0.554	1	2.2414235991762e-46
ILF3	1.32115723752651e-50	0.343828765156287	0.261	0.5	2.25944310761784e-46
FAM177A1	1.33571390763605e-50	0.441192403339138	0.346	0.602	2.28433792483918e-46
AGO3	1.38864047184311e-50	0.502815296086727	0.23	0.398	2.37485293494609e-46
ATP1B3	1.50173919397415e-50	0.275890622050113	0.28	0.584	2.5682743695346e-46
NAA10	1.70471148325764e-50	-0.588989004557156	0.051	0.447	2.91539757866722e-46
NOP53	1.7342479436284e-50	-0.528136947906581	0.366	0.872	2.9659108331933e-46
GLUD1	1.81912637459562e-50	0.259988433627043	0.187	0.442	3.11106992583344e-46
PTPN2	1.90126583005024e-50	0.502494154373289	0.27	0.482	3.25154482255192e-46
ISCU	2.537936256542e-50	-0.396971823554821	0.084	0.46	4.34037858593813e-46
PSMD9	2.92143430330498e-50	-0.272569393365947	0.105	0.465	4.99623694551218e-46
CALR	3.36085418273241e-50	0.460736579236944	0.457	0.752	5.74773282330896e-46
MYCBP2	3.70458127758033e-50	0.596507438011589	0.385	0.602	6.33557490091788e-46
DPY30	3.88220070492885e-50	-0.552269634520283	0.053	0.451	6.63933964556932e-46
RPS27L	4.02241783162043e-50	-0.365534744690947	0.161	0.566	6.87913897563725e-46
SRSF6	4.04762522892563e-50	0.250436954819936	0.257	0.518	6.92224866650862e-46
HPGDS	4.15469567307115e-50	-1.62504831905004	0.181	0.757	7.10536054008629e-46
SFPQ	4.34295368144031e-50	0.546476853974549	0.545	0.783	7.42731938599922e-46
HSPA5	4.644843172817e-50	1.29365323179148	0.728	0.823	7.94361079415163e-46
PRPF4B	4.69154898585071e-50	0.366792415860687	0.259	0.491	8.02348707560188e-46
MRPL51	5.42487468545543e-50	-0.451688380238179	0.088	0.496	9.27762068706588e-46
CASP4	5.51909203295467e-50	-0.36717640742468	0.117	0.513	9.43875119475907e-46
SNRPN	5.69631806527308e-50	-0.445251957656656	0.088	0.482	9.74184315523002e-46
ELOVL5	6.21735937893129e-50	0.303125095424773	0.232	0.491	1.06329280098483e-45
POLR2K	6.32747391959089e-50	-0.282745099098011	0.103	0.469	1.08212458972843e-45
ITGB1BP1	6.5286070816061e-50	-0.610309282327466	0.054	0.456	1.11652238309628e-45
LUC7L3	6.62394501976116e-50	0.62358878738426	0.288	0.465	1.13282707727955e-45
VPS29	6.84873102196149e-50	-0.382593209035164	0.097	0.478	1.17126997937585e-45
SRSF7	7.00744344848652e-50	0.741601073317794	0.634	0.845	1.19841297856017e-45
TCP1	7.30752811978432e-50	0.353762835275451	0.288	0.549	1.24973345904551e-45
ANKRD36C	8.41568586878023e-50	0.889935482946631	0.344	0.416	1.43925059727879e-45
MRPL42	1.0187273412354e-49	-0.506033499636739	0.078	0.473	1.74222749898078e-45
DENR	1.0755336661429e-49	-0.593933059202323	0.088	0.509	1.83937767583759e-45
PSAP	1.17138419204728e-49	0.917490712539442	0.42	0.473	2.00330124523926e-45
PPP1R12A	1.26241877120864e-49	0.546299375438671	0.405	0.624	2.15898858252102e-45
XBP1	1.27868151104327e-49	0.253830018908045	0.294	0.588	2.1868011201862e-45
TOMM20	1.58133338534612e-49	-0.399659125863492	0.128	0.531	2.70439635561893e-45
TXNL1	1.66194286622016e-49	-0.297803036029862	0.091	0.465	2.84225468980972e-45
RHBDD2	1.69524530479006e-49	-0.349685665339027	0.105	0.473	2.89920852025196e-45
NDUFS7	1.70923047906106e-49	-0.333898320196026	0.136	0.518	2.92312596529022e-45
MAP2K2	1.75044170925273e-49	-0.504088147921829	0.078	0.478	2.99360541116402e-45
ANXA6	1.82144863215524e-49	-0.398427778723757	0.418	0.903	3.1150414507119e-45
EIF2AK2	1.95896601653869e-49	0.30282741221886	0.282	0.566	3.35022368148446e-45
APH1A	2.05774430625299e-49	-0.373907433540347	0.113	0.496	3.51915431255387e-45
FAM129A	2.14543194404079e-49	0.276214658840971	0.321	0.615	3.66911771069857e-45
BAX	2.20757888193277e-49	-0.394463912237476	0.148	0.558	3.77540140388142e-45
HIST1H4C	2.56469086264039e-49	-0.848602709730108	0.082	0.535	4.38613431328759e-45
TNFRSF25	2.56841257498712e-49	0.752300986298329	0.556	0.69	4.39249918574297e-45
UPF2	2.68783609783645e-49	0.53743703060875	0.294	0.46	4.5967372945199e-45
NDUFA2	2.6940113158825e-49	-0.444185242783571	0.07	0.451	4.60729815242226e-45
NSA2	3.20131834092078e-49	-0.528382227059961	0.068	0.46	5.47489462664272e-45
FTX	3.60166439308787e-49	0.794261666946272	0.327	0.412	6.15956644505888e-45
TAGLN2	3.88228141079788e-49	-1.20086986040098	0.412	0.947	6.63947766874654e-45
CHMP2A	4.28021440431763e-49	-0.406697002441623	0.121	0.527	7.32002267426401e-45
KRAS	4.32351422064922e-49	-0.262970748122225	0.191	0.575	7.3940740201543e-45
LDHA	5.20559131936302e-49	-0.794052149995861	0.391	0.925	8.90260227437463e-45
ARGLU1	5.92615977429705e-49	0.704595079149708	0.535	0.708	1.01349184460028e-44
NBEAL1	6.38236493581023e-49	-0.438354782208198	0.086	0.469	1.09151205132227e-44
PRNP	7.62447612869401e-49	0.402052067706776	0.333	0.584	1.30393790752925e-44
CACNA1A	7.64790002072868e-49	0.493528668487593	0.245	0.416	1.30794386154502e-44
ARID1B	7.7231505418195e-49	0.922472174842698	0.342	0.385	1.32081320566197e-44
NOSIP	7.90576264079411e-49	-1.06604478364173	0.095	0.588	1.35204352682861e-44
FLOT1	8.45265994316133e-49	-0.289171095137916	0.146	0.522	1.44557390347945e-44
YIPF4	9.15656496165165e-49	0.529867359324227	0.305	0.491	1.56595573974166e-44
PIK3IP1	9.65038635534348e-49	1.0003133199819	0.387	0.447	1.65040907449084e-44
CHST12	1.01693161059673e-48	0.571330326609255	0.311	0.487	1.73915644044253e-44
ATP1A1	1.2816480217504e-48	0.904723213529221	0.399	0.46	2.19187444679753e-44
DNAJC7	1.33976287547832e-48	0.477434175119165	0.319	0.549	2.29126246964303e-44
CHD3	1.35599926164729e-48	0.277418715367202	0.245	0.527	2.3190299372692e-44
BRD2	1.58843324105277e-48	0.36159495667895	0.274	0.54	2.71653852884845e-44
IFITM1	1.71473510526258e-48	-1.16566675235776	0.44	0.96	2.93253997702006e-44
AIMP1	1.96928592780556e-48	-0.454055192003777	0.095	0.491	3.36787279373308e-44
CWC15	1.98821043316101e-48	-0.291655533382837	0.074	0.42	3.40023748279195e-44
PMAIP1	2.00687445995542e-48	-0.8991472758006	0.146	0.637	3.43215670141576e-44
IFNGR1	2.05591087275623e-48	0.745874179434345	0.315	0.438	3.51601877458771e-44
RBM25	2.20724744765642e-48	0.491328185685472	0.391	0.597	3.774834584982e-44
NFKB2	2.22772872779265e-48	0.481526899379825	0.395	0.624	3.809861670271e-44
PPP1R7	2.26258316542031e-48	-0.377043567847684	0.068	0.434	3.86946972950181e-44
IRF1	2.31818395853139e-48	0.571090825618221	0.576	0.845	3.96455820588038e-44
MIS18BP1	2.55819202961417e-48	0.448991147398795	0.255	0.447	4.37502000904615e-44
ZC3HAV1	2.63146427431869e-48	0.312516399860155	0.284	0.54	4.50033020193983e-44
MRPL47	2.79697044818243e-48	-0.350768630005104	0.056	0.407	4.78337886048158e-44
CTSC	2.85196775797115e-48	0.30752626859012	0.372	0.637	4.87743525968226e-44
FNBP1	2.85407330790204e-48	0.542823863780971	0.714	0.929	4.88103617117407e-44
GATA3	2.98706735784485e-48	-0.943123692422021	0.42	0.951	5.10848259538626e-44
FDFT1	3.00635758253115e-48	-0.412319257103807	0.123	0.518	5.14147273764477e-44
EIF2S2	3.00841321851152e-48	-0.502040500612407	0.163	0.597	5.14498828629840e-44
KDM5A	3.27262478012147e-48	0.291907729900193	0.243	0.473	5.59684289896374e-44
G3BP2	3.49844359614221e-48	0.661548852715593	0.455	0.659	5.98303823812241e-44
TCF7	3.58258069236189e-48	0.706633861261255	0.379	0.513	6.12692950007731e-44
SMCHD1	3.62807221293079e-48	0.6888325294146	0.387	0.535	6.20472909855424e-44
PRKAR1A	3.71758119145312e-48	0.27734545244759	0.228	0.496	6.35780735362312e-44
ZNF428	4.09757135323131e-48	-0.433545279216792	0.068	0.442	7.00766652829619e-44
CD99	4.21791474008262e-48	0.450070256693918	0.529	0.845	7.2134777884893e-44
HECTD1	4.48026765519642e-48	0.869421211336451	0.342	0.496	7.66215374391692e-44
CD63	4.90109577515882e-48	0.671420238959012	0.504	0.748	8.38185399467661e-44
PTPN7	5.13351201339053e-48	0.926025350205475	0.407	0.527	8.77933224530048e-44
FNBP4	5.35265687703634e-48	0.5065762535086	0.251	0.416	9.15411379110755e-44
SSBP4	5.50495251818262e-48	-0.461600940268188	0.113	0.509	9.41456979659593e-44
ACTN4	5.73449029527897e-48	0.407335692336972	0.309	0.544	9.80712530298609e-44
SELL	5.78100568520751e-48	-1.10515590764347	0.121	0.628	9.88667592284189e-44
CIRBP	6.86812625958893e-48	-0.490844456648751	0.397	0.881	1.1745869529149e-43
CAPNS1	7.1284954672162e-48	-0.44724654736359	0.06	0.429	1.21911529480331e-43
APEX1	7.16263907858439e-48	-0.510252692114259	0.103	0.509	1.2249545352195e-43
MRPL57	7.83183593800956e-48	-0.34212683794757	0.119	0.482	1.33940058211839e-43
PSMC3	7.94620695098748e-48	-0.257931233110721	0.123	0.478	1.35896031275788e-43
ANXA1	9.06167796000185e-48	-1.14303108748065	0.782	0.996	1.54972816471952e-43
SUN2	1.12577848327874e-47	0.761674560940616	0.391	0.518	1.9253063621033e-43
NAA38	1.65745873990931e-47	-0.362825325284301	0.068	0.416	2.8345859369929e-43
ADAM19	1.68846705987733e-47	0.470105821424215	0.298	0.513	2.8876163658022e-43
PFDN4	1.75312946185426e-47	-0.519344210583478	0.056	0.438	2.99820200566315e-43
JUND	1.82565891406087e-47	-0.729439253112425	0.377	0.903	3.12224187482689e-43
ASH1L	1.86613707480306e-47	0.569567557762151	0.257	0.442	3.19146762532819e-43
HELZ	2.02431438309849e-47	0.521997901211572	0.245	0.416	3.46198245797504e-43
CHMP5	2.07690347114732e-47	-0.436861787528718	0.082	0.456	3.55192031635614e-43
HNRNPH1	2.82094777644972e-47	0.647805919130029	0.461	0.708	4.82438488728431e-43
POLR2E	3.34458938970115e-47	-0.324284870944542	0.095	0.46	5.71991677426692e-43
PPP3CA	3.42708903400698e-47	0.256425765624567	0.436	0.735	5.86100766595874e-43
FDPS	3.7676886485376e-47	-0.344011534541935	0.158	0.54	6.44350112672901e-43
IL2RG	3.89652681432744e-47	0.348783933613101	0.628	0.912	6.66384015786278e-43
FYB1	5.1722741508789e-47	-0.260274391895128	0.171	0.566	8.84562325283309e-43
ATP6V1F	6.32368689470741e-47	-0.455693635410586	0.093	0.496	1.08147693273286e-42
MAP3K8	6.66574285127637e-47	1.17645181251988	0.49	0.558	1.13997534242529e-42
PTGDR2	9.07183856377308e-47	-0.665693095581321	0.076	0.491	1.55146583117647e-42
CHD2	9.25676075328572e-47	0.787665322673162	0.3	0.407	1.58309122402692e-42
SNX2	9.82877015683185e-47	-0.67139562281926	0.054	0.456	1.68091627222138e-42
RSBN1L	1.00818653108923e-46	0.404372941778303	0.257	0.451	1.7242006054688e-42
DDX27	1.02718856657731e-46	0.287346339573401	0.235	0.491	1.75669788656052e-42
HSPD1	1.04254401863415e-46	0.251901582723626	0.235	0.513	1.78295878066812e-42
CTSS	1.05128147606501e-46	0.598162675228051	0.255	0.42	1.79790158036638e-42
CD46	1.11603261084891e-46	0.645268036448697	0.288	0.425	1.90863897107381e-42
TMCO1	1.11891393582607e-46	0.309946385273883	0.241	0.482	1.91356661304975e-42
AP1S2	1.16656099213402e-46	-0.594386025819645	0.041	0.42	1.99505260874759e-42
ESYT1	1.18188739241322e-46	0.57801976503791	0.323	0.5	2.02126381850508e-42
WSB1	1.20113195194631e-46	0.633347931742232	0.3	0.456	2.05417586421858e-42
LAMTOR2	1.3035856167081e-46	-0.580623708755648	0.056	0.442	2.22939212169419e-42
TMEM160	1.33480141124557e-46	-0.371612305455031	0.086	0.438	2.28277737351217e-42
MTRNR2L8	1.33483047894843e-46	1.75761361979329	0.942	0.978	2.2828270850976e-42
ZNF638	1.50196921285352e-46	0.418105118189148	0.237	0.425	2.56866774782209e-42
DHPS	1.50677183727894e-46	-0.301300340532212	0.07	0.403	2.57688119611444e-42
FLNA	1.80928463461409e-46	0.388085561978868	0.302	0.509	3.09423858211702e-42
GLG1	1.84462348479676e-46	0.61848510358106	0.34	0.491	3.15467508369942e-42
MDM4	2.00986034616636e-46	0.376639745966231	0.307	0.553	3.43726316401372e-42
SLC2A3	2.02784151959828e-46	1.27230015500364	0.539	0.558	3.46801456681698e-42
ATG12	2.16926144236567e-46	0.311930873803701	0.235	0.465	3.70987091873377e-42
CD48	2.77251892697864e-46	-0.427909462071311	0.354	0.823	4.74156186891887e-42
ATOX1	2.78553863664803e-46	-0.355288733214678	0.076	0.434	4.76382817639546e-42
MAX	2.91930745686551e-46	-0.361543281242495	0.07	0.425	4.9925996127314e-42
RPS6KA5	3.0583598331658e-46	0.533707857889865	0.249	0.42	5.23040698668016e-42
PFDN1	3.19980773228065e-46	-0.381968377183532	0.099	0.46	5.47231118374637e-42
CCDC90B	3.34522372299657e-46	-0.35202096838578	0.076	0.434	5.72100161106873e-42
STK17A	4.38266616233923e-46	0.323731399168161	0.313	0.588	7.49523567083254e-42
MDFIC	4.4666560374425e-46	0.429094430867532	0.265	0.478	7.63887515523416e-42
SURF4	5.03522739635904e-46	0.481808181128537	0.257	0.447	8.61124589325323e-42
STMN1	5.32492602709379e-46	-0.901202803229524	0.093	0.544	9.10668849153581e-42
CSK	5.55046449950185e-46	-0.291676489979105	0.136	0.5	9.49240438704807e-42
HERPUD1	5.63004662324689e-46	0.918279341846363	0.494	0.615	9.62850573507683e-42
PBRM1	5.82400398347408e-46	0.251944325723772	0.239	0.482	9.96021161253738e-42
OSBPL8	6.11751652233134e-46	0.285242433925271	0.241	0.478	1.04621767564911e-41
IDH2	6.16355925835858e-46	-0.371151581713993	0.095	0.451	1.05409190436448e-41
TIMM8B	6.31634155059792e-46	-0.519866490568357	0.047	0.407	1.08022073198326e-41
RAB11FIP1	6.47687208483553e-46	0.645302891667134	0.442	0.602	1.10767466394857e-41
IDS	7.53455932867435e-46	0.556193735610143	0.393	0.593	1.28856033638989e-41
BIN1	7.80048044588517e-46	-0.565794140866127	0.086	0.482	1.33403816585528e-41
IRF7	7.87448645150683e-46	0.325665063622065	0.276	0.518	1.3466946729367e-41
SLC3A2	8.01534289196349e-46	0.631634306857699	0.331	0.456	1.3707839413836e-41
RUNX3	8.27563385375674e-46	0.531269587770586	0.385	0.615	1.41529890166948e-41
AKAP17A	8.46836646358456e-46	0.310770285614514	0.237	0.465	1.44826003260223e-41
IDH3G	8.76391225527048e-46	-0.464481590005176	0.064	0.434	1.49880427389636e-41
H1FX	9.61353661944905e-46	-0.697869912032664	0.154	0.611	1.64410703265818e-41
METTL15	1.0053572840404e-45	1.20226626893518	0.37	0.447	1.7193620271659e-41
STAT4	1.08316603401982e-45	0.633889068383696	0.327	0.504	1.8524305513807e-41
ATP6V0D1	1.10716754969598e-45	-0.452524777584446	0.076	0.442	1.89347794349006e-41
INPP5D	1.13114798127025e-45	1.10732488595555	0.352	0.31	1.93448927756838e-41
COX14	1.17492108135094e-45	-0.668921627937378	0.035	0.425	2.00935003332638e-41
PSMC4	1.2728029845237e-45	-0.316361015713568	0.109	0.46	2.17674766413243e-41
RPL4	1.33546644829744e-45	-0.985659120311013	0.533	0.978	2.28391471987829e-41
IL4I1	1.45564290529674e-45	1.49075173505379	0.51	0.416	2.48944049663849e-41
FXR1	1.66486844500685e-45	-0.312440327178615	0.103	0.456	2.84725801465071e-41
CAND1	1.70421377135876e-45	0.430184888601551	0.255	0.46	2.91454639177774e-41
VSIR	1.71738861797494e-45	0.544325990448647	0.265	0.456	2.93707801446075e-41
TNFRSF18	1.72615721773296e-45	1.94192313688105	0.457	0.319	2.9520740737669e-41
DNTTIP2	1.82592770131535e-45	0.378090028851566	0.243	0.438	3.12270155478951e-41
EZR	2.11664994021382e-45	-0.645109366556396	0.389	0.889	3.61989472775367e-41
SLC35E1	2.19658360387155e-45	0.63663015705848	0.272	0.398	3.75659727934112e-41
C4orf48	2.24527397312476e-45	-0.405576593681155	0.076	0.429	3.83986754883797e-41
CDV3	2.27391943608915e-45	-0.440083512650859	0.093	0.473	3.88885701959967e-41
DDT	2.30910907506606e-45	-0.36469484102028	0.088	0.442	3.94903834017797e-41
USP8	2.43626339490266e-45	0.424922692627571	0.249	0.447	4.16649765796253e-41
CDK2AP2	2.80653556015638e-45	-0.393505131407536	0.088	0.465	4.79973711497944e-41
TRAPPC6A	2.81978547308866e-45	-0.604979767996939	0.06	0.447	4.82239711607623e-41
ZBTB16	2.88587427892508e-45	0.911598102427657	0.502	0.611	4.93542219181767e-41
TUBA1B	3.04083200203518e-45	-0.356365803258505	0.208	0.615	5.20043088988057e-41
PRMT2	4.13245434161797e-45	0.364803692968936	0.212	0.42	7.06732341503505e-41
PPP4R3A	4.59641548368126e-45	0.3873667786706	0.245	0.456	7.86078976019169e-41
SUPT4H1	4.60482110413029e-45	-0.340078552343719	0.095	0.451	7.87516505228363e-41
NFKB1	5.17643567855659e-45	0.506003889896803	0.449	0.681	8.85274029746749e-41
MPV17L	5.93086281930048e-45	0.904840845060794	0.323	0.367	1.01429615935677e-40
SRPRA	6.31466158103345e-45	0.500190036044586	0.239	0.394	1.07993342358834e-40
BST2	6.3263536888137e-45	1.12238185417928	0.545	0.646	1.08193300786092e-40
GGNBP2	7.4482633942053e-45	0.380227885418844	0.243	0.438	1.27380200567699e-40
C1orf43	8.04420735901274e-45	-0.475194480660159	0.113	0.496	1.37572034253836e-40
IL27RA	8.07520614040782e-45	0.364371527135016	0.265	0.496	1.38102175413254e-40
EMP3	8.11287115970403e-45	-0.707125194159825	0.519	0.987	1.38746322573258e-40
ACTR10	8.15060040456748e-45	-0.373659976109337	0.097	0.456	1.39391568118913e-40
CTSW	8.19549260662818e-45	1.2462391852117	0.642	0.668	1.40159314558555e-40
BCL7B	8.96016561159737e-45	-0.388386206973387	0.095	0.456	1.53236752289538e-40
RAB8B	9.93515674738743e-45	0.42361730525407	0.241	0.42	1.6991105069382e-40
PHACTR2	1.16008910909579e-44	0.266146055566162	0.183	0.42	1.98398439437562e-40
STOML2	1.2103616346935e-44	-0.564041489419492	0.043	0.412	2.06996046765282e-40
RB1CC1	1.23809862638384e-44	0.378153468196001	0.23	0.429	2.11739627084165e-40
PYCARD	1.27962673291383e-44	-0.647332193150145	0.037	0.407	2.18841763862923e-40
PRMT9	1.41995566524252e-44	2.25945361697606	0.479	0.248	2.42840817869775e-40
UFD1	1.42774141112381e-44	-0.413325397263077	0.06	0.398	2.44172336130395e-40
ARFGAP3	1.53109973438445e-44	-0.285382708957143	0.128	0.478	2.61848676574428e-40
RNASEH2C	1.54616571180212e-44	-0.505454554412615	0.053	0.416	2.64425260032399e-40
RBPJ	1.57794240901641e-44	1.45283837831279	0.395	0.372	2.69859710789987e-40
TRBC2	1.76791575652728e-44	-0.299255803148977	0.105	0.46	3.02348952681295e-40
RGS19	1.76930649419317e-44	-0.341243399683746	0.119	0.473	3.02586796636916e-40
ECHDC2	1.82710587508386e-44	0.274666063233587	0.177	0.394	3.12471646756841e-40
KMT2C	1.90967527759928e-44	0.690198105060129	0.29	0.394	3.26592665975028e-40
TMEM87A	1.96337057655506e-44	0.65697719469836	0.298	0.394	3.35775636002447e-40
ARPC1B	1.98205685502245e-44	-0.544064211142257	0.457	0.938	3.38971363345939e-40
IL18R1	2.46020584139412e-44	0.461647976629962	0.284	0.46	4.20744402995222e-40
SREK1	2.46246403778283e-44	0.384271514122723	0.243	0.425	4.2113059974162e-40
JMJD1C	2.46401786692531e-44	0.595070160074487	0.346	0.487	4.21396335601567e-40
SELPLG	2.47498500577776e-44	0.409987282977975	0.237	0.425	4.23271935688112e-40
PREX1	2.63993379547365e-44	0.946481805955415	0.311	0.31	4.51481477701903e-40
KDM6B	2.66525118617567e-44	0.365569809336176	0.305	0.54	4.55811257859763e-40
SIVA1	2.92310611967771e-44	-0.370161271781263	0.06	0.394	4.99909608587281e-40
ETFB	3.07577135832035e-44	-0.462280022800746	0.084	0.456	5.26018417699946e-40
CHD9	3.11652832261446e-44	0.587103279642793	0.276	0.403	5.32988673733525e-40
BTG2	3.44038936199099e-44	0.589891520252741	0.496	0.739	5.88375388687699e-40
BAG1	3.82331340318147e-44	-0.279493235590217	0.089	0.416	6.53863058212095e-40
COPB1	3.86190859505659e-44	0.278616940842229	0.208	0.42	6.60463607926578e-40
FTH1	4.3001314851328e-44	-0.794351963475749	0.804	1	7.35408486587412e-40
PRDX6	4.79381288643048e-44	-0.579185240908929	0.088	0.482	8.19837879837341e-40
FBL	4.84981521074371e-44	-0.358633240444753	0.074	0.412	8.29415397341389e-40
GABPB1-AS1	5.689676745704e-44	0.631894717207642	0.307	0.469	9.73048517050297e-40
IQGAP1	6.27277685428182e-44	0.703986205845403	0.471	0.615	1.07277029761928e-39
PHYKPL	6.80583099576466e-44	1.30635711478488	0.397	0.403	1.16393321689567e-39
UBA6	6.96768292059512e-44	0.578762613154016	0.232	0.367	1.19161313308018e-39
YWHAH	7.30574452712932e-44	-0.409595058038191	0.187	0.597	1.24942842902966e-39
APOBEC3C	7.3712838890141e-44	-0.508466713312956	0.07	0.442	1.26063697069919e-39
TMC6	7.58246742972724e-44	0.254553059565557	0.226	0.465	1.29675357983195e-39
SAMD3	7.8280201231778e-44	-0.330821770122453	0.095	0.442	1.33874800146587e-39
DYNLT3	8.58778005752041e-44	-0.382678073726821	0.091	0.442	1.46868214543714e-39
PFDN2	9.40817551023493e-44	-0.37571171844626	0.08	0.434	1.60898617576038e-39
PTPN22	1.03183076228137e-43	1.32029444277152	0.362	0.243	1.76463696965359e-39
GOLGB1	1.11168589893255e-43	0.672411824873203	0.319	0.482	1.90120522435444e-39
AHI1	1.19330283748818e-43	1.03446947390146	0.29	0.354	2.04078651267229e-39
POLR2I	1.24740561525155e-43	-0.730647338709644	0.018	0.381	2.1333130832032e-39
PSMD13	1.30498545795005e-43	-0.345545923781601	0.105	0.451	2.23178613018617e-39
FAM49B	1.34233984990286e-43	0.258056688000638	0.232	0.465	2.29566961130387e-39
NDUFS4	1.38302223859375e-43	-0.280774842971413	0.08	0.407	2.36524463244302e-39
IMMT	1.43326816414024e-43	0.259004003867203	0.208	0.434	2.45117521431263e-39
SPG7	1.54228791687946e-43	0.627105193386497	0.259	0.394	2.63762079544725e-39
SUPT3H	1.67702804943469e-43	-0.705038084126094	0.021	0.381	2.86805337014321e-39
ARRB2	1.75165241000948e-43	-0.257830763283783	0.089	0.407	2.99567595159821e-39
CHRAC1	1.78571714877054e-43	-0.371698975986889	0.07	0.407	3.05393346782738e-39
STK10	1.844976269145e-43	0.492784656630454	0.282	0.434	3.15527841549178e-39
NDUFAF3	2.01651396340861e-43	-0.421354993039071	0.08	0.438	3.4486421802214e-39
SLC38A10	2.03125808074293e-43	0.354249994896303	0.208	0.403	3.47385756968656e-39
SUCLG1	2.23804796254376e-43	-0.315521149424407	0.074	0.398	3.82750962554234e-39
AP1M1	2.4718036604812e-43	0.344952270151584	0.189	0.385	4.22727862015495e-39
DNM2	3.92414360600424e-43	0.31621044741335	0.208	0.416	6.71107039498844e-39
MARK3	4.08392608299633e-43	0.558208921326499	0.249	0.372	6.98433038714033e-39
CLTA	4.47130731098844e-43	-0.402845782847333	0.08	0.434	7.64682976325242e-39
HNRNPA1P48	4.52902292854659e-43	-0.286910857078006	0.082	0.416	7.74553501240038e-39
MRPS36	4.64894622660881e-43	-0.421434920595015	0.056	0.394	7.95062783674638e-39
DHX36	4.87946628019566e-43	0.502924181036827	0.339	0.518	8.34486323239062e-39
RNF181	4.95882523378424e-43	-0.408923672876812	0.064	0.403	8.48058291481781e-39
RORA	4.9998389286368e-43	0.923476557838685	0.667	0.841	8.55072453575466e-39
BOD1L1	5.07250336707014e-43	0.502046071396189	0.265	0.429	8.67499525836335e-39
GOLGA4	5.48285867430951e-43	0.339478751687437	0.292	0.518	9.37678490480413e-39
NFAT5	6.27591781893785e-43	0.911473668723587	0.366	0.42	1.07330746539475e-38
GADD45B	6.60218667853845e-43	0.276575945238004	0.245	0.509	1.12910596576365e-38
SNF8	6.73058219028727e-43	-0.297632032180655	0.109	0.438	1.15106416618293e-38
TNIP1	7.02890143514562e-43	0.435801177107354	0.214	0.394	1.2020827234386e-38
NHP2	7.21668481205184e-43	-0.650309365899169	0.043	0.416	1.23419743655711e-38
EWSR1	7.49881201449665e-43	0.329877954375228	0.282	0.518	1.28244683071922e-38
MLEC	7.63635886428399e-43	0.280247093010222	0.163	0.389	1.30597009296985e-38
METTL5	7.79469653437109e-43	-0.623684055802377	0.027	0.381	1.33304900130814e-38
ATP5MC1	8.02949843915939e-43	-0.359098526816009	0.053	0.376	1.37320482306504e-38
DCAF11	8.35483697526862e-43	0.402280340649204	0.206	0.385	1.42884421951044e-38
HIST1H1C	8.4518727802924e-43	-0.720423579901993	0.062	0.442	1.44543928288561e-38
HDAC2	8.72506884316056e-43	-0.281496320932482	0.072	0.385	1.49216127355732e-38
GIMAP7	9.26664606751587e-43	-0.966882826918531	0.078	0.509	1.58478181046656e-38
NIPBL	1.12914230212029e-42	0.65734197641818	0.274	0.389	1.93105916508612e-38
DOCK2	1.27342375759943e-42	0.323547339049267	0.179	0.367	2.17780931024655e-38
FAM204A	1.32274605416239e-42	-0.476447305099423	0.058	0.416	2.26216030182852e-38
STXBP2	1.32787058632301e-42	0.286419462565871	0.181	0.407	2.27092427672961e-38
CALM1	1.53093400020042e-42	-0.791492240311635	0.527	0.982	2.61820332714276e-38
PPM1B	1.71280045591694e-42	0.422865428826035	0.158	0.305	2.92923133970916e-38
TTC14	1.81082936865186e-42	0.629536959085271	0.245	0.345	3.0968803862684e-38
TOX4	1.8197319664451e-42	0.473400431739947	0.237	0.381	3.11210560901441e-38
CCND2	1.88850950424484e-42	0.48202230448245	0.259	0.447	3.22972895415953e-38
FLI1	2.67857590203622e-42	-0.328998039613234	0.109	0.451	4.58090050766234e-38
DNAJC3	2.94306792068486e-42	0.567487893323373	0.228	0.385	5.03323475795525e-38
EAPP	2.97619870999296e-42	-0.35635494004322	0.093	0.425	5.08989503382997e-38
CAMLG	3.16859551882859e-42	-0.435535656280409	0.066	0.412	5.41893205630065e-38
ZBTB20	3.31419292389336e-42	0.684683457868411	0.292	0.403	5.66793273844242e-38
TAF9	3.83122293462054e-42	-0.299318518422139	0.07	0.385	6.55215746278805e-38
TUT4	3.95057499387162e-42	0.474048444110871	0.263	0.46	6.75627335451924e-38
NCKAP1L	4.05162994605713e-42	0.287068037315321	0.222	0.42	6.9290975337469e-38
RNF126	4.24867093740953e-42	-0.274935679401876	0.082	0.407	7.26607703715778e-38
TSG101	4.28560885583249e-42	-0.400546043644052	0.082	0.42	7.32924826524472e-38
NEMF	4.48835412079516e-42	0.372555273151077	0.247	0.46	7.67598321738389e-38
MTF2	4.65911115312845e-42	0.319131610437675	0.196	0.367	7.96801189408028e-38
BHLHE40	4.82322552157373e-42	0.463092669987712	0.261	0.442	8.2486802869954e-38
UBALD2	4.82512698838837e-42	-0.537997894178728	0.062	0.42	8.25193217554179e-38
EXOC7	5.99715897626088e-42	0.434484500141204	0.21	0.376	1.02563412812013e-37
SLC35E3	6.12955145049183e-42	0.616825156101597	0.282	0.412	1.04827588906311e-37
COPS4	6.26886251013413e-42	-0.4804813671408	0.035	0.363	1.07210086648314e-37
MRPL20	6.7814011738291e-42	-0.42590374549693	0.08	0.429	1.15975522874825e-37
GPATCH8	7.14311020010331e-42	0.387833711820116	0.22	0.398	1.22161470642167e-37
USP34	7.15911050799932e-42	0.569599818353569	0.257	0.372	1.22435107907804e-37
DPP4	7.30275562110535e-42	0.448599966819856	0.239	0.425	1.24891726632144e-37
MRPS18C	7.86555580675054e-42	-0.32953992540657	0.062	0.381	1.34516735407048e-37
IRF9	7.95350939187702e-42	0.651005903430213	0.323	0.5	1.36020917619881e-37
RSU1	9.1499828361044e-42	-0.366353185557927	0.074	0.403	1.56483006463057e-37
VMP1	9.50607626436639e-42	0.448808109009686	0.206	0.367	1.62572916273194e-37
ZNF431	9.60276115715593e-42	0.416914818640545	0.21	0.385	1.64226421309681e-37
PCF11	1.01643547826331e-41	0.414053368881226	0.196	0.367	1.73830795492591e-37
BDP1	1.02844278181617e-41	0.50368781328142	0.348	0.527	1.75884284546202e-37
DIAPH1	1.07640099818053e-41	0.444568277126326	0.29	0.473	1.84086098708835e-37
ABCF1	1.2497606569262e-41	0.350410305654818	0.261	0.456	2.13734067547518e-37
ATF6B	1.38740020996288e-41	0.53499159569676	0.241	0.376	2.37273183907852e-37
USP47	1.45580899447567e-41	0.46458276119291	0.257	0.403	2.48972454235229e-37
TRIM44	1.51848015282094e-41	0.260834925915857	0.189	0.398	2.59690475735437e-37
PIN1	1.5309283601472e-41	-0.394330459784321	0.113	0.469	2.61819368152374e-37
CISD2	1.77070339747072e-41	-0.27799890319149	0.08	0.416	3.02825695035443e-37
EIF2A	1.78840903818354e-41	-0.277931069669336	0.105	0.434	3.05853713710149e-37
SPEN	1.82033412928152e-41	0.431621646239076	0.163	0.319	3.11313542789725e-37
GIMAP4	2.0123471598039e-41	-0.971694470628636	0.054	0.46	3.44151611269662e-37
ANKLE2	2.03685481409893e-41	0.573060180282701	0.237	0.336	3.48342910307199e-37
CLIP1	2.39381060381106e-41	0.334034315793081	0.245	0.429	4.09389489463767e-37
TRABD	2.67629653998486e-41	0.473991077854666	0.208	0.372	4.57700234268211e-37
HELB	2.74116478682602e-41	0.284788858866542	0.163	0.381	4.68794001842986e-37
RAB11B	2.96202877131382e-41	-0.455999409561908	0.076	0.425	5.06566160470089e-37
EIF2S1	3.26821385961459e-41	-0.289855698503095	0.076	0.394	5.58929934271287e-37
SKIL	3.51399019973312e-41	0.4816176869545	0.288	0.473	6.00962603958358e-37
HSD17B10	3.8537219011922e-41	-0.438741630384656	0.056	0.385	6.5906351954189e-37
CCPG1	4.54564544572883e-41	0.653258641123577	0.237	0.314	7.77396284128545e-37
TRADD	4.66432722960512e-41	-0.344464235443226	0.084	0.403	7.97693242807067e-37
TMEM219	5.02538516020088e-41	-0.418847746750943	0.053	0.381	8.59441370097554e-37
MVP	5.32762574341557e-41	0.400423230321762	0.2	0.367	9.1113055463893e-37
GAPDH	6.43828772033592e-41	-0.738081817928304	0.518	0.973	1.10107596593185e-36
SLIRP	6.73807394422149e-41	-0.400569919524054	0.054	0.376	1.15234540594076e-36
AC020916.1	6.88467485405178e-41	0.636741407981702	0.284	0.482	1.17741709353994e-36
CDK13	7.27668668370863e-41	0.649633412575936	0.267	0.372	1.24445895664785e-36
UBE2E3	7.52854167213829e-41	-0.342872026781528	0.066	0.389	1.28753119676909e-36
PPP1R14B	7.84273282026829e-41	-0.613909631813288	0.018	0.35	1.34126416692228e-36
MRPL41	8.10429594877003e-41	-0.303279931042028	0.072	0.385	1.38599669315865e-36
PSMC2	8.57903002609645e-41	-0.284575605607749	0.084	0.394	1.46718571506302e-36
TMEM165	8.88854890228633e-41	0.565271588789603	0.274	0.407	1.52011963326901e-36
RBM4	8.99173470908317e-41	0.523452497742655	0.257	0.389	1.5377664699474e-36
REL	9.67951122653624e-41	0.965293589165174	0.621	0.721	1.65539000996223e-36
CNOT4	1.10365424683852e-40	0.613939210565591	0.253	0.376	1.88746949294323e-36
NMT2	1.14905288440396e-40	-0.263355419491357	0.076	0.385	1.96511024290765e-36
DNAJB11	1.28095366078206e-40	0.482401396843756	0.23	0.363	2.19068695066948e-36
RPN1	1.28497095699566e-40	0.279925652775955	0.179	0.385	2.19755733065398e-36
SPPL2A	1.42318398779536e-40	0.59306696791236	0.282	0.385	2.43392925592762e-36
OTUB1	1.43728572839862e-40	0.303724448634068	0.224	0.416	2.45804605270731e-36
OFD1	1.49563628765146e-40	0.379709476059589	0.193	0.381	2.55783717914152e-36
CELF1	1.64125503571489e-40	0.271847532148683	0.198	0.398	2.80687436207961e-36
TUBB4B	1.85973702611309e-40	-0.256339440214464	0.126	0.447	3.18052226205861e-36
RPS19BP1	2.05654893013271e-40	-0.451439355305337	0.062	0.398	3.51710998031297e-36
METTL26	2.17465414674855e-40	-0.517248545634703	0.037	0.363	3.71909352176937e-36
DERL1	2.48975536426151e-40	0.437032382009391	0.202	0.358	4.25797962396003e-36
TIMM13	2.51020937406626e-40	-0.404291172969312	0.045	0.354	4.29296007152811e-36
TMEM43	2.61969151805154e-40	0.303474324742563	0.214	0.412	4.48019643417174e-36
RICTOR	2.65041019015676e-40	0.859573408477229	0.304	0.363	4.53273150720608e-36
DNMT1	3.01109512422021e-40	0.610873779459907	0.249	0.358	5.1495748814414e-36
ATXN2	3.43665197459809e-40	0.601541368589247	0.276	0.416	5.87736220695765e-36
ERG28	3.66317865169325e-40	-0.314445069857402	0.068	0.376	6.2647681301258e-36
MCTS1	3.93125828648644e-40	-0.471515026440637	0.033	0.354	6.72323792154911e-36
PDLIM1	4.74803535765674e-40	-0.817745212707856	0.037	0.407	8.12009006866456e-36
EPSTI1	5.0299538953269e-40	-0.404066668369522	0.216	0.615	8.60222715178806e-36
HPRT1	5.14634284600158e-40	-0.485584581219811	0.033	0.358	8.8012755352319e-36
CCNH	5.37073750988459e-40	1.01558453930744	0.292	0.327	9.18503528940462e-36
BRAF	5.61811635757937e-40	0.623883905762556	0.274	0.389	9.60810259473224e-36
THOC2	5.64605504659952e-40	0.250045784477081	0.202	0.442	9.6558833406945e-36
ZNF131	5.72522321556419e-40	0.564730050619215	0.237	0.372	9.79127674325788e-36
CDKN2D	5.76625043985274e-40	-0.693721337797477	0.053	0.42	9.86144150223615e-36
UBE2A	6.15017685716795e-40	-0.355892974219535	0.06	0.372	1.05180324611286e-35
METTL22	6.28741178046344e-40	1.40761725073717	0.444	0.416	1.07527316269486e-35
GSTP1	6.55119458327752e-40	-0.490718518518386	0.049	0.376	1.12038529763212e-35
DPP7	6.58540199637606e-40	0.45591491388386	0.255	0.403	1.12623544942023e-35
DENND4A	7.093631703976e-40	0.510663842335156	0.218	0.372	1.21315289401398e-35
COPA	8.20779670594934e-40	0.390029258828006	0.2	0.354	1.40369739265146e-35
DENND1B	8.38422167265588e-40	0.320652544283422	0.187	0.376	1.43386959045761e-35
SOX4	8.79586706410488e-40	-0.733383068498358	0.302	0.796	1.50426918530322e-35
NEAT1	1.02327274821171e-39	0.423023088263527	0.625	0.894	1.75000105399167e-35
NXT1	1.0941229705791e-39	-0.431684314551201	0.06	0.385	1.87116910428438e-35
DCTN2	1.10347309390114e-39	-0.260141011867824	0.084	0.389	1.88715968518972e-35
CDKN1B	1.17756471869397e-39	-0.450477929132549	0.109	0.465	2.01387118191042e-35
MRPL23	1.21050739459755e-39	-0.503914371162079	0.033	0.354	2.07020974624073e-35
ITM2B	1.28156686657334e-39	0.4958453392187	0.745	0.96	2.19173565521372e-35
SELENOW	1.34911086707618e-39	-0.418565917260243	0.072	0.403	2.30724940487368e-35
SYNRG	1.57229761448249e-39	0.420941245632694	0.204	0.385	2.68894338028795e-35
PDLIM5	1.61646722525369e-39	-0.294854131272347	0.078	0.381	2.76448224862885e-35
GLRX5	1.77299451684836e-39	-0.274363037452255	0.054	0.341	3.03217522271406e-35
TSHR	1.80529033882417e-39	1.01995983407015	0.305	0.296	3.0874075374571e-35
ZMAT2	1.87621281367352e-39	-0.375862827565369	0.068	0.394	3.20869915394445e-35
FNIP1	1.9918177216502e-39	0.590230842235172	0.224	0.319	3.40640666756618e-35
IMPDH2	2.00371835313749e-39	-0.407591681089501	0.066	0.394	3.42675912753573e-35
PNKP	2.12054348868894e-39	0.327210286942109	0.204	0.385	3.62655347435583e-35
FOSB	2.48857353318988e-39	1.16312548711441	0.51	0.562	4.25595845646133e-35
ARHGAP9	2.53976906036779e-39	0.616721766318986	0.224	0.336	4.34351304704099e-35
ZNF706	2.57563839772582e-39	-0.523092274876859	0.066	0.412	4.4048567877907e-35
EMC10	2.71195149778137e-39	0.456314192246361	0.247	0.398	4.6379794515057e-35
HBD	2.74946503381492e-39	1.17000895000091	0.342	0.332	4.70213510083027e-35
PDIA4	2.78405124743249e-39	0.882176644630021	0.315	0.345	4.76128444335905e-35
NOC2L	3.25378281228334e-39	0.27020639259843	0.179	0.358	5.56461936556697e-35
FAAP20	3.35255212852072e-39	-0.474920053572516	0.058	0.389	5.73353465019613e-35
RBM5	3.4846281821551e-39	0.510842744605199	0.251	0.403	5.95941111712166e-35
IFI6	3.60748393976194e-39	0.750376762467908	0.348	0.549	6.16951903378088e-35
PSMD6	3.67271346619994e-39	-0.251749481297035	0.072	0.367	6.28107456989513e-35
HIKESHI	3.6755748240455e-39	-0.400918189300617	0.058	0.376	6.28596806408262e-35
MGAT5	3.89014893503443e-39	0.369759285205952	0.144	0.288	6.65293270869589e-35
TMEM259	3.89151717450137e-39	0.366171768397984	0.2	0.358	6.65527267183225e-35
DYNC1H1	4.04647671104239e-39	0.682642888197336	0.405	0.509	6.92028447122469e-35
TXNL4A	4.13885408797418e-39	-0.284201466928296	0.076	0.372	7.07826826125344e-35
IFITM2	4.70352360730332e-39	-0.737746285240301	0.521	0.969	8.04396607321014e-35
TIPRL	4.70688618281492e-39	-0.388350908065261	0.074	0.394	8.04971674985008e-35
SLC38A2	4.96874593667308e-39	0.562279692426628	0.235	0.345	8.4975493008983e-35
DGUOK	5.05311858102763e-39	-0.336409221008313	0.103	0.425	8.64184339727345e-35
GPR65	5.38417026548912e-39	0.337138067829673	0.335	0.606	9.2080079880395e-35
HIF1A	5.52814129635971e-39	0.536079299986314	0.253	0.389	9.45422724503437e-35
DUSP6	5.85042399898541e-39	-0.422881944513761	0.235	0.65	1.00053951230649e-34
2022-09-11	7.09349955025638e-39	-0.602325458142468	0.42	0.885	1.21313029308485e-34
RCBTB2	7.16044102501151e-39	-0.594298957335332	0.068	0.429	1.22457862409747e-34
UTRN	7.27989543994284e-39	0.476563557391673	0.288	0.438	1.24500771813902e-34
HSP90AB1	7.6236087239118e-39	0.404738274225359	0.679	0.956	1.3037895639634e-34
CFAP36	9.43062432453439e-39	-0.614952948116553	0.043	0.385	1.61282537198187e-34
ARL2BP	1.05320284547067e-38	-0.358183132096315	0.082	0.407	1.80118750632394e-34
MAZ	1.0570035899827e-38	-0.29232554886116	0.07	0.363	1.80768753958841e-34
SRM	1.20043233361347e-38	-0.432608327539675	0.053	0.372	2.05297937694576e-34
CDK11B	1.32546032739297e-38	0.379894605966193	0.21	0.372	2.26680225190747e-34
PARP14	1.42741679555007e-38	0.699782455638101	0.29	0.389	2.44116820374972e-34
CXCR4	1.42965931645537e-38	1.48087715396499	0.86	0.907	2.44500336300198e-34
SNRPC	1.44173858700389e-38	-0.363772393971633	0.07	0.389	2.46566133149405e-34
AHR	1.76284295276694e-38	0.263883485121291	0.177	0.363	3.01481401782202e-34
HNRNPAB	1.79799472209859e-38	-0.30487128943086	0.099	0.425	3.07493057373301e-34
DECR1	1.91048656598208e-38	-0.511863754618609	0.051	0.381	3.26731412514256e-34
REV3L	2.04338529365828e-38	0.709641177654762	0.265	0.389	3.49459752921438e-34
LRCH4	2.07472955538774e-38	0.252459659216835	0.148	0.345	3.54820248562411e-34
STARD4	2.16923924238179e-38	-0.3079117984748	0.128	0.465	3.70983295232134e-34
MMADHC	2.3232270001423e-38	-0.382891139884536	0.091	0.412	3.97318281564337e-34
TBL1XR1	2.43520729231406e-38	0.563004885711303	0.226	0.35	4.16469151131551e-34
IFT20	2.43929935504812e-38	-0.39847103516746	0.029	0.314	4.1716897570033e-34
C1orf56	2.59318957113908e-38	0.759624976009028	0.422	0.575	4.43487280456206e-34
RGS2	2.7300184588925e-38	0.564984255494901	0.309	0.473	4.66887756839796e-34
TTC19	2.91985308371342e-38	0.500409785923425	0.241	0.372	4.99353274376669e-34
PSMD14	2.96583436474786e-38	-0.311106324483554	0.058	0.354	5.07216993059178e-34
TIAM1	3.02452925372879e-38	0.543908308722296	0.278	0.434	5.17254992972697e-34
SS18L2	3.28507764610011e-38	-0.5287688063327	0.029	0.345	5.61813979036041e-34
ZAP70	3.4410062602778e-38	0.345014759000309	0.198	0.367	5.88480890632709e-34
LINC00513	3.44672759778871e-38	0.392119559591592	0.173	0.363	5.89459353773825e-34
LPIN1	3.6015176835554e-38	0.649181423581033	0.2	0.279	6.15931554241644e-34
SARS	3.67518705031863e-38	-0.318433172832861	0.089	0.407	6.28530489345491e-34
MSI2	4.70063357146292e-38	0.447814136735648	0.228	0.372	8.03902353391589e-34
POLR2F	5.11887126064741e-38	-0.314362260503624	0.054	0.345	8.75429362995921e-34
COX20	6.10979444033988e-38	-0.319563573255674	0.078	0.389	1.04489704518693e-33
ALKBH7	6.65173234168925e-38	-0.503975255138057	0.037	0.35	1.1375792650757e-33
SBF2	7.66078510229718e-38	0.700062588800804	0.232	0.301	1.31014746819486e-33
SEC13	8.08136615197292e-38	-0.276620862531907	0.066	0.354	1.38207523931041e-33
ARHGDIB	9.21995857021998e-38	-0.797104012491272	0.648	0.996	1.57679731467902e-33
WHAMM	9.90734655274949e-38	0.301638098829418	0.243	0.496	1.69435440745122e-33
TXNIP	1.03163832974017e-37	-0.527955735734364	0.292	0.73	1.76430787152164e-33
GNL3	1.05881780349078e-37	0.326328880166229	0.183	0.381	1.81079020752993e-33
CHD6	1.09446816222578e-37	0.27203141586906	0.163	0.341	1.87175945103852e-33
NEU1	1.12607763468601e-37	0.500350720012481	0.2	0.358	1.92581797084002e-33
ADAM8	1.21948477298148e-37	0.656533446224286	0.249	0.31	2.08556285875293e-33
MRPS15	1.22622409778565e-37	-0.394155821146154	0.041	0.35	2.09708845203301e-33
TSPYL2	1.26823991762462e-37	1.09485123887638	0.358	0.394	2.16894390712163e-33
SMAP1	1.3284224955514e-37	0.426815839106022	0.193	0.358	2.271868151892e-33
KPNA3	1.46508654467521e-37	-0.270774870856722	0.074	0.363	2.50559100870355e-33
RASGRP2	1.51099273952799e-37	-0.483821671659083	0.064	0.394	2.58409978314077e-33
PHF5A	1.60457579073544e-37	-0.388962016445945	0.06	0.363	2.74414551731575e-33
VPS13C	1.65892511352775e-37	0.657526238357745	0.255	0.345	2.83709372915515e-33
KLF13	1.75464470380514e-37	0.327861042425479	0.177	0.367	3.00079337244755e-33
TMEM273	1.84354953773052e-37	-0.591943645329078	0.045	0.376	3.15283841942673e-33
HEBP2	1.85405032147375e-37	-0.498422202951909	0.035	0.358	3.1707968597844e-33
ATP6V1H	2.02672914511566e-37	0.320226475097453	0.161	0.327	3.4661121839768e-33
ZNF44	2.5037737017038e-37	0.564974128083432	0.208	0.305	4.28195378465383e-33
RAB5A	2.51730588433654e-37	-0.45161957162547	0.066	0.389	4.30509652339236e-33
HOOK3	2.78552845475647e-37	0.416545318763511	0.218	0.345	4.76381076332452e-33
GCC2	2.79262283687783e-37	0.395492345805756	0.259	0.438	4.77594357562846e-33
CCDC186	2.84383505879471e-37	0.311031435816274	0.163	0.336	4.86352671755072e-33
2022-03-06	3.22436550690064e-37	0.424171487839454	0.196	0.345	5.51430988990147e-33
AIP	4.43697220912423e-37	-0.406048003342866	0.062	0.367	7.58810987204426e-33
MTRNR2L12	5.60217489905633e-37	1.7171198241111	0.946	0.982	9.58083951236614e-33
TMEM256	5.70721086174304e-37	-0.265796136647481	0.051	0.336	9.76047201575295e-33
HNRNPL	5.78694137157827e-37	0.302637326868709	0.173	0.363	9.89682713367316e-33
LRRC59	5.85458797488019e-37	-0.256632579766963	0.072	0.35	1.00125163546401e-32
SENP6	5.96837354028533e-37	0.337482500733992	0.167	0.341	1.0207112428596e-32
BTF3L4	6.23019576076231e-37	-0.463615095930021	0.06	0.381	1.06548807900557e-32
RAB4A	7.0444236671511e-37	-0.433299986356648	0.054	0.363	1.20473733555618e-32
ARID1A	8.56205630155289e-37	0.340361965137186	0.193	0.35	1.46428286869158e-32
POLR3GL	9.08258157362451e-37	-0.510840222168135	0.062	0.389	1.55330310072126e-32
GIMAP2	1.05461340734245e-36	-0.311248949151409	0.062	0.354	1.80359984923706e-32
MRPL28	1.19800295167509e-36	-0.319938013143327	0.045	0.323	2.04882464795473e-32
IKZF3	1.20558520507272e-36	0.73954996529839	0.224	0.305	2.06179181771536e-32
NAAA	1.20679672960562e-36	0.25360833560034	0.163	0.35	2.06386376697153e-32
PPP1R10	1.25622648731583e-36	0.54024611048812	0.208	0.336	2.14839853860753e-32
GRK5	1.38796826615928e-36	-0.29890763735509	0.066	0.35	2.37370332878559e-32
ZNF292	1.41452533935856e-36	0.382007399669749	0.218	0.381	2.41912123537101e-32
UBE2E1	1.63718233803955e-36	-0.349217565951827	0.062	0.358	2.79990923451524e-32
MPHOSPH8	1.74789913318962e-36	0.273276169544489	0.208	0.403	2.98925709758089e-32
ZRANB2	1.93446409199427e-36	0.27400037104875	0.175	0.372	3.3083204901286e-32
ITPA	2.11848450562843e-36	-0.386786968906316	0.062	0.367	3.62303220152575e-32
BAZ1B	2.17487584359533e-36	0.27528666402657	0.175	0.341	3.71947266771673e-32
ISG20	2.258611389448e-36	-0.422489025182545	0.072	0.385	3.86267719823397e-32
SETD5	2.28986606251872e-36	0.315061414527192	0.206	0.412	3.91612894011951e-32
DGCR6L	2.65946380133665e-36	-0.424141365554666	0.043	0.341	4.54821499304593e-32
JMJD6	2.97716223425405e-36	0.293708786788283	0.171	0.358	5.09154285302127e-32
MGAT1	3.10897968658425e-36	0.57498788676626	0.214	0.319	5.31697705999638e-32
SLC16A3	3.18025240066207e-36	0.988888649384522	0.307	0.31	5.43886765561226e-32
ATG3	3.31121916001174e-36	-0.466843011425189	0.027	0.323	5.66284700745207e-32
POLR2B	3.38801107015945e-36	0.395590593572353	0.218	0.363	5.79417653218669e-32
GATA3-AS1	3.61345478322885e-36	-0.389062015583488	0.056	0.35	6.17973037027798e-32
ARL6IP1	3.63777214414452e-36	0.277642177323525	0.191	0.376	6.22131792091597e-32
GIMAP1	3.78407907432613e-36	-0.313633044532278	0.091	0.389	6.47153203291255e-32
PHF11	3.84860211096651e-36	-0.287864263941328	0.068	0.35	6.58187933017492e-32
SLC16A7	4.1047754542005e-36	0.34884975565898	0.214	0.394	7.01998698177369e-32
HNRNPA1	4.36842531194226e-36	-0.772326917140236	0.595	0.987	7.47088096848366e-32
CNN2	5.40502384342781e-36	-0.594171983221453	0.037	0.354	9.24367177703023e-32
PEPD	5.67552027368469e-36	-0.446484817723191	0.097	0.425	9.70627477205555e-32
ZNF148	5.90912452663398e-36	0.251806223498243	0.14	0.31	1.01057847654494e-31
KHDC4	6.16703395306463e-36	0.422896386853381	0.177	0.314	1.05468614665311e-31
KDM2A	6.64809024412242e-36	0.473908034892565	0.2	0.35	1.13695639354982e-31
BABAM1	7.61037423759993e-36	-0.327164461601739	0.056	0.345	1.30152620211434e-31
ORMDL2	8.69825544284124e-36	0.252918901449259	0.146	0.323	1.48757564583471e-31
TFDP2	9.03262955426127e-36	0.299531684287233	0.171	0.354	1.54476030636976e-31
URM1	9.04123754743112e-36	-0.274773230445603	0.051	0.323	1.54623244536167e-31
SMARCA2	9.4468275378162e-36	0.620330793222462	0.237	0.336	1.61559644551733e-31
YIPF5	1.02860729921451e-35	0.309173596486213	0.142	0.314	1.75912420311665e-31
ANKRD36	1.0437215025583e-35	0.526194552675743	0.185	0.283	1.7849725136752e-31
MESD	1.06157565757952e-35	0.37557759866509	0.198	0.354	1.8155066895925e-31
TTC1	1.12516103950404e-35	-0.321318408102643	0.045	0.332	1.92425040975981e-31
DNMT3A	1.16242152094216e-35	0.379129080682269	0.204	0.341	1.98797328511527e-31
ERBIN	1.17558780281628e-35	0.412814840536398	0.195	0.341	2.0104902603764e-31
RNF149	1.28888277883014e-35	0.526555727602787	0.204	0.31	2.20424732835531e-31
RFTN1	1.45645820015795e-35	0.339550480188697	0.195	0.358	2.49083481391012e-31
ISCA1	1.4689541833995e-35	-0.416529418529036	0.051	0.345	2.51220544444982e-31
PIN4	1.59533728995944e-35	-0.389018922334957	0.049	0.341	2.72834583328863e-31
S1PR3	1.79906461875088e-35	0.622123333616271	0.189	0.248	3.07676031098775e-31
ZC3H12A	1.88039494382118e-35	0.404916007446946	0.189	0.35	3.21585143292299e-31
TPRKB	1.90488980974494e-35	-0.470267810864504	0.043	0.345	3.25774255262579e-31
ELMSAN1	2.07255872551696e-35	0.483634101401746	0.173	0.288	3.5444899323791e-31
TACC1	2.07357916053898e-35	0.734368960959379	0.342	0.447	3.54623508035377e-31
WASHC3	2.07397824563804e-35	-0.389682989645682	0.043	0.336	3.54691759569017e-31
VPS53	2.07640634081749e-35	0.53349298657836	0.177	0.274	3.55107012406608e-31
ZNF791	2.18001555986699e-35	0.549857189844182	0.193	0.292	3.72826261048453e-31
NUDT5	2.2828200676482e-35	-0.29197614215805	0.074	0.358	3.90407887969196e-31
MTCH2	2.45782828842934e-35	-0.250153545157953	0.066	0.336	4.20337793887185e-31
LSM1	2.5751108807984e-35	-0.394436056541424	0.045	0.332	4.40395462834142e-31
SRSF5	2.66442369944128e-35	0.378978679368669	0.722	0.951	4.55669741078448e-31
TMEM63A	2.80306603631452e-35	0.327665335270659	0.152	0.314	4.79380353530509e-31
CRIP2	2.87620538736394e-35	-0.77545803595156	0.045	0.385	4.9188864534698e-31
LPP	2.89749120805653e-35	0.487483482447454	0.206	0.327	4.95528946401828e-31
THUMPD1	3.07134389923926e-35	0.394205697273962	0.191	0.327	5.25261233647899e-31
EVI2A	3.13924232145154e-35	0.531690005025928	0.218	0.35	5.36873221814643e-31
TSR3	3.23984342618847e-35	-0.502500081255643	0.043	0.35	5.54078022746752e-31
TOR1AIP1	3.31174553520063e-35	0.407829899342024	0.187	0.319	5.66374721430011e-31
CTNNB1	4.18187479708946e-35	0.853136305306942	0.296	0.332	7.15184227798239e-31
NRDC	4.34593698173943e-35	0.344402039695151	0.193	0.336	7.43242142617078e-31
ADPGK	4.83563626950663e-35	0.727824748120578	0.224	0.257	8.26990514811024e-31
PRRC2B	4.92976206100375e-35	0.602041742914415	0.181	0.265	8.43087907672861e-31
ARL2	5.7661082784851e-35	-0.27017350588547	0.043	0.305	9.86119837786521e-31
ASNA1	6.14124273516592e-35	-0.255598033156459	0.06	0.341	1.05027533256808e-30
ALDOA	6.6878398314549e-35	-0.338325828332046	0.053	0.332	1.14375436797542e-30
NAA20	6.87066579791617e-35	-0.28795687411536	0.064	0.336	1.17502126475962e-30
AKNA	8.36038579362281e-35	0.688491853798242	0.212	0.261	1.42979317842537e-30
ITGB1	8.38309848245087e-35	0.490786835120354	0.735	0.951	1.43367750246875e-30
C19orf66	8.451108110294e-35	0.484711682279451	0.224	0.31	1.44530850902248e-30
NIFK	8.73298140500192e-35	-0.320202474330309	0.049	0.323	1.49351447988343e-30
BLOC1S1	8.7728431727371e-35	-0.353454253284483	0.064	0.367	1.5003316394015e-30
PRKCA	9.08452982125069e-35	0.471615940003708	0.23	0.389	1.55363629003029e-30
ALOX5AP	9.22087147491099e-35	0.773736858552444	0.446	0.58	1.57695343963928e-30
RNF5	9.42960653533248e-35	-0.459880874331255	0.037	0.332	1.61265130967256e-30
RNF145	9.47024941500596e-35	0.25576845341413	0.237	0.429	1.61960205495432e-30
MRPS33	1.05632956633273e-34	-0.319355713003375	0.047	0.323	1.80653482434224e-30
EPB41	1.06117527036073e-34	0.413516858599005	0.183	0.31	1.81482194737093e-30
BAZ2B	1.06197783709335e-34	0.407454479146314	0.251	0.416	1.81619449699706e-30
UTP18	1.1728848750211e-34	-0.322300689685076	0.066	0.345	2.00586771326108e-30
JUNB	1.18890586164584e-34	0.943306175994852	0.743	0.916	2.03326680458672e-30
UQCC2	1.27450664793434e-34	-0.301344883111651	0.053	0.319	2.17966126929732e-30
SEC63	1.44966536166314e-34	0.445207164512363	0.206	0.319	2.47921770151631e-30
HMGA1	1.68681318031571e-34	-0.549541357652395	0.021	0.31	2.88478790097592e-30
SAMD9	1.71423020194248e-34	0.345143881048159	0.249	0.403	2.93167649136202e-30
NFATC2IP	1.91850396939693e-34	0.422542256103411	0.195	0.332	3.28102548846263e-30
OLA1	2.1290696146092e-34	-0.292195491387136	0.047	0.31	3.64113485490466e-30
MSRB3	2.24505669908227e-34	-0.413148010656104	0.08	0.385	3.8394959667705e-30
CNDP2	2.30192562521748e-34	0.302267676161014	0.146	0.319	3.93675320424693e-30
SMS	2.5053144102302e-34	-0.2617165947517	0.049	0.323	4.28458870437569e-30
CD96	2.59121673148328e-34	0.727922458753304	0.331	0.389	4.4314988541827e-30
RBL2	2.94817683484219e-34	0.314235366990803	0.179	0.345	5.04197202294711e-30
KLHL24	2.95336016807724e-34	0.356960006370636	0.181	0.31	5.0508365594457e-30
WAPL	3.00022153332773e-34	0.345129279592646	0.187	0.332	5.13097886629709e-30
H2AFJ	3.08069459020334e-34	-0.311609634862878	0.058	0.354	5.26860388816575e-30
LUZP1	3.301822702723e-34	0.414744883658569	0.156	0.283	5.64677718619687e-30
CASP8AP2	3.33914280838747e-34	0.318518022467167	0.132	0.274	5.71060203090425e-30
F8A1	3.39443772870762e-34	-0.34704746330131	0.076	0.363	5.80516740363578e-30
APOL6	3.43838428990655e-34	0.294526549311757	0.15	0.319	5.88032481259818e-30
RALGAPA1	3.79884318642668e-34	0.572927882404446	0.198	0.279	6.4967816174269e-30
ORAI2	3.87948877160558e-34	0.572338022446744	0.208	0.327	6.63470169719987e-30
SLAMF1	4.13759423357338e-34	0.552765717355677	0.23	0.354	7.07611365825719e-30
SNRNP70	4.21930847518813e-34	0.289321659863825	0.198	0.376	7.21586135426674e-30
PRR7	4.28367017582705e-34	-0.483808118771523	0.043	0.341	7.32593273469943e-30
LSM2	4.39525560831634e-34	-0.490344117258793	0.045	0.345	7.5167661413426e-30
DMAC1	4.8259907248894e-34	-0.288151522850998	0.058	0.327	8.25340933770585e-30
NCOA7	4.8408820858492e-34	0.773477472923551	0.286	0.354	8.2788765432193e-30
LPIN2	5.15603844206837e-34	0.592182555492447	0.224	0.288	8.81785694362533e-30
ZBTB1	5.20096912538893e-34	0.505446326310224	0.23	0.367	8.89469739824016e-30
PDCL3	5.36958361495246e-34	-0.464113230198049	0.047	0.345	9.1830618982917e-30
PRELID3B	7.07426170691703e-34	-0.435979440397668	0.047	0.332	1.20984023711695e-29
SYPL1	7.08721658161893e-34	0.421428242314021	0.206	0.336	1.21205577978847e-29
TRIB2	7.37070229127489e-34	-0.267727050215595	0.099	0.381	1.26053750585383e-29
TCIRG1	8.40627518799516e-34	0.845354830163123	0.243	0.274	1.43764118265093e-29
TNIK	8.84481634928471e-34	0.310061408758472	0.156	0.288	1.51264049205467e-29
NDUFV3	9.23087669824809e-34	0.272719831676317	0.125	0.288	1.57866453293439e-29
GOLGA8B	9.43247236283103e-34	1.28031790888559	0.286	0.173	1.61314142349136e-29
A2M-AS1	9.86527169856014e-34	-0.258847663300624	0.082	0.354	1.68715876588775e-29
ADI1	1.03423566282278e-33	-0.282640282364834	0.056	0.332	1.76874983055952e-29
TTLL7	1.05059774739384e-33	0.475325811889493	0.21	0.327	1.79673226759295e-29
MTIF3	1.12948316014671e-33	-0.41744018516895	0.041	0.327	1.9316421004829e-29
UBE2R2	1.15098223142882e-33	-0.398093241450832	0.035	0.305	1.96840981218957e-29
CUL3	1.1820429406776e-33	0.305147593478589	0.191	0.336	2.02152983714683e-29
DPM1	1.19706494755878e-33	-0.32982018600771	0.056	0.332	2.04722047331503e-29
JPT1	1.2013128393667e-33	-0.456438877791297	0.047	0.345	2.05448521788492e-29
TTC17	1.25378582658738e-33	0.699286355546808	0.224	0.252	2.14422452062974e-29
PHACTR4	1.55711084026679e-33	0.449447580625321	0.183	0.292	2.66297095902427e-29
CC2D2A	1.6366991351764e-33	0.636930263855702	0.214	0.252	2.79908286097867e-29
LYSMD2	1.64005087374336e-33	-0.368412849813048	0.054	0.327	2.80481500427589e-29
CYBA	1.66672957747302e-33	0.269114822158753	0.679	0.951	2.85044092339436e-29
SIAH2	1.89910550409535e-33	0.415707769641073	0.169	0.305	3.24785023310386e-29
BLOC1S2	1.95575407875785e-33	-0.288949323328909	0.06	0.327	3.34473062549168e-29
MRPS35	2.03537461422375e-33	-0.465236914544251	0.033	0.323	3.48089766524545e-29
GBP2	2.04036996248094e-33	0.291971420933081	0.228	0.416	3.48944070983491e-29
ME2	2.09588691041546e-33	0.320460606132018	0.16	0.301	3.58438579419252e-29
HMGCL	2.15561212446594e-33	0.281019609432166	0.15	0.301	3.68652785526165e-29
ACTR1B	2.28067184264384e-33	-0.272760530727076	0.07	0.345	3.9004049852895e-29
KIAA1143	2.35707143355391e-33	-0.33926346279634	0.037	0.305	4.0310635656639e-29
COMMD1	2.39062731347846e-33	-0.478919924776228	0.037	0.332	4.08845083151086e-29
TSEN54	2.46441481959713e-33	0.30606784222293	0.171	0.336	4.21464222447502e-29
IPO11	2.82117810686726e-33	-0.42803219595814	0.043	0.323	4.82477879836439e-29
MAGT1	2.84486168702858e-33	0.263679633603902	0.138	0.305	4.86528245715628e-29
FMC1	2.98221783565409e-33	-0.442524784258521	0.021	0.296	5.10018894253563e-29
RAP2B	3.05464453662044e-33	-0.500730017934613	0.064	0.376	5.22405308652827e-29
EHMT1	3.11284956336976e-33	0.358041714607289	0.179	0.327	5.32359532327497e-29
NORAD	3.22759205195587e-33	0.400378481024257	0.183	0.319	5.51982792725493e-29
SMARCA4	3.28404106431491e-33	0.376300927054155	0.189	0.305	5.61636702819135e-29
LNPEP	3.75471518011732e-33	0.581279040575297	0.171	0.248	6.42131390103664e-29
FLT3LG	3.75656394682237e-33	-0.272240461522078	0.121	0.407	6.42447566185562e-29
SMARCC2	4.70369868387478e-33	0.500895942541339	0.196	0.301	8.04426548916264e-29
ZFP36	4.82622271180955e-33	0.86087676253756	0.774	0.912	8.25380608173669e-29
PIK3R1	5.64714615621015e-33	0.606713541240955	0.339	0.473	9.6577493563506e-29
SLA	5.68394632579846e-33	1.12902832557641	0.307	0.292	9.72068500638053e-29
GGA1	5.84617557449952e-33	0.326165729140652	0.161	0.296	9.99812946750909e-29
TMEM183A	5.93508727316233e-33	-0.293937015407023	0.058	0.323	1.01501862545622e-28
RB1	6.17964552653342e-33	0.346373054144343	0.163	0.288	1.05684297794775e-28
HDLBP	6.84935633696219e-33	0.285248370665873	0.156	0.332	1.17137692074727e-28
ARPC2	7.29601410591025e-33	-0.62246709579212	0.617	0.987	1.24776433239277e-28
PIH1D1	7.40623829210032e-33	-0.273776942837264	0.078	0.354	1.266614872715e-28
SAMD9L	7.7046737407198e-33	0.37300268535743	0.22	0.394	1.3176533031379e-28
NME1	7.95510273407633e-33	-0.316611748401787	0.056	0.327	1.36048166958173e-28
DPM3	8.01942455367581e-33	-0.257813575821493	0.058	0.319	1.37148198716964e-28
STAT1	8.023802026107e-33	0.358610553479179	0.259	0.442	1.37223062250482e-28
CDC25B	8.14527357599551e-33	-0.458972933472317	0.045	0.336	1.39300468696675e-28
ITGA4	9.0032687712925e-33	0.460335004676594	0.247	0.394	1.53973902526644e-28
TOR1A	9.51443166440474e-33	0.62076094219958	0.169	0.265	1.6271581032465e-28
BAD	1.03857714873766e-32	-0.350701759012668	0.037	0.296	1.77617463977115e-28
PTPRA	1.1217848484333e-32	0.293121467436171	0.161	0.336	1.91847644779063e-28
RFXANK	1.45695160118442e-32	-0.403946909392275	0.033	0.305	2.4916786283456e-28
LSM6	1.52685730586734e-32	-0.345818829876775	0.049	0.319	2.61123136449433e-28
SYNJ2	1.5452334687264e-32	0.576150613609278	0.212	0.327	2.64265827821589e-28
SLMAP	1.57777873132967e-32	0.297882337412086	0.132	0.27	2.69831718632e-28
DNAJC19	1.62796458294397e-32	-0.38684489532794	0.045	0.319	2.78414502975077e-28
CORO7	1.67906476097861e-32	0.39881488942446	0.163	0.292	2.87153655422562e-28
SPTY2D1	1.70178875006027e-32	0.358594824010668	0.181	0.327	2.91039912035308e-28
CD82	2.11622444952748e-32	0.915803808882613	0.311	0.301	3.6191670535819e-28
HSP90AA1	2.20113704465071e-32	0.692742322603408	0.79	0.991	3.76438457376165e-28
SUPT5H	2.27983795100889e-32	0.313220754654135	0.161	0.319	3.8989788638154e-28
TNFSF14	2.41260955752779e-32	0.530514264483501	0.331	0.473	4.12604486528402e-28
CDK12	2.61187048210287e-32	0.458655171071679	0.189	0.301	4.46682089849233e-28
MGRN1	2.72955636759891e-32	0.471336366745727	0.177	0.288	4.66808729986765e-28
THYN1	2.73529612507217e-32	-0.388916097350809	0.021	0.279	4.67790343309843e-28
ANXA2R	3.2633679475473e-32	-0.266762109151719	0.027	0.265	5.58101186389539e-28
PMVK	3.45150762810352e-32	-0.492124336363884	0.049	0.35	5.90276834558263e-28
STAT6	3.69632296534819e-32	0.292016484374285	0.177	0.323	6.32145153533848e-28
GTF2H2	3.72290104267389e-32	0.502820861498788	0.175	0.288	6.36690536318088e-28
ARIH1	3.88220989040275e-32	0.394140268906882	0.183	0.31	6.63935535456678e-28
MED17	3.9274215663554e-32	0.740146224056977	0.233	0.283	6.716676362781e-28
CHCHD7	4.24243450655482e-32	-0.290949861711338	0.053	0.31	7.25541149311006e-28
MRPL44	4.49376586011329e-32	-0.439298573736137	0.033	0.314	7.68523837396576e-28
PQBP1	4.7024949503553e-32	-0.335760931778483	0.043	0.31	8.04220686409763e-28
ZNF302	4.99654333559628e-32	0.489694834209182	0.195	0.283	8.54508841253676e-28
DNAJC1	5.14747525899243e-32	0.352526569940123	0.173	0.319	8.80321218792885e-28
CYP20A1	5.17980984162054e-32	0.340298887421287	0.171	0.323	8.85851079113945e-28
CD151	5.26859355615286e-32	0.335018241232	0.14	0.279	9.01034869973263e-28
SSSCA1	5.58659565414714e-32	-0.467398794130807	0.019	0.288	9.55419588772244e-28
LRBA	6.60541053908569e-32	0.894635213854095	0.276	0.239	1.12965731039444e-27
CRELD2	7.13218285346501e-32	0.436259602233163	0.181	0.319	1.21974591159959e-27
CEBPB	7.93180212269561e-32	0.936558094074561	0.173	0.451	1.3564967990234e-27
FYN	8.90192332729687e-32	0.569807782697613	0.206	0.279	1.52240692743431e-27
BCL3	9.17122865366986e-32	-0.326881175729549	0.054	0.314	1.56846352435062e-27
GPR108	1.01385091249518e-31	0.380983038389547	0.171	0.288	1.73388783054926e-27
DHX9	1.0566467330548e-31	0.411330091088689	0.2	0.336	1.80707724287032e-27
TRPV2	1.05812352740829e-31	0.300140061027253	0.16	0.301	1.80960285657365e-27
STOM	1.25178653555476e-31	0.531212653807088	0.185	0.288	2.14080533310576e-27
IKBKB	1.43598217055472e-31	0.376233460052168	0.179	0.314	2.45581670808268e-27
CCDC88A	1.51079801592631e-31	0.511982464308375	0.224	0.305	2.58376676683718e-27
EP300	1.54272254537894e-31	0.307389407169545	0.161	0.301	2.63836409710706e-27
ZFX	1.6142498742067e-31	0.35649190706813	0.13	0.248	2.7606901348683e-27
GLB1	1.63365115509913e-31	0.591907014982847	0.2	0.257	2.79387020545053e-27
ZFP36L1	1.75343336456467e-31	0.597791505858641	0.613	0.779	2.99872174007851e-27
SIRT7	1.76379610968786e-31	0.66180057829016	0.191	0.23	3.01644410678818e-27
NUP58	1.76410077198491e-31	0.403671967948969	0.185	0.314	3.01696514024859e-27
APLP2	1.78783122059523e-31	0.644023713074932	0.193	0.235	3.05754895346196e-27
ESYT2	1.85141142688305e-31	0.296759921119196	0.142	0.296	3.1662838222554e-27
PFDN6	1.90383776969212e-31	-0.360785544273842	0.033	0.292	3.25594335372747e-27
MRPL11	2.1192908395128e-31	-0.376765236835656	0.031	0.292	3.62441119373479e-27
LEF1	2.2187737202602e-31	-0.478673325290164	0.033	0.31	3.79454681638899e-27
MATK	2.25127462818664e-31	0.333661295351905	0.163	0.319	3.8501298691248e-27
CREBRF	2.27104916306015e-31	0.301667139943695	0.156	0.31	3.88394827866547e-27
PLEKHA2	2.47064622876922e-31	0.351975199811061	0.156	0.305	4.22529918044111e-27
AFF4	2.62595036743626e-31	0.606495034155993	0.21	0.274	4.49090031838949e-27
FAM89B	2.89640778974174e-31	-0.36839925698691	0.041	0.301	4.95343660201633e-27
KDSR	3.05503661690039e-31	0.567083023732995	0.173	0.248	5.22472362222304e-27
PHB2	3.07969325654829e-31	-0.39095928243436	0.056	0.336	5.26689140734889e-27
BIRC6	3.3902977812243e-31	0.443492911592899	0.216	0.345	5.7980872654498e-27
GRASP	3.39391217758078e-31	-0.408824221985492	0.043	0.31	5.80426860609865e-27
WNK1	3.55004505796069e-31	0.576123512358261	0.222	0.292	6.07128705812436e-27
EIF4E2	3.59132137261467e-31	-0.265338873530194	0.062	0.323	6.14187781144561e-27
RPA3	3.6034799990462e-31	-0.293427926423278	0.047	0.301	6.16267149436881e-27
ELF2	4.42264630244378e-31	0.485968590229691	0.163	0.261	7.56360970643935e-27
RNF168	4.57153401768968e-31	0.519839163761311	0.218	0.319	7.81823747705289e-27
RALA	4.76568099903285e-31	-0.286436940732615	0.072	0.341	8.15026764454598e-27
PSD4	4.80600116087803e-31	0.46258688801818	0.16	0.27	8.21922318533361e-27
MAP2K7	4.87569750091272e-31	0.330503791797621	0.161	0.296	8.33841786606093e-27
AC016831.5	5.6991807045142e-31	0.40931974659607	0.245	0.381	9.74673884086019e-27
HINT2	5.84674921264419e-31	-0.420105391506134	0.041	0.31	9.99911050346409e-27
NRIP1	6.02624477647505e-31	0.454235255831835	0.177	0.292	1.03060838167276e-26
CREM	6.20934005006031e-31	0.272958674770296	0.449	0.673	1.06192133536131e-26
RABGAP1L	6.30818217829579e-31	0.289438052102852	0.16	0.319	1.07882531613215e-26
MIF4GD	6.60072935852709e-31	-0.353504215616855	0.039	0.296	1.1288567348953e-26
GSTO1	6.63302094983109e-31	-0.368345233388202	0.043	0.305	1.13437924284011e-26
ACIN1	6.64588022281304e-31	0.329488071378601	0.138	0.274	1.13657843570549e-26
SBNO1	6.66303343278275e-31	0.353621279383719	0.158	0.301	1.13951197767451e-26
TNFAIP3	7.53342351219043e-31	0.254269369176169	0.681	0.929	1.28836608905481e-26
NGDN	7.53572476912344e-31	0.324835665297092	0.148	0.274	1.28875965001549e-26
ZNHIT3	7.96797993209363e-31	-0.307819020883451	0.049	0.305	1.36268392798665e-26
SENP7	8.09497079074074e-31	0.436004183549982	0.212	0.341	1.38440190463248e-26
MIA3	8.10412238970787e-31	0.505118636041002	0.175	0.274	1.38596701108784e-26
MYLIP	8.12787894394928e-31	0.603642993256672	0.226	0.314	1.39002985699421e-26
COA3	8.16142057714299e-31	-0.422213360525973	0.019	0.274	1.39576614710299e-26
APP	9.46196831756436e-31	0.701378485391706	0.226	0.265	1.61818582166986e-26
EIF1AY	1.01865156931526e-30	-0.413467460844792	0.041	0.31	1.74209791384295e-26
RGCC	1.02638329442157e-30	-0.856315674988383	0.239	0.668	1.75532071011977e-26
IFI44L	1.09982339263002e-30	0.709875034874726	0.375	0.518	1.88091796607586e-26
BRIX1	1.13117050636828e-30	0.333084346059911	0.16	0.305	1.93452779999102e-26
RPAP2	1.14268683613856e-30	0.42870542313454	0.196	0.292	1.95422302716417e-26
AC058791.1	1.4521065575311e-30	0.726374594309685	0.3	0.412	2.48339263468968e-26
UBN1	1.51883396435894e-30	0.271543588985938	0.14	0.288	2.59750984584665e-26
MED30	1.68741494988616e-30	-0.304048948822119	0.082	0.345	2.88581704729531e-26
FBXO11	1.83790042165684e-30	0.299954140841688	0.128	0.279	3.14317730111753e-26
COPS3	1.98295264343176e-30	-0.287284972749728	0.064	0.323	3.391245610797e-26
ZNF32	1.98851152523231e-30	-0.461995579911401	0.016	0.27	3.4007524104523e-26
AC130710.1	2.01183052336382e-30	0.680037466700506	0.214	0.261	3.4406325610568e-26
EEF2	2.31299789219855e-30	-0.564030549213976	0.626	0.982	3.95568899523797e-26
ZMYM2	2.47553143036412e-30	0.538682122147326	0.191	0.288	4.23365385220872e-26
RAF1	2.47780953246303e-30	0.41349911945505	0.146	0.248	4.23754986241827e-26
GLO1	2.51462955262762e-30	-0.355075351595572	0.062	0.336	4.30051946090376e-26
UBR5	2.69137387378546e-30	0.342498552475163	0.148	0.261	4.60278759894789e-26
MX1	2.89172308960456e-30	0.31969461247012	0.317	0.509	4.94542482784171e-26
NBDY	2.95293446837652e-30	-0.327342346448266	0.053	0.314	5.05010852781753e-26
WDFY2	2.95378216891517e-30	0.421921965030566	0.187	0.314	5.05155826527873e-26
ESF1	3.07352408924244e-30	0.317909485365955	0.144	0.292	5.25634089742242e-26
PLIN2	3.1307627487706e-30	-0.848226534606743	0.202	0.602	5.35423045294747e-26
INTS6	4.04452559943306e-30	0.507272606647645	0.226	0.332	6.91694768015042e-26
PRKDC	4.06389760718685e-30	0.368764947259571	0.175	0.292	6.95007768781095e-26
MAP4	4.16997536734403e-30	0.397153587431575	0.216	0.341	7.13149187323176e-26
TGOLN2	4.21713944948166e-30	0.437771516428592	0.216	0.35	7.21215188650354e-26
PAN3	4.36070772243482e-30	0.348279584487162	0.171	0.301	7.45768234690803e-26
ADAM10	4.47449317105212e-30	0.507969423118039	0.189	0.279	7.65227822113334e-26
DHX29	5.51022354546456e-30	0.304269826084631	0.125	0.265	9.42358430745348e-26
ITM2C	5.56243715160191e-30	0.719376400054213	0.214	0.288	9.51288001666959e-26
TMC8	5.72506276034559e-30	0.275617900325686	0.136	0.279	9.79100233274302e-26
ANKRD36B	5.78721078637351e-30	0.546321829296359	0.163	0.239	9.89728788685598e-26
MRPS18B	5.9812757854192e-30	-0.251876739132151	0.047	0.288	1.02291778482239e-25
ZNF517	7.02878345696852e-30	0.482215724471764	0.16	0.248	1.20206254681076e-25
COPS2	7.14105276672531e-30	-0.359536968029404	0.033	0.288	1.22126284416536e-25
N4BP2	7.31534177268705e-30	0.55522852788724	0.22	0.31	1.25106974996494e-25
SECISBP2	8.11143419553407e-30	0.446234406742684	0.144	0.243	1.38721747612024e-25
RBM33	8.17255832302545e-30	0.297505061391611	0.144	0.27	1.39767092440381e-25
DTD1	1.02272503354219e-29	-0.270827091314456	0.047	0.288	1.74906435236385e-25
NELFE	1.08379317761639e-29	-0.379700602625253	0.039	0.292	1.85350309235956e-25
GDE1	1.17914001962893e-29	0.357212935930301	0.132	0.252	2.0165652615694e-25
PLGRKT	1.25718408234346e-29	-0.26741265455782	0.056	0.301	2.15003621762379e-25
CLEC2D	1.35089011685739e-29	0.387686567686105	0.169	0.314	2.31029227784951e-25
TMEM126A	1.35692124656467e-29	-0.316184619454595	0.041	0.292	2.3206067158749e-25
GRAMD1A	1.37308361497633e-29	0.615948767018737	0.193	0.257	2.34824759833252e-25
RIF1	1.51418442043834e-29	0.526428482794962	0.193	0.279	2.58955819583365e-25
TRAC	1.54888616619403e-29	0.417027510481889	0.216	0.35	2.64890512142503e-25
GON4L	1.93685179570935e-29	0.43566706954887	0.181	0.279	3.31240394102214e-25
SUMO3	1.96684157308946e-29	-0.335670656881129	0.062	0.323	3.3636924582976e-25
ASXL1	2.15695645817028e-29	0.263485441615609	0.15	0.305	3.68882693476282e-25
ZC3H18	2.22028394719429e-29	0.337430677811224	0.128	0.243	3.79712960649167e-25
TSC2	3.00447311263785e-29	0.416430254351796	0.16	0.283	5.13824991723326e-25
GUSB	3.14439864627587e-29	0.279628188010827	0.146	0.292	5.37755056486099e-25
GAK	3.20388778466723e-29	0.679771984480355	0.195	0.226	5.4792888893379e-25
PEX26	3.21022764801986e-29	0.332314710986214	0.125	0.252	5.49013132364357e-25
PARP8	3.34521240326695e-29	0.257269909792146	0.13	0.274	5.72098225206714e-25
SLC25A36	3.57379164898033e-29	0.264393845009791	0.13	0.274	6.11189847808616e-25
CAMTA1	3.58587633530259e-29	-0.266188961868534	0.041	0.274	6.13256570863449e-25
CLN5	3.6063299003354e-29	0.409310693174065	0.156	0.248	6.1675453955536e-25
TNRC6A	3.60671795024146e-29	0.3291496904093	0.134	0.274	6.16820903850294e-25
NBR1	3.74572186728215e-29	0.370635349282168	0.158	0.274	6.40593353742594e-25
ANKRD10	4.32547176565214e-29	0.313129865401941	0.113	0.261	7.39742181361828e-25
MAP2K3	4.35157480555543e-29	0.275408437657502	0.144	0.301	7.4420632324609e-25
MAFG	4.48396375168976e-29	-0.265399217019058	0.056	0.296	7.66847480813982e-25
CHCHD3	4.57547313462823e-29	-0.290143104980825	0.054	0.301	7.8249741548412e-25
KRT1	4.66986788374767e-29	-0.60774622097855	0.29	0.686	7.98640805478526e-25
CHFR	4.88356918196477e-29	0.254931340341088	0.128	0.257	8.35188001499616e-25
HUWE1	5.38709944345455e-29	0.597196380828625	0.189	0.248	9.21301746819597e-25
SMYD2	5.4589356313592e-29	-0.372458134363857	0.023	0.265	9.33587171675051e-25
ZNF430	5.63299290335741e-29	0.284320615956616	0.154	0.305	9.63354446332184e-25
GRAP2	5.69367445167717e-29	-0.364531904340816	0.045	0.292	9.73732204725829e-25
PHPT1	5.99810075515116e-29	-0.270299020205092	0.07	0.323	1.02579519114595e-24
HMGB1	6.30356252159503e-29	-0.32861679222365	0.634	0.973	1.07803526244318e-24
MT-ND6	6.49158666782058e-29	0.697839135179102	0.21	0.243	1.11019115193068e-24
HERC2	6.63583388103433e-29	0.62786438860783	0.222	0.261	1.13486031033449e-24
PHC3	6.75192724879047e-29	0.286033919841013	0.144	0.279	1.15471459808815e-24
MBOAT7	7.5085488807275e-29	0.412292553094434	0.165	0.314	1.28411202958202e-24
ZNF22	7.58792034180962e-29	-0.303729931947124	0.066	0.323	1.29768613685628e-24
GTPBP1	7.61428042303849e-29	0.4353187258955	0.142	0.221	1.30219423794804e-24
ZKSCAN1	8.13235980952696e-29	0.442890374867053	0.202	0.327	1.3907961746253e-24
NTAN1	8.97495388099548e-29	-0.347263945377333	0.025	0.257	1.53489661272785e-24
AL022322.2	1.1100478233469e-28	0.397319354386051	0.134	0.243	1.89840378748786e-24
ERCC1	1.14712405643923e-28	-0.313074730518404	0.041	0.279	1.96181156132238e-24
KXD1	1.16917765055418e-28	-0.317040892622725	0.045	0.283	1.99952761797775e-24
CD81	1.18221278447266e-28	0.634017284903591	0.198	0.252	2.02182030400513e-24
RRBP1	1.19750944095064e-28	0.64381032868466	0.226	0.274	2.04798064591379e-24
PRKD3	1.43402494732252e-28	0.389866002989501	0.156	0.283	2.45246946491098e-24
MRPL22	2.2136682761936e-28	-0.315137496878704	0.037	0.27	3.78581548594629e-24
FKBP11	2.30696975257117e-28	0.538600389968971	0.173	0.243	3.94537967084722e-24
BLOC1S4	2.34569565973944e-28	-0.275692198352129	0.047	0.283	4.01160871728639e-24
TNFRSF4	2.47951041426931e-28	1.21542493622868	0.268	0.195	4.24045871048338e-24
IDNK	2.51251777516881e-28	-0.399779728469374	0.018	0.252	4.29690789909371e-24
CLK4	2.79406484189199e-28	0.273741762071797	0.13	0.27	4.77840969260368e-24
RGS18	3.27003579187824e-28	-0.464552631448596	0.035	0.288	5.59241521127016e-24
SLC25A11	3.31428753824436e-28	-0.31660894757883	0.041	0.283	5.66809454790551e-24
TNFRSF1B	3.32321226866958e-28	0.715666166351254	0.218	0.265	5.68335762187872e-24
PDCD6IP	3.49856386935719e-28	0.405253188208291	0.152	0.261	5.98324392937466e-24
TWISTNB	3.52920298193578e-28	-0.346810406159888	0.076	0.336	6.03564293970658e-24
DGKZ	3.85367039653639e-28	0.502798780442656	0.165	0.248	6.59054711215653e-24
PPIE	3.96115429377271e-28	-0.331880833000232	0.043	0.283	6.7743660732101e-24
FCER1G	4.24199019191253e-28	1.0238234988728	0.339	0.412	7.2546516262088e-24
TOP2B	4.51093831180136e-28	0.384469037185342	0.142	0.27	7.71460670084269e-24
HEXA	5.49125785420096e-28	0.584129821779647	0.202	0.257	9.39114918225448e-24
GADD45G	6.11017025905036e-28	-0.47754857188689	0.134	0.442	1.04496131770279e-23
NOB1	6.44200965470616e-28	-0.390814129099514	0.037	0.292	1.10171249114785e-23
SPOCK2	6.77279939543912e-28	0.68506086339712	0.307	0.394	1.158284152608e-23
XRN1	7.88310313306245e-28	0.389443359700578	0.132	0.235	1.34816829781634e-23
FBXO34	8.21075460979463e-28	0.307762182131885	0.161	0.283	1.40420325336708e-23
SVIL	8.78266318203827e-28	0.82493725022742	0.226	0.239	1.50201105739219e-23
KAT6B	9.96831055649812e-28	0.355495622492833	0.161	0.279	1.70478047137231e-23
AIDA	1.00361133837484e-27	-0.345590450192322	0.051	0.296	1.71637611088865e-23
DSEL	1.00793045430499e-27	-0.618346564628549	0.051	0.332	1.72376266295239e-23
TPMT	1.03956869557022e-27	-0.292028538151941	0.041	0.274	1.77787038316419e-23
CBWD3	1.07680991341161e-27	0.342458375551284	0.13	0.235	1.84156031391654e-23
IP6K1	1.07720175165547e-27	0.255982691434825	0.105	0.243	1.84223043568118e-23
ELMO1	1.16231807921558e-27	0.375607987865447	0.14	0.252	1.98779637907448e-23
DPF2	1.1819200925951e-27	0.389170319565428	0.146	0.243	2.02131974235613e-23
EXOSC8	1.18978345767799e-27	-0.279868559633033	0.049	0.279	2.0347676693209e-23
RETREG1	1.25908669108773e-27	0.661902315940543	0.218	0.235	2.15329005909823e-23
NR4A3	1.34214394697476e-27	0.890943720783072	0.294	0.327	2.29533457811624e-23
VEZT	1.50164221580801e-27	0.660091685374685	0.206	0.261	2.56810851747486e-23
MYO9B	1.53432190491874e-27	0.617339697087678	0.175	0.221	2.62399732179202e-23
TYW5	1.7160091318896e-27	0.4275279342853	0.138	0.235	2.9347188173576e-23
GPATCH2L	1.8479788243719e-27	0.377249183061413	0.156	0.27	3.16041338544082e-23
NR1D2	2.23413124610834e-27	0.370465174258389	0.163	0.288	3.82081125709449e-23
IMP4	2.40971405068109e-27	-0.280925597505764	0.031	0.257	4.1210929694748e-23
CWF19L2	2.48621961576331e-27	0.565921004622236	0.183	0.274	4.25193278687842e-23
KLHL28	2.52241340402358e-27	0.263707925364709	0.123	0.243	4.31383140356113e-23
KMT2A	3.17342735392553e-27	0.358933591736898	0.175	0.288	5.42719546068344e-23
PTOV1	3.42895379272831e-27	-0.264997858507796	0.049	0.274	5.86419677632395e-23
TAF12	3.51284792515477e-27	-0.329699772844518	0.035	0.265	6.00767252159968e-23
CCDC25	3.62224469350818e-27	-0.361102544562165	0.029	0.265	6.19476287483769e-23
SSH2	3.87817413439536e-27	0.297799074873044	0.123	0.226	6.63245340464295e-23
UBE2M	3.9420120220726e-27	-0.33224012265236	0.018	0.239	6.74162896014857e-23
PBDC1	4.25330391389638e-27	-0.330557491660754	0.047	0.288	7.27400035354559e-23
SMC5	4.38474300748239e-27	0.379987384050742	0.161	0.261	7.49878749139638e-23
RNF11	4.70971793279041e-27	-0.261650013268462	0.06	0.292	8.05455960865817e-23
TRIM38	5.40467509263741e-27	0.400248701337062	0.16	0.27	9.2430753434285e-23
TRIM13	5.41009225120383e-27	0.363616779019192	0.126	0.243	9.2523397680088e-23
ADIPOR1	5.49242509945743e-27	-0.271148859099807	0.033	0.257	9.39314540509209e-23
MRPL43	5.89275756092621e-27	-0.25011862821522	0.039	0.252	1.0077793980696e-22
BCL2	6.06916614863427e-27	0.785443156446796	0.196	0.195	1.03794879473943e-22
DDRGK1	6.47448843681438e-27	0.417770496061375	0.161	0.239	1.10726701246399e-22
ATF6	6.66614236356957e-27	0.277457202702284	0.105	0.239	1.14004366701767e-22
EPB41L4A-AS1	7.02073165173053e-27	-0.252024711795633	0.056	0.283	1.20068552707896e-22
GMPR2	7.65317590475136e-27	-0.250018702890392	0.054	0.283	1.30884614323058e-22
ACADM	7.86146236970231e-27	-0.295335521610933	0.053	0.292	1.34446729446649e-22
ORAI1	8.35078308842395e-27	-0.261781321717913	0.06	0.283	1.42815092378226e-22
PTRHD1	8.43796105825081e-27	-0.305266431585566	0.029	0.252	1.44306010018205e-22
MIA2	8.69859088308767e-27	0.394896423082196	0.128	0.208	1.48763301282565e-22
NPAT	8.73785027254224e-27	0.292241371807926	0.115	0.235	1.49434715361017e-22
RHOB	9.11432709372015e-27	-0.543604448569738	0.051	0.314	1.55873221956802e-22
PRKAR2A	9.34785271858688e-27	0.410309334099465	0.148	0.257	1.59866977193273e-22
TPST2	9.37317800624971e-27	0.271074355049205	0.142	0.27	1.60300090262883e-22
PDCD7	9.54295645827092e-27	-0.263139468898696	0.053	0.283	1.63203641349349e-22
PIM1	9.80825147760256e-27	0.400351920231035	0.191	0.35	1.67740716769959e-22
USP36	1.01783946097502e-26	0.453496795406161	0.183	0.265	1.74070904615947e-22
CYTH4	1.05645815250979e-26	0.461238983157167	0.15	0.217	1.80675473242223e-22
HNRNPA2B1	1.17514576172617e-26	0.371648053700822	0.761	0.942	2.00973428170409e-22
SUGP2	1.23483383795923e-26	0.332529546861467	0.123	0.217	2.11181282967787e-22
DDAH2	1.34558917665135e-26	-0.375154868198755	0.035	0.27	2.30122660990914e-22
AC008079.2	1.43674489876862e-26	0.412664693930865	0.161	0.243	2.45712112587409e-22
TP53I13	1.50192037016445e-26	0.353009539354514	0.136	0.212	2.56858421705524e-22
AC026979.2	1.61307676881801e-26	0.301441833440596	0.144	0.27	2.75868389003256e-22
APMAP	1.72680188209225e-26	0.446091798545598	0.156	0.221	2.95317657875417e-22
NUDCD2	1.78032017338857e-26	-0.27079375882464	0.049	0.27	3.04470356052913e-22
RNF19A	1.86783174281836e-26	0.553978040210165	0.195	0.265	3.19436584656795e-22
IL2	2.24943869898262e-26	-0.739383552648789	0.078	0.385	3.84699006300007e-22
TMIGD2	2.45282973449942e-26	1.33638900939351	0.296	0.142	4.19482941194091e-22
CABIN1	2.74620013175469e-26	0.449307765263816	0.132	0.208	4.69655146532688e-22
IL12RB1	2.97663015150663e-26	0.333139728723594	0.128	0.243	5.09063288510663e-22
OTULINL	3.69768529964626e-26	0.319015163224203	0.136	0.257	6.32378139945504e-22
PSEN1	3.82252049748023e-26	0.263551875002046	0.115	0.226	6.53727455479069e-22
SLC39A10	4.35389870324899e-26	0.413718412517509	0.173	0.265	7.44603756229642e-22
PSMB8-AS1	4.42854894733711e-26	-0.296213398261698	0.041	0.261	7.57370440973592e-22
ACAP2	4.50272557412285e-26	0.434125405476539	0.173	0.261	7.70056127686489e-22
UBXN2A	4.71227150770832e-26	0.388788460591553	0.156	0.274	8.05892673248278e-22
IWS1	4.7455507428168e-26	0.252894432683368	0.125	0.252	8.11584088036528e-22
GAP43	5.18660214553813e-26	-0.962995931998373	0.006	0.235	8.8701269892993e-22
FRYL	5.23293436711274e-26	0.468714597745507	0.177	0.248	8.94936435463621e-22
EHD4	5.29214775562581e-26	0.593674238137103	0.171	0.248	9.05063109167125e-22
SMIM4	5.36110224147032e-26	-0.364213908725907	0.019	0.239	9.16855705336254e-22
AL158154.2	5.40188420278297e-26	0.351210683794588	0.119	0.217	9.23830236359943e-22
ZMYND8	5.56505702863682e-26	0.446984170728964	0.154	0.248	9.51736053037469e-22
NCOA3	5.61838593948295e-26	0.343059728529609	0.15	0.265	9.60856363370374e-22
NME4	5.7564000522876e-26	-0.339646256213153	0.019	0.235	9.84459536942226e-22
ATXN1	7.47812833522893e-26	0.467824973307686	0.165	0.226	1.27890950789085e-21
TMEM30A	7.61245502768949e-26	0.531630389177315	0.148	0.186	1.30188205883546e-21
TRIP11	7.65946778454606e-26	0.251604914220706	0.146	0.274	1.30992218051307e-21
ZNF721	7.73616903873666e-26	0.35199684698059	0.117	0.199	1.32303962900474e-21
ATP11B	7.84699201023562e-26	0.381682226854888	0.154	0.243	1.3419925735905e-21
TRIM56	8.87336747286036e-26	0.420131996506042	0.183	0.274	1.51752330520858e-21
RDH11	8.94016166763752e-26	0.318301258575866	0.146	0.265	1.52894644839937e-21
ZBTB25	8.94809275084152e-26	0.527427546369331	0.181	0.252	1.53030282224892e-21
ZNF331	9.24844245372179e-26	1.47776271526749	0.494	0.341	1.5816686284355e-21
NSD1	9.33097426627126e-26	0.667190077322717	0.2	0.235	1.59578321901771e-21
KIAA1109	1.01866703917482e-25	0.424132801756042	0.152	0.257	1.74212437039679e-21
CERS5	1.0465137474584e-25	0.36809266223828	0.136	0.23	1.78974781090336e-21
RNF216	1.0617444093424e-25	0.435465441721146	0.144	0.221	1.81579528885737e-21
CHCHD5	1.06468894893615e-25	-0.26941285339702	0.043	0.261	1.82083104047061e-21
SMURF2	1.16158269194195e-25	0.348905335591916	0.134	0.257	1.98653871975912e-21
UBAC2	1.24852029132416e-25	0.390514342493786	0.148	0.252	2.13521940222258e-21
NHLRC3	1.28427616778121e-25	0.418233589563559	0.167	0.248	2.19636910213942e-21
LSM10	1.3352505559146e-25	-0.305325657334444	0.023	0.235	2.28354550072515e-21
SUN1	1.39195315947259e-25	0.421158363320325	0.173	0.261	2.38051829333002e-21
TMEM263	1.45963559548759e-25	-0.265993175300053	0.066	0.292	2.49626879540288e-21
MYC	1.48839324991986e-25	-0.475083252788725	0.078	0.35	2.54545013601294e-21
MCMBP	1.50461587377569e-25	0.330715422866368	0.125	0.217	2.57319406733119e-21
PIGT	1.51079397302748e-25	0.546125641868655	0.179	0.235	2.5837598526716e-21
VMA21	1.58403061671097e-25	-0.279770045556909	0.037	0.257	2.7090091606991e-21
DDB2	1.58574342736792e-25	0.288857772293964	0.111	0.212	2.71193840948461e-21
IARS	1.59913942060198e-25	0.430432622952467	0.128	0.199	2.73484823711351e-21
MPZL3	1.75417619164105e-25	0.497587768396227	0.185	0.226	2.99999212294452e-21
PHF19	1.78634185917106e-25	-0.28786115439678	0.041	0.257	3.05500184755434e-21
PLA2G16	1.82339509442825e-25	-0.360585027435879	0.029	0.252	3.1183702904912e-21
FHL1	1.85200317313227e-25	-0.269304754141873	0.039	0.248	3.1672958266908e-21
JPX	2.15811349552596e-25	0.388531588889424	0.142	0.261	3.69080570004849e-21
SFI1	2.17563136649727e-25	0.281783947177593	0.111	0.208	3.72076476298362e-21
CINP	2.1863879179423e-25	-0.306725835502026	0.031	0.252	3.73916061726492e-21
SC5D	2.2225254695346e-25	0.352463759187851	0.134	0.243	3.80096305799807e-21
TBRG1	2.46805863697899e-25	0.259493938679125	0.142	0.265	4.22087388096147e-21
PIGC	2.60268712822554e-25	-0.261543902642494	0.035	0.243	4.45111552669132e-21
C14orf119	2.71465057073688e-25	-0.346360927580274	0.041	0.27	4.64259540607422e-21
CCDC47	2.7161089987494e-25	0.425377675304155	0.158	0.23	4.64508960966122e-21
ELP2	2.82070889619198e-25	0.272518744942222	0.126	0.239	4.82397635426752e-21
JMY	3.10967518226488e-25	0.640901127660407	0.177	0.204	5.31816649670939e-21
DCTPP1	3.18142572806446e-25	-0.261485445313581	0.027	0.235	5.44087428013584e-21
PHTF1	3.21745013439106e-25	0.337436466866437	0.156	0.261	5.5024832198356e-21
GCSAM	3.37658051199133e-25	-0.420829952690059	0.016	0.235	5.77462799160758e-21
TTPAL	3.43798545987938e-25	0.652113016396466	0.187	0.226	5.87964273348571e-21
MRPL21	3.43909310123695e-25	-0.354128125945601	0.037	0.265	5.88153702173544e-21
SMIM27	3.50968906400227e-25	-0.287360765503014	0.035	0.252	6.00227023725667e-21
FAM215B	3.65612770005628e-25	0.469191907141779	0.144	0.217	6.25270959263625e-21
DOK2	3.74865225661206e-25	0.271020031054606	0.158	0.292	6.41094508925794e-21
RHOT2	3.7531996463241e-25	0.287453894153276	0.109	0.221	6.41872203514347e-21
NUP88	3.79310450072663e-25	0.401576404765159	0.142	0.217	6.48696731714269e-21
CEMIP2	4.18909240924428e-25	0.955673668626135	0.29	0.274	7.16418583828957e-21
TAP2	4.2777378048485e-25	0.427981083050125	0.148	0.217	7.31578719385191e-21
GATAD1	4.34749812579871e-25	0.447479644655853	0.138	0.199	7.43509129474095e-21
MTRNR2L1	4.39896059542067e-25	1.10806687363551	0.272	0.265	7.52310241028842e-21
DNAJC9	4.57261744877437e-25	-0.29174857817881	0.043	0.261	7.82009036089393e-21
JARID2	5.22706641045958e-25	0.456437826976911	0.163	0.248	8.93932897516798e-21
SETX	5.43723018320258e-25	0.543358582458376	0.195	0.252	9.29875105931305e-21
LAMP2	5.96367142628362e-25	0.504905293952279	0.163	0.226	1.01990708732302e-20
SPTAN1	6.30460066947736e-25	0.467242549978323	0.179	0.248	1.07821280649402e-20
LAGE3	6.40223854356167e-25	-0.308223238272659	0.019	0.226	1.09491083571992e-20
SMIM30	6.67613099820761e-25	-0.275115981009853	0.045	0.261	1.14175192331347e-20
STN1	7.03428720292513e-25	0.2674053469596	0.111	0.252	1.20300379744426e-20
ZNF276	7.12987978161209e-25	0.279707781310165	0.119	0.23	1.2193520402513e-20
TRAF5	7.19484201185811e-25	0.822944250141772	0.208	0.204	1.23046188086797e-20
SNRK	8.43101918694346e-25	0.389856743171918	0.156	0.243	1.44187290135107e-20
NFKBID	8.81633522246906e-25	0.854000785262108	0.247	0.252	1.50776964974666e-20
CD58	9.53623318526374e-25	0.469010529211265	0.179	0.252	1.63088659934381e-20
SENP5	1.06893756888327e-24	0.384551904882535	0.13	0.221	1.82809703030416e-20
POLE4	1.11178513958933e-24	-0.274648806877246	0.031	0.243	1.90137494572567e-20
SCART1	1.2063395370714e-24	0.487993453383722	0.171	0.261	2.06308187629951e-20
EPM2AIP1	1.2273779553674e-24	0.484683295829129	0.136	0.208	2.09906177926933e-20
LCOR	1.23504501615926e-24	0.591224153422362	0.175	0.221	2.11217398663556e-20
PKN2	1.25530759976043e-24	0.362785478068507	0.13	0.226	2.14682705711028e-20
WDR13	1.26911509690028e-24	-0.280020455934776	0.045	0.261	2.17044063871885e-20
CTSA	1.33274964654719e-24	0.935064937697388	0.214	0.181	2.279268445525e-20
TANK	1.38184701669842e-24	0.302665710539672	0.121	0.243	2.36323476795764e-20
GRTP1	1.39247414869274e-24	0.315361325375583	0.14	0.248	2.38140928909433e-20
NAA50	1.45618268472643e-24	-0.266474612519287	0.031	0.235	2.49036362741914e-20
NUPL2	1.55184556941538e-24	0.295026549068144	0.125	0.226	2.65396629281418e-20
RGS1	1.64131201928411e-24	0.793497360823419	0.8	0.867	2.80697181537969e-20
MEA1	2.07036349853779e-24	-0.35735442785576	0.027	0.248	3.54073565519933e-20
SERPINB6	2.12907987298827e-24	-0.251803356579611	0.047	0.261	3.64115239878454e-20
MINDY2	2.23243118503184e-24	0.296928746097359	0.146	0.265	3.81790381264145e-20
UCHL3	2.27254127785964e-24	-0.413909303927952	0.018	0.23	3.88650009339556e-20
UNC45A	2.2788567085324e-24	0.401245340196555	0.136	0.217	3.89730074293212e-20
FEM1A	2.66635743207307e-24	0.307557656720723	0.128	0.226	4.56000448033136e-20
EEF1E1	2.82185781496957e-24	-0.281965292157148	0.031	0.235	4.82594123516095e-20
CTDNEP1	3.06688705508081e-24	-0.369089284795872	0.018	0.226	5.24499024159919e-20
SPG11	3.31769238010201e-24	0.497630582442857	0.171	0.23	5.67391750845046e-20
ZNF652	3.33479697128386e-24	0.250814340072034	0.125	0.248	5.70316978028965e-20
PPP1R15A	3.83337338889551e-24	0.346449759913365	0.78	0.96	6.5558351696891e-20
TMX1	3.8955097473305e-24	0.286381141639952	0.115	0.243	6.66210076988462e-20
MTBP	3.92551008629519e-24	0.366020076380996	0.136	0.221	6.71340734958203e-20
TM7SF3	3.99252417361858e-24	0.266062118592075	0.121	0.226	6.8280148417225e-20
GLMN	4.09093971055749e-24	0.331948862568169	0.142	0.248	6.99632509299542e-20
EBNA1BP2	4.11444952364734e-24	-0.286498392429668	0.019	0.217	7.03653157534169e-20
SEMA4D	4.20990786943242e-24	0.2611488871547	0.111	0.221	7.19978443830333e-20
FABP5	4.26709656320646e-24	-0.47454885798805	0.012	0.221	7.29758854239569e-20
CLDND1	4.41939424259991e-24	0.647798633181308	0.179	0.208	7.55804803369436e-20
KIT	4.42289584561398e-24	0.776599621552937	0.255	0.252	7.56403647516903e-20
ABHD3	4.57111480826687e-24	0.47970633887591	0.15	0.19	7.81752054509801e-20
EPS15	4.88025113534591e-24	0.349445274759109	0.136	0.226	8.34620549166857e-20
SNX14	5.3505307092627e-24	0.429912300065801	0.163	0.221	9.15047761898106e-20
SPTLC2	5.53164784891354e-24	0.436915324161309	0.156	0.212	9.46022415121193e-20
NECAP1	5.86792116056706e-24	0.280860319329229	0.119	0.226	1.00353187688018e-19
HELZ2	6.87632241038651e-24	0.378467565638824	0.169	0.27	1.1759886586243e-19
ATP2A3	7.37541271460592e-24	0.382254318100662	0.156	0.235	1.26134308245191e-19
FAM162A	7.61987649459429e-24	-0.324176429829089	0.019	0.221	1.30315127810552e-19
CD200R1	8.05657559727721e-24	0.423763930416847	0.132	0.212	1.37783555864635e-19
YBX3	8.47179984589154e-24	-0.584965917089296	0.031	0.27	1.44884720964437e-19
HGSNAT	9.40617250525117e-24	0.459940665622532	0.13	0.208	1.60864362184805e-19
PRKACB	1.04124873951285e-23	-0.304561242052035	0.043	0.252	1.78074359431488e-19
SIK3	1.05729216949448e-23	0.340854644915519	0.14	0.23	1.80818106826945e-19
SSBP3	1.07561229877319e-23	-0.273870578664883	0.049	0.261	1.83951215336191e-19
SNX5	1.22400288182796e-23	0.343360074044001	0.119	0.212	2.09328972850218e-19
NDUFAF4	1.36192011442482e-23	-0.335496896585363	0.014	0.212	2.32915577968932e-19
CCNG1	1.41554721036014e-23	-0.352605290927347	0.033	0.248	2.42086883915791e-19
C1orf123	1.4225278965498e-23	-0.289562264581111	0.025	0.221	2.43280720867947e-19
LGALS1	1.43320575772127e-23	-0.719273230019322	0.292	0.655	2.45106848685492e-19
DNM1L	1.43860805754603e-23	0.600225230793128	0.187	0.226	2.46030750001523e-19
METTL2B	1.44548684334202e-23	0.384808265350764	0.144	0.221	2.47207159948353e-19
KAT6A	1.55816691942366e-23	0.339328542546738	0.156	0.257	2.66477706559834e-19
MTHFS	1.6660836625387e-23	-0.304045474335368	0.021	0.221	2.84933627967368e-19
TENT5A	1.70470512384409e-23	0.319973479246166	0.15	0.261	2.91538670279816e-19
NME3	1.72559811511712e-23	0.299844328814641	0.152	0.243	2.9511178964733e-19
TM9SF2	1.75551299284088e-23	0.444036259981042	0.14	0.208	3.00227832035647e-19
CDK5RAP3	1.78623218030539e-23	0.288920151526487	0.13	0.235	3.05481427475827e-19
TRIM8	1.81063493657579e-23	0.342493215910442	0.161	0.261	3.09654786853192e-19
RASA3	1.87823380688894e-23	-0.279701554419869	0.029	0.23	3.21215545654146e-19
FAM126B	2.2047114512611e-23	0.417984162411405	0.13	0.195	3.77049752394673e-19
KLHL6	2.44722738269256e-23	0.333312234823579	0.148	0.265	4.18524826988082e-19
SAFB	2.47615673617668e-23	0.305828783500864	0.134	0.257	4.23472325020936e-19
DDA1	2.68562714318469e-23	-0.302847811201422	0.035	0.243	4.59295954027445e-19
STAG1	2.95055414697243e-23	0.537255650248465	0.156	0.195	5.04603770215225e-19
DDX52	3.26118503251737e-23	0.300212301732639	0.146	0.257	5.5772786426112e-19
B3GAT3	3.40210208558235e-23	0.252992882062026	0.111	0.217	5.81827498676294e-19
ARMCX3	3.48101746365296e-23	0.387315009118036	0.165	0.261	5.95323606633928e-19
CCDC66	3.83812473389524e-23	0.359747526756408	0.125	0.208	6.56396091990763e-19
TBC1D17	3.88357695843111e-23	0.442078953383411	0.123	0.195	6.64169331430888e-19
GAPVD1	3.91304560384677e-23	0.525940077998666	0.163	0.208	6.69209059169875e-19
TBPL1	4.66598569117283e-23	-0.256901837681046	0.035	0.235	7.97976872904377e-19
BCL7C	4.70482145433086e-23	-0.323636059610101	0.021	0.226	8.04618565119664e-19
PRPSAP2	4.81809561656559e-23	-0.285187232858109	0.029	0.23	8.23990712345048e-19
THOC6	5.00833563682756e-23	-0.264598659070829	0.021	0.212	8.56525560610249e-19
CD52	5.14134289129972e-23	-0.614769973214117	0.679	0.973	8.79272461270077e-19
PHF6	5.17551890584352e-23	0.608855979554481	0.163	0.195	8.85117243277358e-19
ZNF451	5.32494975038057e-23	0.313010516589026	0.138	0.235	9.10672906310085e-19
MRPL34	5.37947302876559e-23	-0.325271166289149	0.029	0.239	9.19997477379492e-19
SH2D3A	5.50031086369413e-23	0.340582856272355	0.115	0.226	9.40663163908969e-19
USP22	6.53071226205093e-23	0.263460166002089	0.117	0.235	1.11688241105595e-18
PRDM2	6.93692583936305e-23	0.309170086972766	0.154	0.261	1.18635305704787e-18
ETHE1	7.09319095739344e-23	-0.287846282625276	0.025	0.226	1.21307751753343e-18
RDX	7.11465105014524e-23	0.355614862447886	0.126	0.235	1.21674762259584e-18
TOMM5	7.16014998712747e-23	-0.307084613514447	0.023	0.221	1.22452885079854e-18
MAFF	7.26263666331958e-23	0.714995378551426	0.272	0.314	1.24205612216092e-18
S1PR1	7.43410324809176e-23	-0.258906981789113	0.047	0.243	1.27138033748865e-18
KLF4	8.2948092502054e-23	0.30577015952622	0.14	0.265	1.41857827797013e-18
ARID2	8.65146825073796e-23	0.350038732271717	0.121	0.212	1.47957410024121e-18
OAS1	9.08291924238009e-23	0.259523924618625	0.14	0.27	1.55336084883184e-18
ACER3	9.31123557746473e-23	0.369112365631357	0.132	0.204	1.59240750845802e-18
ADCY7	1.1003495483772e-22	0.46938926789824	0.119	0.168	1.88181779763469e-18
SUPT6H	1.12309252285309e-22	0.274323483312087	0.115	0.23	1.92071283258336e-18
OTUD6B-AS1	1.13914057942834e-22	0.36400109146642	0.15	0.23	1.94815821893834e-18
MRPL53	1.16678859270572e-22	-0.363874579561091	0.021	0.226	1.99544185124532e-18
HCG18	1.16798668089071e-22	0.436333557564811	0.119	0.186	1.9974908216593e-18
SPAG9	1.18118844372491e-22	0.551803451172062	0.161	0.208	2.02006847645833e-18
MTO1	1.22896463415923e-22	0.357157187064398	0.123	0.204	2.10177531733912e-18
DNAJC10	1.26178887270345e-22	0.386969208600686	0.154	0.221	2.15791133009744e-18
AC003681.1	1.2925699461299e-22	0.581723205829395	0.154	0.173	2.21055312187135e-18
PAWR	1.30264723573509e-22	0.397325015160907	0.125	0.195	2.22778730255415e-18
EIF4E3	1.32889008566664e-22	-0.311599895613618	0.023	0.217	2.27266782450709e-18
TARSL2	1.39031653835289e-22	0.338710220259328	0.121	0.208	2.3777193438911e-18
POLR2A	1.42857865499612e-22	0.332919420252165	0.119	0.208	2.44315521577436e-18
ZEB1	1.54046597123154e-22	0.341132466290532	0.117	0.208	2.63450490400017e-18
USP33	1.62557305712995e-22	0.336756511753556	0.115	0.204	2.78005504230364e-18
C18orf25	1.6792767286441e-22	0.287355662989026	0.111	0.217	2.87189906132713e-18
ZNF644	1.75735742997451e-22	0.340964450962841	0.115	0.199	3.0054326767424e-18
PHKB	1.94264627706531e-22	0.390510752566119	0.142	0.23	3.32231366303709e-18
RABIF	2.11550729565827e-22	-0.267510522802938	0.025	0.212	3.61794057703478e-18
ABCD4	2.29720906076894e-22	0.35909089611533	0.109	0.19	3.92868693572704e-18
SACM1L	2.30842244411718e-22	0.604800144416234	0.183	0.195	3.9478640639292e-18
TSC22D3	2.32113329980764e-22	-0.550389530303911	0.632	0.951	3.96960216933102e-18
DDHD1	2.59344512776169e-22	0.301342009921831	0.132	0.243	4.43530985749803e-18
CD40LG	2.77724170889867e-22	0.681964112551796	0.235	0.274	4.7496387705585e-18
RANGRF	2.79192639059007e-22	-0.374376515010779	0.012	0.208	4.77475251318713e-18
CD69	3.09464668816739e-22	0.935303431853712	0.837	0.942	5.29246476610388e-18
TUT7	3.26642160434842e-22	0.39128043538095	0.123	0.19	5.58623422775667e-18
ZNF559	3.57658482714894e-22	0.255052796629861	0.103	0.208	6.11667537139011e-18
LRRC57	3.60215814700491e-22	0.331409782446317	0.123	0.208	6.1604108630078e-18
GPR82	3.63555009004186e-22	0.626123645757967	0.156	0.181	6.21751776398959e-18
SEL1L3	3.66936994131864e-22	0.540041137326891	0.183	0.217	6.27535647364314e-18
TIMM9	4.99178415694336e-22	-0.382809700723495	0.012	0.212	8.53694926520453e-18
SLC35A3	4.99542070763014e-22	0.387453161713353	0.126	0.19	8.54316849418907e-18
CD83	5.42578451904604e-22	1.04571555621609	0.268	0.261	9.27917668447254e-18
FURIN	5.46431975068242e-22	0.327818863476744	0.15	0.23	9.34507963761707e-18
SPTLC1	5.54466788767268e-22	0.377088847169895	0.126	0.208	9.48249102149782e-18
LBR	5.72886828394994e-22	0.371469535488308	0.136	0.217	9.79751053921119e-18
APIP	5.74873971084254e-22	-0.267682009367323	0.021	0.204	9.83149465348291e-18
FAM208A	6.1165804890535e-22	0.282382771528167	0.099	0.195	1.04605759523793e-17
NBPF19	6.42441279228857e-22	0.279872126571594	0.105	0.217	1.09870307573719e-17
ACTB	6.57541581650859e-22	-0.644809764743049	0.961	1	1.1245276129393e-17
NR4A2	7.17429453491262e-22	0.958392124010171	0.475	0.5	1.22694785136076e-17
KLF5	7.68104769650205e-22	-0.343853807655709	0.016	0.208	1.31361277705578e-17
PLD3	7.83805036769828e-22	0.253680318564757	0.121	0.217	1.34046337388376e-17
OGT	7.94460615927359e-22	0.409026230820308	0.142	0.212	1.35868654535897e-17
CASP3	9.25990640184693e-22	0.541791701908313	0.136	0.195	1.58362919284386e-17
FOXK1	1.05356156980496e-21	0.396141552196898	0.123	0.19	1.80180099668044e-17
ATAD1	1.06915991169047e-21	0.394922037166086	0.138	0.195	1.82847728097304e-17
NDEL1	1.14866520168318e-21	0.326912753515772	0.121	0.217	1.96444722791858e-17
ACTG1	1.21153527363519e-21	-0.544615773958214	0.726	0.987	2.07196762497091e-17
HSH2D	1.21565942473745e-21	0.689248766604702	0.189	0.199	2.07902074818599e-17
TMEM154	1.2311373144286e-21	0.363945922698531	0.134	0.217	2.10549103513579e-17
TRIM33	1.23178195190717e-21	0.253303965759558	0.111	0.226	2.10659349415163e-17
CTBP2	1.24324773656735e-21	-0.260476395003619	0.035	0.226	2.12620227907748e-17
MMP25-AS1	1.25226061106104e-21	0.482217991786768	0.152	0.208	2.1416160970366e-17
JUN	1.33775651745355e-21	0.773968328357007	0.661	0.819	2.28783119614906e-17
LIPA	1.34610015240481e-21	0.290732668834598	0.121	0.217	2.30210048064271e-17
SLC25A26	1.42476025853278e-21	0.352654961829306	0.121	0.212	2.43662499414277e-17
DOCK10	1.44114228347949e-21	0.701126883589079	0.165	0.155	2.46464153320662e-17
UBC	1.50072680233024e-21	-0.453153005903187	0.765	0.996	2.56654297734518e-17
C15orf61	1.76605977684561e-21	-0.352191091912826	0.016	0.208	3.02031543036136e-17
XCL1	1.83818614429871e-21	2.08100026292093	0.323	0.093	3.14366594397965e-17
TMEM33	1.92311165771821e-21	0.393502677220213	0.103	0.199	3.28890555702969e-17
FAM92A	2.09030477552451e-21	-0.286148493774121	0.01	0.186	3.57483922710201e-17
UBE2D1	2.09875844823282e-21	-0.303325913217143	0.029	0.221	3.58929669816777e-17
SEC14L1	2.11188767332244e-21	0.559134282979595	0.165	0.217	3.61175029891603e-17
TTC7A	2.38372995361229e-21	0.391825134397076	0.126	0.181	4.07665496666774e-17
CBWD5	2.39555532758324e-21	0.253438918645072	0.107	0.212	4.09687872123285e-17
COLEC12	2.43337600152995e-21	0.585230047201533	0.154	0.186	4.16155963781652e-17
INPP4A	2.76681932657786e-21	0.628907070047428	0.189	0.19	4.73181441231346e-17
SZT2	3.13965485353519e-21	0.630630611737888	0.152	0.15	5.36943773051588e-17
DOCK11	3.34899131978128e-21	0.310713818101964	0.099	0.173	5.72744495508995e-17
FBXL20	3.55235751718281e-21	0.288610396514459	0.111	0.204	6.07524182588605e-17
LTA	4.00773201767566e-21	0.474998371572936	0.15	0.239	6.85402329662891e-17
PSME4	4.1888651822266e-21	0.394440137584938	0.14	0.204	7.16379723464394e-17
C19orf25	4.2464652043093e-21	0.313573285022389	0.109	0.204	7.26230479240977e-17
CHD8	4.29972321020868e-21	0.540995571194532	0.156	0.19	7.35338663409888e-17
AC092683.1	4.30639242193049e-21	0.552097600020599	0.161	0.195	7.36479231998553e-17
KDM5B	4.43285143539924e-21	0.416391977535502	0.15	0.217	7.58106252481978e-17
LACTB	4.53532428640187e-21	0.334333601854888	0.13	0.23	7.75631159460448e-17
CHCHD1	4.8219261082619e-21	-0.305891739326024	0.019	0.208	8.24645803034949e-17
PPP6R3	4.86455406754059e-21	0.260747562826786	0.099	0.195	8.31936036630792e-17
UBR4	4.89106166295861e-21	0.38727932915091	0.134	0.208	8.36469365599182e-17
XCL2	5.58488198986363e-21	2.2820715480917	0.319	0.111	9.55126517906479e-17
PCNX4	6.14080564577423e-21	0.398916860387561	0.14	0.217	1.05020058154031e-16
ZNF224	6.57170056230969e-21	0.564643727568466	0.152	0.159	1.1238922301662e-16
TMEM170A	6.61624634887192e-21	0.257004488243577	0.113	0.217	1.13151045058407e-16
ISG15	6.73688657060514e-21	-0.43251454442903	0.335	0.646	1.15214234130489e-16
HAUS1	6.85612228747364e-21	-0.264225516378221	0.035	0.221	1.17253403360374e-16
MRPL45	7.02026152951849e-21	-0.3388495001009	0.016	0.204	1.20060512677825e-16
IREB2	7.09139738484609e-21	0.289603680880282	0.109	0.212	1.21277078075638e-16
EZH1	7.18352952082456e-21	0.318193220099396	0.107	0.199	1.22852721865142e-16
PCLAF	7.50016678638713e-21	0.489979785314661	0.121	0.164	1.28267852380793e-16
PTPN9	8.12491567923574e-21	0.299346658658237	0.115	0.195	1.3895230794629e-16
RMDN1	8.2208754117625e-21	-0.270205067096302	0.035	0.221	1.40593411291962e-16
BDH2	8.54189954436805e-21	-0.270287627757531	0.025	0.208	1.46083566007782e-16
TIFA	8.54678220206893e-21	-0.34996022212812	0.019	0.208	1.46167069219783e-16
DLL1	9.42027701220096e-21	1.55185444158685	0.282	0.071	1.61105577462661e-16
CLSTN1	9.52926630397666e-21	0.296222889468807	0.099	0.181	1.62969512330609e-16
PRKCH	9.79469212010111e-21	0.774709407198334	0.185	0.177	1.67508824637969e-16
SRGAP3	1.00697027263139e-20	1.09424233740475	0.2	0.088	1.7221205602542e-16
CTSB	1.0216414433078e-20	0.443580665072916	0.132	0.177	1.747211196345e-16
ZBTB43	1.03929124317359e-20	0.425076595477232	0.119	0.168	1.77739588407548e-16
GPAA1	1.04337594273698e-20	0.373708176218217	0.13	0.199	1.78438153726878e-16
AC004951.1	1.16505728789365e-20	0.337795989171785	0.115	0.204	1.99248097375572e-16
MDM2	1.33968413255059e-20	0.274969482725217	0.101	0.199	2.29112780348802e-16
POGZ	1.41698986391522e-20	0.414672162248864	0.111	0.177	2.42333606526781e-16
ST8SIA4	1.41764104768745e-20	0.523619571990096	0.167	0.19	2.42444971975508e-16
INPP5B	1.5325068803123e-20	0.421477834882864	0.117	0.168	2.6208932667101e-16
ILF3-DT	1.74048415729052e-20	0.566324587714843	0.154	0.226	2.97657600579825e-16
TMUB2	1.82631530836988e-20	0.265056179229429	0.107	0.208	3.12336444037417e-16
VTI1A	1.88654126215733e-20	0.374554318423984	0.126	0.186	3.22636286654146e-16
KIDINS220	1.90437271045353e-20	0.356590296249485	0.136	0.204	3.25685820941762e-16
VPS37B	1.95547506051193e-20	0.513208165104917	0.154	0.221	3.34425344848751e-16
SOAT1	2.209181896823e-20	0.437673487181376	0.115	0.173	3.77814287994669e-16
IL23R	2.25420033102506e-20	1.22213399790893	0.233	0.071	3.85513340611906e-16
TMEM267	2.44638296852165e-20	0.285604418649716	0.093	0.168	4.18380415276572e-16
ZFYVE16	2.61370882507466e-20	0.566000491031275	0.142	0.181	4.46996483264269e-16
GGPS1	2.84764524893393e-20	-0.323872818479542	0.018	0.204	4.87004290472681e-16
AC004687.1	3.01631164574038e-20	0.633725199526951	0.185	0.212	5.1584961765452e-16
HLA-E	3.01769780260074e-20	0.35496503460754	0.868	1	5.16086678200778e-16
CHCHD10	3.17103025343676e-20	-0.258751365296534	0.014	0.181	5.42309593942755e-16
MRPL36	3.26361367072708e-20	-0.2511588057652	0.021	0.195	5.58143209967744e-16
TENT2	3.27496574742472e-20	0.356566733733677	0.107	0.181	5.60084642124576e-16
DMTF1	3.69216779572599e-20	0.283726745842716	0.111	0.195	6.31434536425059e-16
PARVB	3.7064167442668e-20	-0.257202003711989	0.037	0.221	6.33871391604509e-16
TXK	3.92803743503849e-20	0.837296392407358	0.198	0.146	6.71772962140283e-16
SPRTN	4.24457903776427e-20	0.413757844506261	0.132	0.23	7.25907907038446e-16
VPS13A	4.59183483149382e-20	0.419823188599179	0.121	0.177	7.85295592882073e-16
GGCT	5.46325734004446e-20	-0.280874009971388	0.019	0.195	9.34326270294404e-16
AC008549.2	5.48497009484905e-20	0.410748285736945	0.117	0.181	9.38039585621084e-16
HPS5	5.68382250704999e-20	0.290022025479408	0.125	0.204	9.72047325155689e-16
FAM53C	6.88805387220097e-20	0.408034913851137	0.126	0.181	1.17799497322381e-15
EVA1A	7.2563093946248e-20	-0.277712840811712	0.016	0.181	1.24097403266873e-15
EIF1	7.67594889633876e-20	-0.47973846747871	0.942	1	1.31274078025185e-15
IPO9	7.75285408465817e-20	0.349925479913262	0.113	0.168	1.32589310555824e-15
TIMM10	8.15284136491657e-20	-0.340504823920524	0.019	0.204	1.39429893022803e-15
TDP2	8.41830684223772e-20	-0.310862504120488	0.025	0.208	1.43969883615949e-15
CHRM3-AS2	8.56187986548833e-20	-0.344618007121797	0.033	0.226	1.46425269459581e-15
RANBP2	8.73089219424629e-20	0.794139267509904	0.183	0.177	1.49315718306e-15
BOLA2B	8.78429498240143e-20	-0.354799173788042	0.008	0.181	1.50229012789029e-15
LMF2	9.01280376271866e-20	0.368324818674783	0.128	0.195	1.54136969950015e-15
LTB	9.20968821113408e-20	0.819850377783762	0.776	0.876	1.57504087786815e-15
NME6	9.627073311881e-20	0.300229853826287	0.111	0.186	1.64642207779789e-15
RAB3GAP1	1.02404709380518e-19	0.434222526933564	0.126	0.186	1.75132533982561e-15
HIPK1	1.10966918557307e-19	0.261133652933801	0.107	0.204	1.89775624116707e-15
SRRT	1.12715746084916e-19	0.523518715892549	0.117	0.19	1.92766468954424e-15
GSN	1.13083296423127e-19	1.19814166682382	0.208	0.08	1.93395053542833e-15
NPDC1	1.13960957223219e-19	-0.375593826085312	0.049	0.252	1.94896029043149e-15
CCR6	1.22574677339415e-19	1.3875347041709	0.387	0.243	2.09627213185867e-15
YBEY	1.22782108109728e-19	-0.277402342847967	0.018	0.19	2.09981961289257e-15
WDR11	1.25177576821475e-19	0.380485720639828	0.146	0.226	2.14078691880086e-15
ARFGEF1	1.31739330415849e-19	0.419258779938102	0.14	0.195	2.25300602877185e-15
CMTR2	1.33007200247407e-19	0.292337187993052	0.086	0.181	2.27468913863116e-15
CRYZL1	1.37243184078656e-19	0.263830763803997	0.097	0.199	2.34713293411317e-15
[truncated: 509 more rows]
