# Supplementary material for: Single-cell RNA sequencing of human lung innate lymphoid cells in the vascular and tissue niche reveals molecular features of tissue adaptation
Source: Discov Immunol. 2023 Jun 24;2(1):kyad007. doi: 10.1093/discim/kyad007 (PMC11034571; doi:10.1093/discim/kyad007)
Supplement: kyad007_suppl_Supplementary_Table_S4 [file kyad007_suppl_Supplementary_Table_S4.xlsx]

## Sheet: Mouse ILC2s
Supplemental Table 4. ILC2 signatures used for Gene Module Score analysis.
Huang et al, Science 2018 & van der Ploeg et al, Sci Immunol 2021
Mouse iILC2 signature	Mouse activated nILC2 signature
DYNLT1	IL9
CDCA3	CXCL13
TNFRSF8	IL2
STMN1	CCL1
UBE2S	CCL7
CYC1	LPCAT2
AHCY	STOML3
BCL3	CPA3
NTNG2	GPR34
SNORD95	CSF2
SNORA3A	AIF1
RACGAP1	C11orf87
RAD51	BLNK
CDCA8	CNTN1
ASF1B	TRAT1
SNORD4A	TEX101
SNORD99	STC2
GSTM1	LILRA4
MPDU1	P2RY1
GIMAP7	SNORD49A
BRK1	KLRC3
BSG	TKTL1
ACTR1B	C1QC
SNRPD2	DACH2
ROM1	SLC35G2
CISD3	PLXDC2
PAFAH1B3	STAB2
RILPL2	MOXD1
HSBP1L1	CXCL3
SNORD65	CAPNS2
DCTPP1	EDARADD
BANF1	MIR542
PSMB3	CARD6
SH3BP1	TNFSF11
UHRF1	MRGPRX4
CHAF1B	MIR27B
TST	KLRB1
CD79B	KLRC1
SNAPC2	C1orf162
NCAPD2	CCDC107
AC009779.4	HOXB7
EFHD2	GALM
TMEM223	SLC7A8
TCF19	IL1RL1
ITPR3	KLF5
KIF18B	MIR186
LGALS1	TLR7
E2F2	PARD3
RRAS	TFEC
PPP4C	SERPINB1
SNORA68	MDFIC
POLR2F	OR4A47
USE1	FCER1A
AC023389.1	CREB3L1
SLC25A19	NR1D1
GINS1	RAMP1
C12orf75	TNFSF14
RAB1B	CDC20B
GLP1R	RUNX1T1
MIR361	CDH2
NDUFA3	CD226
STIL	MNDA
AVIL	ST8SIA6
PTMS	UCP3
DTX1	OR4C13
DYNLT1	LAX1
ROGDI	MIR7-1
CCNB1	TLR8
SNORD91A	ARG1
PPP1CA	NLE1
HDAC3	NME5
ARHGAP23	CHAC2
RBM38	OR2Y1
PPIC	OR8U1
MTCH1	FLRT3
FKBP8	CXCL1
SPDL1	VCAM1
KLF2	RGS18
AURKB	SLAMF1
TMEM39B	DNAL4
MIR15A	SMPDL3B
PARK7	CCR2
CALM3	VIPR2
AZIN1	PCDHA5
MIR22	NUDT6
ANAPC15	BMP2
MIR142	MIR147B
RASGRP2	RNF128
GIT1	NFATC4
EGLN2	KCNK1
NUDC	P2RY13
PIM2	LONRF3
MYDGF	CD3E
ADAP1	AQP11
TAF11	ALOX5
PAGR1	TNFSF13
VASP	CABYR
USP5	OR4C12
CHAF1A	MIR29B2
DHRS4	BACE2
FBXW5	SPA17
BAG6	MAN1A1
FAM53C	RAB30
GRB7	GDPD3
CASP7	LIPF
CLTB	SNORA24
GPR55	SERPINA1
TOX2	ICOSLG
CITED4	NYAP2
ORM1	TLR5
SMARCD2	SHANK2
VGLL4	ADORA2B
CDC6	KLRD1
AL121845.2	SERPINB9
C1orf54	EGFL8
PMF1	INHBA
ABHD11	SPIC
HSD17B10	RAB27B
CDK16	CD3G
S100A10	TMEM17
TEX264	PIR
TPPP3	SEMA5A
THEM6	SNORD35A
NDST1	OR4C12
SPC25	INPP4B
ERI3	PLSCR4
NDUFS6	EPGN
SNORD71	FLRT2
PPP2R2D	SLITRK6
MIEN1	IL2RA
C20orf27	RWDD2A
CDC20	TNFSF4
CTLA4	IL1RN
TRAFD1	TSPAN6
LMNB1	ZMAT1
AGA	DZIP1
LSM7	GAB3
RBCK1	TIGD2
MFGE8	P3H2
PLK1	VSIG4
EIF1B	CLEC4E
CCR9	MTHFS
PALM	TLR2
SPOCK2	SLC27A6
AC253536.7	IL23R
SNORD32A	SLC28A2
TK1	MTHFS
FKBP5	ATP6V0D2
AL451062.4	SPATA45
PSMC4	CARD9
ZC3H18	WDR63
IDH2	SYN1
PSMD4	CCBE1
PSMB8	RGS2
SNORD67	RASL11A
S1PR4	GPR155
MUC20	DAB2
FKBP4	FAM171B
TMEM259	AREG
APEH	UGT1A4
USP28	SIRPA
PRICKLE1	MAK
CMTM7	LRIF1
NEK2	CD96
EHD1	CFH
MAP4K1	ABCA9
ARL6IP4	BCL2A1
TMEM97	RGCC
HLA-DOA	SAMD9L
TCF3	OLR1
FEN1	AKR1B1
SNORD12	MS4A7
SNORD34	IGSF5
SLC50A1	PCSK1
MYL6B	KANTR
AC005726.1	SLC39A2
ANAPC2	ARHGAP5
TFIP11	ANGPTL4
MTX1	IL7R
CCNE1	IL12RB2
CHRAC1	UNC5CL
HROB	C15orf62
SNORD88B	TPK1
HIGD2B	RNASE3
STMN2	CLEC12A
SLC25A39	CMC4
TNFSF12	TNFSF18
MFSD10	CSTA
HIC1	IL5
RBKS	IFI44
GGT1	FGFBP3
AP1G2	AMOT
ITGB1BP1	PDE6D
AIMP1	PFDN4
MTHFD2	LSM5
NCAPH	ZHX2
KNSTRN	CNKSR2
KCNAB2	ATL1
LSM4	KCNK13
CENPM	OPLAH
GZMA	CD200R1
NCAPG2	NPAS2
PSME2	FGF5
PYGM	SNX10
MIR103A2	FILIP1L
MIR181B2	P2RY12
RFC5	HCK
CDKN3	NMNAT1
TRIM8	C3AR1
PSENEN	C5AR1
POLD2	RETNLB
ZFYVE19	GNAZ
ANXA2	MAGEE2
CCL21	UPP1
HYLS1	KRT7
DHCR7	SPRY2
ELMO2
MLLT1
C11orf68
RUVBL1
MIR302C
SNORD53
FASTKD3
MON1A
OSBPL5
SNORA47
SREBF2
HAAO
MAFG
ESPL1
SLC16A1
MIRLET7G
DNAJC4
IL10
CCDC9
SH2D3C
RAVER2
TMEM9
TOE1
RNASET2
RMND1
POLR2E
VWF
EML2
NDUFS3
GNB2
APIP
SPRYD3
RIPK3
CDC34
ERGIC3
STARD3
BRMS1
SIRT6
SLC9A3R2
TNFSF12-TNFSF13
ABCC4
PYCARD
ESPN
INCENP
TMEM222
PRPF3
LMBR1L
SNORD16
GTPBP6
LSM1
LRRC25
DUSP5
REEP4
ETFB
CRMP1
SAMD10
TONSL
BATF
MAP3K11
SCARB1
ATP6V1F
GATA2
AURKA
VPS52
FAM20A
USB1
CLUH
BMF
SNORD73B
B9D2
VPS4A
DEPDC1B
NDRG1
NAA10
ITM2C
GPIHBP1
MKNK2
COX4I1
PTGER1
LRRC47
KCTD11
ZFPM1
RNF26
TTC7A
PRAF2
GNA15
RHOG
OTUB1
PREB
STIM1
NDUFB3
RPL26
CARHSP1
SNRPA
BCL10
ZGPAT
BCAM
GPANK1
NAA40
CRTC2
CENPP
ACAP3
ERCC6L
NKIRAS2
RSC1A1
MLF2
SSX2IP
PPP1R8
ATP6V0B
CENPH
PAM16
RPA2
ELAC2
SERF1B
SARS1
SNORD104
AL133352.1
TM9SF1
PPP5C
SBK1
PRELID2
STK40
UQCR11
SSBP3
SNRNP35
FAM184B
PRDM1
IMPA2
CSRP1
RNPEP
C19orf47
TMEM98
BAG3
NDE1
PKM
VPS51
FAAP24
WBP1
PSMB2
FLNB
PPFIBP2
LONP1
TMEM14C
MED25
WDHD1
TMEM138
DYRK1B
CSTF1
RNF181
MGAT1
ROMO1
ASRGL1
ADPRH
PRKCSH
KIF14
TRADD
PHF19
THRA
MTA2
AD000671.2
E2F7
LPAR5
GEMIN7
RNF185
ZNF367
MIR223
AC068234.1
RRM2
PPME1
FAAP20
AC010319.2
BLOC1S2
ZNF628
ECHS1
TDRKH
MTHFD1L
EXO1
PHGDH
TSR3
SNRPB
DERA
MIR23A
NUP62
TSTD2
POLE2
PLEKHG5
SEC14L1
C19orf53
SNORA62
ZFPL1
NQO1
PAQR4
ARL2
ARG2
AP4S1
CTC1
DPY30
FCRL1
NIT1
MEN1
DHX16
ARPC4
ACP5
PYCR3
CORO7-PAM16
NECAP2
CCDC134
NUP107
FAM89B
MVD
KEAP1
ECSCR
KLHL25
BAP1
CDCA5
POLR2H
SMIM20
HMGA1
PLEKHF1
SCAMP3
TNFRSF1A
STARD3NL
CIT
DDIT4
FZR1
MYBL1
DDX23
IP6K1
METTL6
LRRC41
SYMPK
SNORD83B
TACO1
ARHGAP11B
MDH2
PCIF1
LAGE3
CCNB2
TRIP13
SNORA31
SMIM24
DEAF1
P2RX4
POLR2C
AL645922.1
DNAJB5
RHOF
HINFP
SLC25A1
THTPA
RFC3
PPIB
BCAT2
ADAM15
FARSA
PCDHGC3
CENPB
BST2
NSMCE1
RRAS2
TREX1
CCNA2
RTCB
IL17A
IFITM2
FLAD1
FOXM1
HMCES
EGLN3
APRT
WDFY2
MIR98
DNAJB12
NATD1
TLE3
AP2A1
TPRA1
TSFM
TUFM
NDUFV1
ATP5F1D
SNRNP25
WIZ
ZFYVE1
PDK3
ACTR1A
ANKH
CD7
PIGH
SURF1
FAM156A
PASK
NT5DC2
SLC16A9
MYBL2
TAF1C
ZNHIT1
UBALD2
AC068533.4
ARRDC1
LYPLA2
NPEPL1
ZBTB7B
DGUOK
DHRS7B
SLC9A3R1
SLC35B2
FAAP100
KCTD13
OGFR
SEC61A1
NAT2
ATAD5
BCL7C
COMMD1
GTSE1
PIGT
FANCG
TOP3A
DAPK3
AL355385.2
TRAPPC4
RLN3
MRPS14
POC1A
RASSF1
CBR4
PXN
SSU72
BLVRB
ZNF496
CDKN2C
AMDHD2
TMEM147
BSDC1
BAIAP3
PEAR1
COQ9
PIGO
ACBD4
CBX6
TTF2
ARID3A
MAGED1
DNAJC6
PMVK
MIF
CAPN15
SLC10A7
PDE3A
PA2G4
SLC16A6
ZMAT5
RAMP2
TSC22D4
DFFB
MRPL12
NCAPG
RAB43
MCM2
ASNS
FSTL3
SNORD35B
LLGL2
REC114
ACOT8
RAD51AP1
GNB4
SHANK3
ERF
SOX13
DNAJC8
ARHGAP33
FOXK1
DHX38
EMG1
NUDT21
PDP2
NUDT3
ATP6V0C
SNORD33
BCCIP
CNOT3
TROAP
AC010422.8
KIF15
RABL6
SLC12A9
STK11IP
OMG
ERH
CEP164
MCM7
NDUFS2
ZNF414
MRAS
GALT
ITPRIP
NMRAL1
DHRS11
AC084337.2
EXOSC5
ATG4A
SARS2
TPRN
APLP1
E2F8
CHMP2A
YPEL3
PSME3IP1
CNP
NCLN
PTPRCAP
CMPK2
DDX56
MPPE1
ZNF653
GDPD5
WDR62
TBC1D10A
PSMG1
TLDC2
DHRS1
CDC25B
DYRK3
BTRC
BCL9L
MIR17
POLDIP2
PEX14
NANS
HSPBP1
CAPN1
C12orf43
GPRC5A
RAE1
TYK2
CENPI
QPCTL
COIL
GALNT18
CCDC124
MPND
SSR4
SF3A2
MCM10
PHPT1
DCAF4
SH2D4B
KIF21B
PIGY
GPX3
PDGFRB
YKT6
FAM24A
AC092442.1
PAWR
CBR1
TPGS1
GALNT2
C8orf33
FGD5
MIR1224
NOXA1
TMCO6
TMEM203
CTBP1
TMEM115
PPM1L
MEFV
SLC35C2
PSPH
MED24
CDKN1C
GPX7
AP002495.1
AIFM1
FAM83D
DCAKD
UBC
ZBTB7A
RNF135
AXIN1
OCEL1
APLNR
GGA1
CORO1A
AC005520.3
ROBO1
RPA1
CD2BP2
SMOX
RAD51C
HMGN2
LHFPL6
CARS2
GINS2
ZBTB22
HDAC4
RPA3
CAMKK2
KCTD17
PPP1R35
NME3
RAB4B
COX19
OSGIN1
UQCRQ
PPM1G
TMEM204
KMT2B
ECSIT
CAD
WDR24
ATAD3A
AL445685.3
DNAJC30
BUB1B-PAK6
KLRG1
FASTK
CLSPN
PLA2G6
TMEM134
YARS1
RFC4
AXIN2
CHCHD4
RGP1
MIR27A
PIAS4
MVP
CCDC91
SLC25A2
KANK3
SMARCD1
NUP37
TCHP
BET1
EMC6
SGCE
HIP1R
ZNF687
DLG4
PFDN6
PPAN
TACC3
TBX3
DNAJC11
EAPP
CMSS1
RTEL1-TNFRSF6B
MBTPS1
RAPGEF1
SEMA7A
TOMM22
IFITM5
MRPL14
BAX
FOXRED2
POP7
UBE2C
SLC2A3
ICAM2
AC074143.1
HIF1AN
NOMO3
GPSM3
LIPE
MYO1G
CHPF
EEF1G
ZDHHC23
RNF125
TJAP1
SIGIRR
MAD1L1
DOHH
PYGB
TFPT
RECQL4
ZMYND19
PGRMC2
GSTT2B
SNORA7B
SYDE1
TRIAP1
PLVAP
RRAD
TBC1D22B
FGF1
NIT2
IFRD2
ZBTB45
CDK1
SNRPD3
FBXL2
PPIL3
NFATC1
RBM14
STX4
AHSA1
MPZL1
THAP3
PATZ1
S100A16
CBX2
AC008878.3
MCM4
GLYR1
NME4
PDXP
DPM3
INSL6
CCNDBP1
KIF20A
SIRT3
PHF11
DPP3
GPLD1
RPAP1
MIR26A1
TIMP3
TSSC4
EMC10
FANCA
TAF8
PELO
SUPT5H
PPM1F
CYTH2
ELOF1
PRPF6
WDR86
ATP2A3
CLCN6
NOC4L
RGS14
CDC42EP1
ADAL
ABHD17C
PSMD13
SLC37A1
PEX6
CDKN2D
RALY
TIGIT
BCORL1

## Sheet: Human ILC2s
Supplemental Table 4. ILC2 signatures used for Gene Module Score analysis.
Bernink et al, Nat Immunol 2019
Human CD117- blood ILC2 signature	Human CD117+ blood ILC2 signature
DKK1	NTN4
LRRC32	IL23R
CD4	OVOL1
SOSTDC1	LINC00511
ERCC6L	ENTREP1
LIPK	LOC105372019
SOWAHA	L1CAM
CD8B	LOC107986097
LINC00929	CYP24A1
HLX	WNT9A
LOC105370739	LOC101929614
LEXM	SEPTIN10
LYZ	NMU
GRB14	FAM110C
LOC101927516	RAET1E
LINC00402	LOC105378730
LOC105372026	LINC02812
LOC107984258	ESRP1
CDH1	PI16
CD2	LOC105372479
LINC01597	SOWAHC
LIPN	DNAJC6
LOC107984690	LINC02021
RTL5	NTRK2
CXXC4	LOC112268021
LOC105376398	LINC01362
LOC107985847	DNAI2
CASQ1	LOC105377929
LOC100506071	TSPAN15
MYO1B	ZSCAN20
IL13	RGMB
LIMS2	EDN3
COCH	MSC-AS1
PTK7	COL4A3
SCHIP1	TANC1
LOC105379176	C2CD4B
FRRS1	SETBP1
IQCJ-SCHIP1	LTK
OSBPL1A	KIT
DSEL	GREM2
ACTN1	LOC101929322
DSEL-AS1	EDA
HLA-DRB1	NACAD
LINC01123	SVIL2P
CYP2T1P	LGALS3
EPAS1	FUT7
KCNMA1	ADIRF
PLCB4	MMRN2
VIPR2	MSC
IL2	CCR10
PKIB	LINC00673
ITGA1	HSPA2
C22orf23	ELFN1
KIAA1549	EGLN3
TBC1D4	IATPR
TUSC1	AQP3
GZMA	IL1R1
CCR3	COL5A1
LOC107985433	ST6GALNAC2
HPGDS	CLU
PSD3	LOC105376467
FGF20	RORC
CRLF2	TNF
LGALS3BP	ADAM12
MAPT	THBS1
CHST2	CSF2
GATA3-AS1	MAMLD1
TSPAN5	ENPP1
NUDT11	SIGLEC17P
SHROOM1	LOC100507387
TNFRSF19	RHBDL1
SCUBE1	BFSP1
CASC15	TP53I11
GRIP1	PPP2R2B
LOC101927840	COL4A4
MS4A1	MATN2
PIK3R6	NEFM
P2RY1	TUBG2
AIF1	NCR3
AK5	ITGA9
SEPTIN8	RFPL2
ATP1A4	MB21D2
BASP1	MAL
NDN	JAML
LOC105375434	PLD6
PYCR1	MCOLN3
LINC02073	ACE
BACE1	CD9
FIRRE	CASS4
ICOS	JAKMIP1
HTR1F	STXBP1
PPM1L	AFF3
P2RX1	HOPX
CCNI2	ELK3
TFPI	TTYH2
SHB	CDKN1A
MSRB3	PLCD3
IPCEF1	CCR7
SOX4	LOC105378122
SMAD1	TJP3
LOC107985909	FBXL16
FADS2	LGALS1
MAML3	TRIM2
PITPNM2	NEFL
LRRN1	E2F2
LOC102723692	TRIQK
ADGRB2	FAM153B
LOC105373595	CLNK
TENT5A	MYO6
DSE	RASGEF1A
NDFIP2	CDC42BPB
CLIC4	CXXC5
CD226	LARGE2
AKR1C3	MPZL2
RAPGEF2	PHLDA2
DESI1	BSPRY
PIGZ	RIN1
HOTAIRM1	TTLL7
GFI1	ASTN2
GLCCI1	PDE4B
MARCKSL1	TGFBR3L
ACVR2B	ABCB1
PLCL1	LOC105375724
PMAIP1	PLPP2
PXMP2	FAM153CP
LINC00954	DMTN
IMPACT	KRT18
HK2	SAMD12
ZBTB37	SGCB
MLLT3	HPCAL4
STARD4-AS1	ANXA2P2
UBN2	LILRB3
TSPYL5	ID3
RNF214	LINC00537
CXCL16	ANXA2
MTHFD2L	FAM153A
SPOPL	CDK5R1
YBX3	RAB11FIP5
MSRB2	PAK3
DPY19L3	PHLDA1
TXNDC16	LMNA
RAB27B	GPR68
LOC107987081	NSG1
GADD45G	STON1
SFT2D1	VWA7
NREP	TGFBR3
REC8	RNF157
GEMIN8	STARD9
ZC3HAV1L	IL1RAP
GAB2	TC2N
SLC25A37	CNTNAP1
CXADR	ELOVL4
DNPH1	F2R
SLC25A33	KCNQ1
NRARP	RRAD
PLCXD1	USP43
PABIR3	LONRF3
PVT1	CLDN7
CDK2AP1	SCN1B
DHCR24	FBXO36
DGKH	TRDJ2
FBF1	IL4I1
HMGA1	BICDL2
RCN1	LOC107984261
KLF5	NR3C2
ZNF219	PDLIM7
PLXNB2	ELAPOR1
PLAGL1	ARHGAP22
RPP25	HIP1
CIBAR1	GARRE1
GAMT	CBR3
GRPEL2	IGFLR1
MAP3K8	KIF5C
MICU3	RGCC
PKIG	BCAS1
BACE2	CCR6
SLC25A23	LOC105373386
NF1	PERP
GPR174	RNF32-DT
EVA1A	RUNX2
NFKBIZ	ALOX5
NABP1	NR4A3
ZNF397	CTSA
BTG3	PTGDR
STRADB	LINC03063
SELL	MCC
GRK5	MLC1
GNAQ	ARHGAP27P1
BACH1	LINC02520
PDE3B	EHD4
CERT1	GPRIN3
ZBED5-AS1	NEDD4L
IFT22	RHOC
TBL1X	TENT5C
GATA3	CFH
PDE6B	OSM
DPH5-DT	LOC105376367
ADGRL1	PLTP
PTGER2	HDAC11
ANKRD16	NR1D1
SGMS1	SLC17A9
LRRC8D	KDF1
SQLE	MYRF
GSTP1	LOC105371441
RAD50	LDLRAP1
ACOX1	DLL1
MLLT11	ADRB2
POFUT1	SLA
CAMK1	PEG13
PLAC8	AFDN
COMMD3	ADGRG5
TRIB2	TRAC
EPHB6	TUBB2A
CCS	LOC112267970
POLK	TMEM30B
KIF3A	BCL2
RNF170	LRRC8C
MAF	SETD7
MAST4	TNFSF8
RBM12B	TUBB2B
ACYP2	ADCY3
BDH2	CHD7
C8orf82	KIFC2
LINC01089	CRIP2
NIPSNAP3A	EPHA1
LAIR1	LY9
CEP170	UNC93B1
SENP7	LST1
CHD3	PRKCH
LAGE3	FERMT2
GABPB1	SNTA1
CCDC86	RADX
RNASEH2B	MPRIP
C16orf87	GPAT3
YARS2	THEM5
HPGD	STAB1
DMWD	PRDM1
SCML4	TMIGD2
PIGC	LYPD3
WDR77	SIK1
RPL23	MIAT
CENPV	CORO2A
SLC39A1	TSPAN18
DEAF1	AGFG2
COQ2	USP46
LUC7L3	LOC102724428
PITPNC1	LOXL1
CSTPP1	METTL7A
ODR4	RGS16
CTNNBL1	MAN1C1
LOC374443	GABBR1
CCDC18-AS1	SYNE2
PLK3	C2CD4D
CAT	MXRA7
IDH2	H3C1
SLC25A42	CALHM2
LANCL1	SPSB1
ZNF688	PRR5
TRIM56	HABP4
ERVK13-1	TLE1
RPS15A	WDR86-AS1
SMYD2	SLC7A5
ING4	DOCK5
SYNGR2	ADCY9
SUSD1	RASSF2
EIF2D	CLIC5
TRNT1	PDE4A
PLAAT4	SCPEP1
FLOT1	SLC2A14
RPL12	APOBR
SLC30A4	TRAF1
ARL4A	PBX4
COMT	CARD9
RPL37A	NCMAP-DT
PDCD4	MYO1D
RPL36A	MREG
RPS18	LINC02481
MTFR1L	GRB10
HACL1	CR1
DPH5	TRDC
COX6C	SLC25A43
SAMD3	ARHGAP27P1-BPTFP1-KPNA2P3
TESPA1	LOC101927202
GPR183	PRR5-ARHGAP8
CALM3	C2CD4D-AS1
RPS8	RCAN3
PIGX	PLEC
DDX17	PLK2
RPL26	LTB
RPL24	CCDC65
RABGAP1L	COLQ
RPS17	PIM1
ZNF22	C12orf75
RABGGTA	PTGDS
RPS11	DLG5
NR3C1	MPP7
EIF6	LOC107984442
CRBN	GAB1
PSMA4	CACNB1
RPL34	KDSR
INPP4B	TCF7
RSRP1	GAS7
KLRB1	CYB561
GLIPR1	ADORA2A
CHASERR	LOC112267867
	SPRY1
	SPINT2
	NRIP1
	FYCO1
	PKM
	GALE
	STX1A
	NIPAL2
	TNFRSF18
	MFHAS1
	FHL3
	PPARD
	CAMK2D
	LEF1-AS1
	ZFP36
	RASSF1-AS1
	LEF1
	GPR65
	CD82
	RAB11FIP1
	ACP6
	DISC1
	MAFF
	HPCAL1
	TRG-AS1
	SLFN12L
	RRBP1
	PRF1
	CARD11
	ARHGAP10
	FGFR1
	CKAP4
	BAIAP3
	FAM241A
	CERK
	ITGA6
	RARG
	GPR25
	TMEM65
	RELT
	MBP
	PLP2
	CEP112
	TGFB1I1
	SLC49A3
	TNFRSF4
	PRKCD
	TOX
	CDC42EP3
	S100A10
	SH3TC1
	VIM
	FLT3LG
	PSTPIP1
	INTS6L
	ARHGAP21
	TRGC1
	ABHD15
	RAPGEF6
	PCNX2
	DST
	LAPTM4B
	CASK
	TARP
	OTULINL
	SFMBT1
	PIK3R5
	PLXND1
	TRGC2
	UBXN10
	PLXNC1
	VSIR
	CTSW
	CAPN12
	PIK3CD
	TIAM1
	IGF2R
	GABARAPL1
	NEK6
	ICAM1
	SVIL
	LPAR6
	TUBA4A
	GPR146
	SLC25A24
	BACH2
	DUSP2
	LOC107984747
	SSH1
	ATG9B
	DOCK9
	UBE2Q2
	EDEM1
	CD44
	ZHX3
	RAB33B-AS1
	STX2
	CFAP298-TCP10L
	TSPAN32
	GLG1
	LOC107984485
	NEDD9
	C11orf21
	UBAC2
	ZW10
	TRERF1
	ERMP1
	HK1
	CREBL2
	AHNAK
	RGS18
	FKBP11
	OSBPL11
	CAMK4
	EMBP1
	VIM-AS1
	FOS
	SFXN3
	ARHGAP25
	CSRNP1
	TMEM71
	PDE8A
	RASSF1
	ARHGAP31
	FLNA
	NOS3
	GPR107
	TRBJ1-5
	YWHAH
	STK10
	GALC
	AGAP2
	LIME1
	SPOCK2
	SLC1A5
	TRDJ1
	MVP
	SLC26A11
	RRAS2
	ANKRD42
	TGFBR1
	CITED2
	ADAM8
	NAIF1
	SH2D3A
	ALAS1
	ARHGEF11
	ARL4C
	SUN2
	SPTAN1
	STN1
	MPZL3
	OPTN
	MYO9A
	TNIK
	TGFB1
	ZNF44
	RCBTB2
	SH3BGRL3
	PIK3CB
	ANXA5
	LOC101928034
	S100A4
	SYNE1
	TRBC1
	ZYX
	CDR2
	MAPK8IP3
	ALDH3A2
	ATP2B4
	SCRN1
	RBM38
	CYFIP1
	SLC20A1
	GCLM
	RECQL
	F11R
	MATK
	MYADM
	USP9Y
	CAPN2
	ITGB7
	ZNF564
	CMTM6
	ABLIM1
	MMP25
	IER5
	B3GAT2
	HMOX2
	SYNRG
	TMEM30A
	CASP8AP2
	SPN
	TPP2
	JUNB
	EEIG1
	REEP5
	TARS3
	FARP1
	ELL
	CLASP2
	S100A11
	ALS2CL
	AEN
	PREX1
	CLDND1
	ANKRD27
	WDFY2
	RASA3
	MKNK1
	NLRC5
	TMEM87B
	ZNF740
	AGPAT2
	NDRG1
	PNP
	GALNS
	TRABD
	TAGAP
	CYB5R1
	TLN1
	TMEM184B
	OGFRL1
	PREPL
	LCP1
	PACSIN2
	MYO1F
	HCST
	PTPN4
	TDP2
	TAGAP-AS1
	DBP
	SLC7A5P2
	EPHA4
	PATJ
	SMAP1
	GTPBP1
	DIAPH1
	ITGB1
	SELPLG
	RNF149
	CC2D1A
	KCNA3
	DOCK10
	PPP1R15A
	ST6GAL1
	SLCO3A1
	GDPD5
	PAG1
	LRRFIP1
	CYTH4
	MYH9
	PCED1B-AS1
	DGKA
	TRAPPC8
	ACTN4
	EHD1
	MAPKAPK3
	LAPTM5
	BTG2
	SNAP29
	RIOX1
	EGLN2
	JADE1
	IDS
	DGKZ
	TOM1
	GLRX
	SEC23A
	JAK1
	TMEM123
	RAB18
	EZR
	RAB4B-EGLN2
	NPRL2
	SLAMF6
	MGAT1
	CD247
	AKAP13
	EZH1
	B3GNT2
	ESYT1
	TMEM109
	PTEN
	CORO7
	SPART
	NOTCH2NLC
	SLC3A2
	ACSF3
	SEC22C
	HERPUD1
	KMT2C
	CTC1
	VCPIP1
	CORO7-PAM16
	BBX
	ANKHD1
	MSN
	PIAS1
	CAP1
	SLK
	PPP6R1
	ANKRD12
	IER2
	MYO9B
	ATP2B1
	SEL1L3
	RPS6KA1
	TCIRG1
	FNBP1
	UBC
	ITGB2
