# Supplementary material for: Single-cell RNA sequencing of human lung innate lymphoid cells in the vascular and tissue niche reveals molecular features of tissue adaptation
Source: Discov Immunol. 2023 Jun 24;2(1):kyad007. doi: 10.1093/discim/kyad007 (PMC11034571; doi:10.1093/discim/kyad007)
Supplement: kyad007_suppl_Supplementary_Table_S5 [file kyad007_suppl_Supplementary_Table_S5.xlsx]

## Sheet: Cluster 5 vs cluster 2 ILC3s
Supplemental Table 5. Differentially expressed genes between ILC3 clusters from the lung of HSPC-engrafted MISTRG mice.
Cluster 5 versus cluster 2 ILC3s
	p_val	avg_log2FC	pct.1	pct.2	p_val_adj
CXCR4	4.28124941052873e-39	-1.75349538848857	0.627	0.949	7.32179274188623e-35
RGS1	3.16431867318226e-37	-1.80717355990303	0.389	0.868	5.4116177948763e-33
HLA-DRB1	3.23225000436421e-25	-2.39770126536331	0.108	0.504	5.52779395746367e-21
DUSP4	5.04527087592687e-25	-1.7273090862814	0.146	0.592	8.62842225201014e-21
KLF2	3.82109461892193e-24	1.83693020589218	0.373	0.046	6.53483601728029e-20
RGS16	8.65466537567421e-20	-1.56681696162773	0.07	0.423	1.4801208725478e-15
HLA-DRA	2.6232047258013e-19	-2.05879110676155	0.141	0.501	4.48620472206539e-15
IL2RB	2.34683522601166e-18	-1.29548449715859	0.168	0.538	4.01355760352515e-14
ANXA1	2.53651301596601e-18	1.14546127879134	0.832	0.697	4.33794455990507e-14
TNFSF10	7.13923522098524e-18	-1.6965105735223	0.249	0.611	1.2209520074929e-13
ALOX5AP	4.0699850929483e-17	-1.39053747233539	0.27	0.619	6.96048850596018e-13
XIST	7.66291115585461e-17	-1.29273282986113	0.054	0.355	1.31051106587425e-12
RBPJ	2.91568816803295e-16	-1.16775164128327	0.373	0.704	4.98640990496996e-12
ZNF331	3.42186602049011e-16	-1.14205332498922	0.449	0.77	5.85207526824219e-12
LRRFIP1	2.70773802971018e-15	0.876335025831624	0.697	0.521	4.63077357841035e-11
CD74	2.80325518779019e-15	-1.35076716948272	0.503	0.775	4.79412702215879e-11
TMSB4X	1.92999722150751e-14	-0.415128197872373	0.962	0.995	3.30068124822214e-10
XCL1	2.72770649402936e-14	-1.22456233806576	0.416	0.743	4.66492364608901e-10
AC114760.2	2.80398707582823e-14	-1.0408418157485	0.481	0.778	4.79537869708143e-10
HLA-DQB1	5.62650237547456e-14	-1.46750433175461	0.038	0.289	9.6224443625366e-10
NSMCE1	1.43682882260746e-13	-0.914126507286405	0.07	0.335	2.45726465242327e-09
NTRK2	2.5034676380612e-13	-1.16952839757949	0.005	0.2	4.28143035461227e-09
BHLHE40	3.56110025479845e-13	-0.917541177530472	0.13	0.425	6.09019365575632e-09
CTSL	4.27406678355478e-13	-1.56590849291826	0.022	0.235	7.30950901323539e-09
DUSP2	6.3317831953678e-13	-1.20832844073348	0.227	0.545	1.0828615620718e-08
BST2	8.62324527056615e-13	-0.890185357161724	0.514	0.802	1.47474740617222e-08
ID2	1.07525833381568e-12	-0.94057229037828	0.454	0.753	1.83890680249157e-08
CD2	1.41940757093081e-12	-1.45684666823062	0.146	0.428	2.42747082780587e-08
CD83	4.44271035560018e-12	-1.36137906685917	0.416	0.655	7.59792325014743e-08
IFITM1	7.16742325710572e-12	1.09495872241114	0.616	0.445	1.22577272543022e-07
LDLRAD4	9.68672497834553e-12	-1.0905887363304	0.081	0.337	1.65662370579665e-07
PHYKPL	1.40140713055049e-11	-0.988299090120156	0.292	0.587	2.39668647466745e-07
CTSD	2.06252634951147e-11	-0.789949356614684	0.4	0.702	3.52733256293452e-07
RANBP2	2.85764823274567e-11	-1.31804296390881	0.195	0.467	4.88715000764164e-07
PRMT9	2.89679404087624e-11	-0.990005682968357	0.459	0.724	4.95409716870655e-07
KRT81	4.41333025009638e-11	-0.90974509753651	0.049	0.267	7.54767739371483e-07
AHNAK	4.53711255728582e-11	0.911133888253177	0.605	0.367	7.75936989547021e-07
HLA-DQA1	7.02560914586282e-11	-1.08605918560195	0.016	0.196	1.20151967612546e-06
CREM	9.68140336211479e-11	-0.926602912636325	0.368	0.655	1.65571360298887e-06
PFKFB3	1.12319962292836e-10	-1.0252946315667	0.195	0.467	1.92089599513208e-06
TNFRSF18	1.15708521954887e-10	-0.732727873596039	0.757	0.902	1.97884714247248e-06
CCR7	1.35417267015058e-10	-1.168315651294	0.043	0.254	2.31590610049152e-06
XCL2	1.46853284744883e-10	-1.12912856998013	0.497	0.751	2.51148487570698e-06
CD7	1.70213950944885e-10	1.12840089466352	0.519	0.259	2.91099898905941e-06
SKIL	3.81407321540833e-10	-0.608229580349755	0.162	0.411	6.52282801299133e-06
HLA-DPA1	3.81845465628707e-10	-1.22342291778261	0.151	0.401	6.53032115318214e-06
ATP2B1	3.88701394829119e-10	0.840010374962854	0.486	0.355	6.64757125436759e-06
MYADM	5.9932428257846e-10	0.917049908292373	0.514	0.367	1.02496438806568e-05
MATN2	7.92948735224033e-10	0.989001391543934	0.33	0.139	1.35610092698014e-05
IRF7	8.28126266054565e-10	-0.896034319761083	0.254	0.523	1.41626154020652e-05
TSEN54	1.30900863491997e-09	-0.793559536793648	0.032	0.213	2.23866656744013e-05
CD82	1.67082484895148e-09	-0.562454197460518	0.297	0.567	2.85744465667682e-05
FAM177A1	3.10508170002257e-09	-0.744900728939926	0.346	0.621	5.3103107233786e-05
IFITM2	4.65274215311075e-09	0.813756418379728	0.627	0.57	7.95711963025e-05
HLA-DPB1	5.34882176135819e-09	-1.03492439590746	0.059	0.259	9.14755497627477e-05
CEBPB	7.82362672157179e-09	-1.33045647806275	0.157	0.377	0.000133799664192321
CD55	8.01253078016091e-09	0.919012973350356	0.378	0.198	0.000137030301402312
B3GNT7	8.76716547029553e-09	-0.990231587875892	0.238	0.494	0.000149936063872994
SH3BP5	9.9689592305304e-09	0.905979284208882	0.189	0.039	0.000170489140760531
RGS2	1.07891985117502e-08	-0.985582564994615	0.114	0.335	0.000184516872947952
LTC4S	1.14752517357648e-08	-1.03224348322903	0.108	0.328	0.00019624975518505
PDIA6	1.17966043958001e-08	-0.732860217107044	0.341	0.604	0.000201745528376974
CXCR6	1.49627271237329e-08	-1.01355290183904	0.065	0.262	0.000255892559270081
FOSB	1.8594871619787e-08	0.806419906559658	0.568	0.43	0.000318009494441597
SCT	1.89664285883763e-08	-0.611941019966718	0	0.103	0.000324363861718411
GAS7	2.02366747905684e-08	0.975550603380776	0.243	0.083	0.000346087612268301
HLA-DRB5	2.13048462334042e-08	-1.07322958558183	0.076	0.269	0.000364355480283678
CKLF	2.60445351630812e-08	-0.726051185727621	0.557	0.775	0.000445413640359014
NEAT1	3.24440512922608e-08	0.615905804821661	0.692	0.616	0.000554858165200244
RIPOR2	3.94120421756149e-08	0.859866332453369	0.276	0.122	0.000674024745287366
CD81	4.30712751130341e-08	-0.866509837078797	0.254	0.462	0.000736604946983109
EZR	4.58640242184861e-08	0.720102789938631	0.503	0.411	0.000784366542184549
CTSW	5.01439887331926e-08	-0.819941299129834	0.692	0.844	0.00085756249531506
HLA-DMA	7.01536177930373e-08	-0.986616004678899	0.043	0.213	0.00119976717149652
METTL22	7.66134129450559e-08	0.708958714491817	0.708	0.565	0.00131024258818635
CD28	8.30182151966593e-08	0.734409250138302	0.141	0.022	0.00141977751629327
ODF2L	8.34224136669659e-08	0.796036114043961	0.357	0.242	0.00142669011853245
SLC1A5	9.73967530272823e-08	-0.932188592098643	0.07	0.257	0.00166567927027258
FCER1G	1.02104979689401e-07	-0.325783950665127	0.492	0.729	0.00174619936264813
TXNIP	1.15260523197971e-07	0.817375842239455	0.346	0.227	0.0019711854677317
RGPD5	1.50959926259916e-07	-1.08923190510912	0.092	0.286	0.00258171665889709
ABCG1	1.52036920106121e-07	-0.704905309593732	0.038	0.196	0.00260013540765488
EMP3	1.74448378812496e-07	0.69548752824885	0.719	0.589	0.00298341617445131
CD300LF	2.0760430149028e-07	-0.725770572131156	0.232	0.467	0.00355044876408677
CHST11	2.15749584854808e-07	-0.730761988427066	0.119	0.323	0.00368974940018693
GBP1	2.18506495478518e-07	-0.598298604729869	0.054	0.203	0.00373689808567361
VOPP1	2.69398524846007e-07	-0.759795879432918	0.124	0.328	0.00460725357191641
LINC00996	3.08586584588223e-07	-0.979878486540208	0.065	0.237	0.00527744776962779
JUNB	3.22803913102432e-07	-0.727115310358041	0.649	0.834	0.0055205925218778
TMA7	4.29102673073455e-07	-0.426845329871703	0.211	0.416	0.00733851391490222
GOLGA8A	4.43291501892314e-07	-0.838111676865307	0.157	0.367	0.00758117126536235
NCF4	4.90260587296593e-07	-0.65699761578466	0.011	0.13	0.00838443656394633
ARHGAP10	5.16989485752181e-07	-0.700323911138864	0.081	0.259	0.00884155418533381
STK17B	5.49135285338111e-07	-0.566724784057619	0.546	0.753	0.00939131164985238
CYB5B	5.49389119826712e-07	0.652971452616366	0.265	0.171	0.00939565272727642
GAPDH	5.68543938821546e-07	-0.421751385013584	0.541	0.763	0.00972323844172608
TSPAN2	6.5261830690581e-07	0.86351329905406	0.357	0.213	0.0111610782847032
TMEM258	6.68925620667352e-07	-0.48442840548776	0.13	0.311	0.0114399659646531
RPL6	7.059991482339e-07	-0.338124071147754	0.47	0.694	0.0120739974330962
SLC2A3	8.34462319896553e-07	-0.601483936762242	0.422	0.653	0.0142709745948708
LMNA	8.63203509892057e-07	0.638818408227558	0.832	0.733	0.014762506426174
VEGFA	1.1056844147901e-06	-0.582677451411661	0.011	0.12	0.0189094148617403
TSC22D3	1.11477688336174e-06	0.66854605656635	0.676	0.623	0.0190649142592525
MATK	1.24332247316686e-06	-0.721652803990451	0.114	0.301	0.0212633009360996
VPS37B	1.29145396312197e-06	-0.729958957576332	0.081	0.254	0.022086445677312
ZBTB16	1.3451880364514e-06	0.612448561122185	0.643	0.577	0.0230054057993918
STAT4	1.35311959475497e-06	-0.424616638417257	0.286	0.496	0.0231410513094995
C16orf54	1.37372224676498e-06	0.741329777872252	0.27	0.156	0.0234933978641748
HBD	1.37980541669694e-06	-0.686655858174549	0.238	0.457	0.0235974322363511
CAPG	1.41377140377709e-06	-0.630709052102886	0.259	0.482	0.0241783185473957
FAM129A	1.62295445858878e-06	-0.869520236612384	0.259	0.447	0.0277557671507853
SSH1	1.68371309154558e-06	-0.500035004143685	0.184	0.379	0.0287948612916126
DLL1	1.68911322671555e-06	-0.779124203266043	0.368	0.587	0.0288872144032893
FNBP1	1.7592838408098e-06	-0.339573805547745	0.708	0.885	0.0300872722455292
EEF1A1	1.88015940857298e-06	0.387845128397156	0.978	0.99	0.032154486205415
IPCEF1	2.08185001234421e-06	0.724672394310326	0.232	0.127	0.0356037989111106
MPZL3	2.09926622534401e-06	0.498300756249207	0.314	0.257	0.0359016509858332
CD48	2.47767667730264e-06	-0.752218269517571	0.232	0.445	0.0423732265352298
SAMSN1	2.48733764478279e-06	-0.421423410633682	0.384	0.599	0.0425384484010753
NEB	2.61513012339665e-06	0.976897185887786	0.178	0.049	0.0447239553703294
TAGLN2	2.6787122240603e-06	0.631008049456913	0.486	0.425	0.0458113364558793
SACM1L	2.70359624636878e-06	-0.513751463059082	0.097	0.254	0.0462369030053989
CALR	2.89069317504639e-06	-0.563942771596955	0.503	0.714	0.0494366346796433
SPINK2	2.97861238151115e-06	-1.04723688298459	0.065	0.218	0.0509402289486037
ST3GAL5	3.01780561467404e-06	-0.679500736574236	0.097	0.271	0.0516105116221554
COX5A	3.11422274930566e-06	-0.394669204035922	0.049	0.166	0.0532594374586254
PRR5	3.19708838030093e-06	0.769763305027518	0.259	0.132	0.0546766054799065
ISG15	3.2511911852132e-06	-0.750628789541304	0.27	0.487	0.0556018716495161
ITGAE	3.27931137007202e-06	-0.684575039087464	0.016	0.13	0.0560827830509717
PLXNC1	3.55703743846336e-06	-0.46024860119227	0.027	0.139	0.0608324542726003
MTRNR2L8	3.64302236295757e-06	0.567029123282424	0.984	0.988	0.0623029684513003
ADD3	3.7619605424611e-06	0.688333828059439	0.33	0.2	0.0643370491971697
GPR65	3.79383147960608e-06	-0.708952802295916	0.395	0.609	0.0648821059642232
TMIGD2	4.04227674092054e-06	-0.644416519289322	0.395	0.599	0.069131016823223
ALDOC	4.16907641524023e-06	1.00904726575614	0.178	0.098	0.0712995448534384
GNB2	5.35361545535106e-06	-0.494960000901958	0.07	0.215	0.0915575315174138
ZNF44	5.4526895376259e-06	0.750550707077	0.216	0.09	0.0932518964724782
DAZAP2	6.14812840986498e-06	0.564206068595484	0.378	0.284	0.105145292065511
HSP90AA1	6.52383589406284e-06	0.459513685813679	0.822	0.795	0.111570641460263
JAML	6.57482932177785e-06	-0.596595553846267	0.654	0.807	0.112442731061045
EML4	6.73111719059942e-06	-0.52318274480057	0.697	0.848	0.115115566193631
ASH1L	7.28728417568204e-06	-0.324276211372408	0.216	0.386	0.124627133972514
GOLIM4	7.66720184434399e-06	-0.642752329617444	0.086	0.247	0.131124485941971
FUS	7.87900631047219e-06	-0.29385592685755	0.541	0.736	0.134746765921695
CD96	9.46251382690921e-06	-0.512062829742604	0.351	0.562	0.161827911467801
ENTPD1	9.5106144878556e-06	-0.832279697235275	0.076	0.23	0.162650528971307
HAPLN3	9.66375759753983e-06	-0.724855465148587	0.022	0.134	0.165269582433126
TUBB4B	1.04236106280103e-05	0.610043635733708	0.211	0.115	0.178264588960232
INPP5B	1.09455323431775e-05	0.531818305569867	0.27	0.188	0.187190494133021
TMEM248	1.13289100314603e-05	-0.511832752222151	0.108	0.267	0.193747019358033
PAXX	1.15120545073471e-05	-0.273111031193105	0.124	0.247	0.19687915618465
DDX3Y	1.1521574337083e-05	0.6596395482874	0.416	0.225	0.197041964312794
NFE2L2	1.18110157775912e-05	-0.486713567721313	0.351	0.56	0.201991991828365
TRAF1	1.18116441497939e-05	-0.350692623857774	0.049	0.152	0.202002738249775
CHST12	1.18580125352938e-05	-0.635770656711598	0.2	0.394	0.202795730378594
KRT86	1.2390447536247e-05	-0.622450962247314	0.146	0.325	0.211901433764896
APP	1.38736770245524e-05	-0.496834899416241	0.173	0.352	0.237267624473895
EZH2	1.39344483588646e-05	-0.690682232134311	0.043	0.174	0.238306935833303
CD63	1.41483302996516e-05	-0.633487504683712	0.546	0.716	0.241964744784642
HSPA5	1.4334130282373e-05	-0.594921750278226	0.8	0.897	0.245142296089142
SPCS2	1.4547440048042e-05	-0.503234311340162	0.303	0.506	0.248790319701614
RELB	1.46690580858835e-05	0.636217529039525	0.265	0.164	0.25087023138478
LCP1	1.50366267355735e-05	-0.44606936307741	0.632	0.807	0.257156390431778
MCL1	1.51727231688729e-05	0.601010632282654	0.546	0.421	0.259483911634065
GOLGA8B	1.5235118534707e-05	-0.652670486378977	0.211	0.401	0.26055099718056
OTULINL	1.63801111485809e-05	-0.451131750200874	0.076	0.208	0.28013266086303
S100A4	1.70880458442055e-05	0.572501341069159	0.762	0.721	0.292239760027602
SLC16A3	1.75668653095523e-05	-0.614189173909471	0.454	0.648	0.300428530523963
TCTN3	1.77816839324531e-05	-0.685398490653181	0.065	0.208	0.304102358612814
CTSA	1.88022006312053e-05	-0.687247604068928	0.254	0.44	0.321555235194874
BTG1	1.96642928733015e-05	-0.30130621672631	0.805	0.932	0.336298736719202
OGA	2.05623032495166e-05	0.423518151545587	0.449	0.394	0.351656510173232
KLRB1	2.11258407329758e-05	-0.405066723450473	0.503	0.702	0.361294128215352
SF1	2.12291290919987e-05	0.451794981164618	0.584	0.531	0.363060565731362
TNFRSF1B	2.31630043285156e-05	-0.704375887032979	0.184	0.367	0.396133700026275
DHRS3	2.46848199696667e-05	-0.442318777797596	0.081	0.21	0.42215979112124
GMFB	2.55128880307965e-05	0.7054570725928	0.297	0.2	0.436321411102682
ITGB1	2.61178793704284e-05	0.484068560240797	0.838	0.824	0.446667972993066
GUSB	2.61378479811097e-05	-0.692745448113523	0.092	0.244	0.447009476172938
FUT8	2.61428641876197e-05	-0.546414496381684	0.114	0.269	0.447095263336671
NCOA7	2.66073929527038e-05	-0.374807833666801	0.314	0.506	0.45503963427714
FOXN3	2.67797710838831e-05	0.471471826012007	0.432	0.367	0.457987645076569
RPLP1	2.7388698064914e-05	-0.297778867358213	0.876	0.958	0.468401514306158
LAP3	2.75234778635197e-05	-0.267632842630731	0.081	0.188	0.470706518421914
ISCU	2.83235519158835e-05	-0.358256314011667	0.049	0.152	0.48438938486544
NDUFA4	2.92411218879449e-05	-0.565649981868874	0.205	0.391	0.500081666527634
CTNNB1	2.96645659495935e-05	-0.668825112782811	0.384	0.579	0.507323406869948
TNFSF13B	3.01557099144919e-05	-0.57813854227869	0.243	0.435	0.51572295095764
NOP53	3.02114402672077e-05	0.262775162726251	0.449	0.469	0.516676051449785
ACTG1	3.04536156625195e-05	-0.468675610253338	0.659	0.817	0.520817735060408
LYPLA1	3.10175018454399e-05	0.317342984755069	0.124	0.147	0.530461316560713
SLC5A3	3.15666905956562e-05	-0.568858514995855	0.076	0.215	0.539853542566912
PGGHG	3.16240008227313e-05	0.733574268503874	0.292	0.181	0.54083366207035
FUCA1	3.53171594238941e-05	-0.568373028128617	0.092	0.242	0.603994060467437
FTH1	3.69752582992674e-05	-0.500917892793706	0.784	0.89	0.632350867434072
MECP2	3.69877453892809e-05	0.561826636700194	0.286	0.203	0.632564421647482
SLC7A5	3.84077727222552e-05	-0.75140806930973	0.081	0.225	0.656849729096008
CCL20	3.87600396924251e-05	-0.911316784818643	0.038	0.154	0.662874198819855
MYO1F	3.87658515874785e-05	0.507417631695885	0.605	0.504	0.662973593849057
CACUL1	4.04361357698894e-05	0.534212248025253	0.141	0.068	0.691538793936648
TAP1	4.20126866824671e-05	-0.515222371641916	0.411	0.609	0.718500967643552
IRF1	4.23894077141671e-05	0.618434152737182	0.67	0.553	0.724943650727685
PGM2L1	4.24942306333063e-05	0.743573831395472	0.243	0.178	0.726736332290804
GLTP	4.53611836648759e-05	-0.502243384437214	0.016	0.112	0.775766963036708
DNM2	4.53734016927755e-05	-0.546618155879168	0.178	0.352	0.775975915749847
COLEC12	4.63222657768127e-05	0.592610509786448	0.265	0.171	0.792203389315051
NR4A3	4.67551005372676e-05	-0.838128791476983	0.319	0.491	0.79960572938835
PIM3	4.84837974422259e-05	-0.618140202135459	0.341	0.533	0.829169903856947
SRGN	5.15192876011845e-05	-0.430838977385039	0.886	0.966	0.881082856555457
ELP2	5.45099608687671e-05	-0.304323579846622	0.108	0.22	0.932229350777655
PLAT	5.53437449865135e-05	-0.699403461933478	0.081	0.222	0.946488726759354
GBP2	5.87385728272235e-05	0.631697642921076	0.519	0.342	1
TMBIM1	6.02707956281552e-05	0.585220363972863	0.238	0.11	1
USP10	6.32428349667906e-05	0.358719903283602	0.157	0.137	1
GPR183	6.45300284966137e-05	-0.723332588240223	0.281	0.465	1
IRF9	6.94592476603849e-05	0.50842105888206	0.459	0.428	1
NPM1	7.2851358036823e-05	-0.382464863769858	0.308	0.487	1
ARL4A	7.30154286200105e-05	0.545424608233357	0.411	0.313	1
IL4R	7.89660238488252e-05	-0.453642969377165	0.405	0.597	1
RHBDF2	8.02566642049375e-05	-0.691824895697323	0.124	0.276	1
CD200R1	8.23438067706426e-05	-0.516567285525013	0.016	0.108	1
AREG	8.33974046684249e-05	-0.588803803575849	0.341	0.531	1
PDIA3	8.34751377175473e-05	-0.398247072529864	0.676	0.836	1
HERPUD1	9.20875803665797e-05	-0.570566772520483	0.557	0.721	1
LUZP1	9.29567394312513e-05	0.605932812707393	0.351	0.222	1
ARHGAP45	9.75324407782435e-05	0.322690193728979	0.351	0.34	1
ACTB	0.000101174591987323	-0.376112980083938	0.946	0.978	1
ATP6AP2	0.000102951850621654	-0.35243018622649	0.346	0.526	1
GFOD1	0.000103859692899911	0.622621526278271	0.135	0.046	1
TYROBP	0.000104687674575362	-0.573134728954959	0.308	0.494	1
SSR2	0.000110002830619031	-0.341179703471504	0.351	0.528	1
ATP1B3	0.000112772831897282	-0.721606776494715	0.276	0.445	1
TMSB10	0.000114949122391151	0.51419283284045	0.632	0.589	1
KLRF2	0.000115826007621844	-0.488193226855153	0.016	0.105	1
RRBP1	0.000118008135085972	0.258058279324307	0.281	0.303	1
PA2G4	0.000118885057962864	-0.286927943713979	0.178	0.313	1
TMEM123	0.000127135439521111	0.372479123519488	0.724	0.692	1
ABCB1	0.000127556548155442	-0.568140825095553	0.081	0.215	1
CDKN2D	0.000131326889660649	0.606084319454451	0.114	0.029	1
MAP3K3	0.000138707691802993	0.532784211202708	0.103	0.022	1
LPAR6	0.00014025697183803	0.695242320899639	0.259	0.156	1
UGCG	0.000140658552044538	-0.444400468348575	0.076	0.196	1
SYPL1	0.000145317766609684	-0.522160144438291	0.195	0.362	1
BIN2	0.000145508432760049	0.546049579655455	0.368	0.325	1
KLF6	0.000149441661631768	0.526526952884403	0.795	0.743	1
SEC14L1	0.000150326179114897	-0.601316934501857	0.119	0.267	1
SVIL	0.000151658695759127	0.531159636304721	0.486	0.335	1
PPDPF	0.000154478529804835	-0.310059929118042	0.103	0.218	1
TNFSF9	0.0001555487222457	-0.700175590556785	0.049	0.156	1
RUNX2	0.000155679099468254	0.466045954097716	0.162	0.098	1
TPI1	0.000156733606721336	-0.309010367202166	0.341	0.509	1
B3GAT2	0.000163884604952336	0.443442709882073	0.184	0.149	1
COX4I1	0.000169132786991147	-0.321476413443288	0.33	0.499	1
NDFIP1	0.00017179849363915	0.459269866166325	0.438	0.35	1
CRTAM	0.000171855236339299	-0.583640725217521	0.016	0.103	1
FAF2	0.000177943776633498	-0.252153786047407	0.065	0.149	1
TMEM63A	0.000179108686997948	0.596870081063759	0.259	0.159	1
TLE4	0.000180104720896904	0.541481827368306	0.492	0.381	1
CTSH	0.000180836891733132	-0.61937544935237	0.07	0.196	1
PDCD1	0.000182041137793177	-0.554633944057743	0.022	0.112	1
STK38	0.000185253519962431	0.655893471472573	0.141	0.051	1
OTUD5	0.000193174561387525	0.344174255538805	0.205	0.174	1
CPT1A	0.000196070365148948	0.335761465862161	0.124	0.093	1
SYTL3	0.000201639280388225	-0.474361519636987	0.27	0.445	1
PIK3IP1	0.000210733849347143	-0.630429205474188	0.286	0.457	1
APOBR	0.0002148108758787	-0.422869799385055	0.054	0.164	1
GRN	0.000215061468175629	-0.514551639631447	0.124	0.269	1
SNRPG	0.000215401626950891	0.260105838344608	0.119	0.147	1
SPOP	0.000215678470990429	0.395850157750946	0.13	0.1	1
ABHD17B	0.000224551118986458	-0.419658025548741	0.065	0.178	1
PTGS2	0.000225276291415724	-0.283535335062694	0.027	0.1	1
PLIN2	0.000229609474482063	-0.648464077421318	0.059	0.176	1
CCDC138	0.000232716654974265	-0.603275730100108	0.032	0.132	1
IGFBP7	0.000233220254040504	0.605917120860196	0.189	0.076	1
SYAP1	0.000239331475089155	0.313181146725506	0.281	0.296	1
HSPD1	0.000239434166103334	-0.572993618487997	0.303	0.477	1
CAST	0.000240511225527963	0.283603901874293	0.384	0.381	1
FAM107B	0.000245195859595905	0.500087726764535	0.232	0.171	1
UBN1	0.000254854298986295	-0.264226975304903	0.13	0.24	1
CD58	0.000265396041275242	-0.501715769043933	0.168	0.32	1
SEC61G	0.000265844856219471	-0.290254860959193	0.081	0.181	1
CRELD2	0.000273772210657734	-0.275156527166641	0.195	0.328	1
PLAUR	0.000289019104074504	-0.515699545625782	0.027	0.12	1
UCP2	0.000297621175646184	0.690788386974294	0.308	0.203	1
HCST	0.000300386877151243	-0.651600008651884	0.195	0.35	1
SMARCC2	0.000302258943741103	0.362027874941744	0.286	0.257	1
P4HA2	0.00030248698034888	-0.403376158374079	0.027	0.117	1
ATP1B1	0.000333045941657876	-0.448440016913538	0.07	0.183	1
CCNH	0.00033340408285637	-0.504054199668186	0.222	0.384	1
TOR3A	0.000340781301573915	-0.523603981816314	0.043	0.144	1
VCL	0.000345052798720562	0.420800274067409	0.119	0.073	1
NDUFA12	0.000349024284045051	0.519770052849448	0.357	0.242	1
CXXC5	0.000358683115733151	-0.552938108026754	0.135	0.279	1
THOC7	0.000359204533140757	-0.393331551376033	0.022	0.105	1
ZC3H18	0.00036069998834408	-0.393692138067834	0.059	0.161	1
ICAM3	0.000363676167326391	-0.326113536101161	0.508	0.68	1
ATP5MPL	0.000364357342729758	-0.342750281277384	0.119	0.232	1
NCF1	0.000366208523949697	-0.492292272368622	0.022	0.108	1
TOR1AIP1	0.000378985195846874	-0.39239303504766	0.13	0.259	1
ITM2A	0.000384624415381629	-0.47139840524872	0.135	0.274	1
PUM1	0.000404608652947374	0.459716161967465	0.195	0.137	1
TAX1BP1	0.000410656764329934	-0.295476983440281	0.292	0.445	1
PTPRC	0.00041593280393728	-0.345530542816506	0.859	0.941	1
TAGAP	0.000417421654523166	0.458411053538594	0.254	0.198	1
INF2	0.000427265056201766	0.507709728535651	0.124	0.042	1
ARF4	0.000430059271037099	-0.372963424294283	0.146	0.276	1
NFATC3	0.000433382053211942	0.581987714011135	0.168	0.086	1
PPIB	0.000450019469729699	-0.391340335799642	0.454	0.626	1
KCTD9	0.000470548486237601	-0.342918639343912	0.086	0.196	1
SELENOS	0.00048412448224341	-0.362071652768055	0.524	0.692	1
CERS6	0.000507591608025467	-0.303294583774831	0.032	0.112	1
GRAMD1A	0.000528694827283148	-0.610786908668748	0.2	0.345	1
CRIP1	0.000550318412121497	0.618183909114324	0.557	0.462	1
KRAS	0.000555812761092897	0.445631750715482	0.286	0.218	1
CPNE7	0.000561148728991299	-0.439388801137979	0.032	0.125	1
CLEC2B	0.000564086242023808	-0.536916754637566	0.151	0.293	1
2022-09-11	0.000565949837930154	-0.395241432108479	0.249	0.403	1
CHMP1B	0.000576306737179039	0.30669726231896	0.184	0.169	1
VSIR	0.000578143412202076	0.425692417685011	0.4	0.369	1
CTSC	0.000581832039346433	-0.368697701343215	0.351	0.518	1
CALM1	0.000588329963616553	0.384828433985316	0.503	0.499	1
NR3C1	0.000590579387026466	-0.477107340104178	0.33	0.496	1
BIRC3	0.000597321022919805	0.34423124881685	0.751	0.753	1
TTC7A	0.000602571541732062	-0.576786636923182	0.065	0.174	1
SEC22B	0.000623501862001703	-0.260289058716046	0.07	0.159	1
F2R	0.000647953166256041	0.572288172052012	0.265	0.144	1
TOR1A	0.000651118081039769	-0.509794360939803	0.168	0.313	1
AP3M1	0.000659998032808514	0.536606332793088	0.151	0.066	1
NSD2	0.000663969846021476	0.482814581856884	0.135	0.056	1
REL	0.000665754297456615	-0.452887318570269	0.746	0.836	1
RGS9	0.00069749815572264	-0.403755002347015	0.103	0.225	1
IL17RE	0.000710756872057201	0.53661348110159	0.184	0.083	1
ENPP1	0.000746400762876482	-0.515950621603486	0.178	0.325	1
PTPN4	0.000775629120811789	0.451372212490139	0.508	0.394	1
AMZ2	0.00077937957067193	-0.44189623107841	0.059	0.164	1
MPZL2	0.00079077618987749	-0.443441202999696	0.027	0.112	1
TMBIM6	0.000795736948210228	-0.319450916499599	0.73	0.858	1
GRK6	0.000800787110694409	0.494964137048329	0.238	0.166	1
IL18R1	0.000816996576056597	0.550501032028304	0.346	0.247	1
RASA2	0.000825818721321818	-0.465383727517974	0.124	0.254	1
GPR68	0.000835608394761024	-0.557699264423346	0.157	0.296	1
GZMA	0.000854219591300324	-0.880531996873424	0.038	0.13	1
NR4A2	0.000858953975285221	-0.471303211854295	0.551	0.709	1
G3BP1	0.000872317795957756	0.310232417078821	0.238	0.218	1
ZNF517	0.000875664325287038	0.409422435640238	0.216	0.171	1
PCBP1	0.000896292151654347	0.394180141180398	0.308	0.262	1
OTUD1	0.000898487281028114	0.474804909829561	0.114	0.088	1
FBXO11	0.000900613381850327	0.561841154735885	0.254	0.144	1
TIAM1	0.000913530189972724	0.396273562833889	0.346	0.303	1
SF3A3	0.000952340812564672	-0.512092572036419	0.124	0.254	1
HSP90B1	0.00096441330737918	-0.406815985225462	0.595	0.746	1
OCIAD2	0.000968485192279957	-0.477653989048577	0.124	0.254	1
OXNAD1	0.000972882832207686	-0.50572129559545	0.032	0.117	1
TRABD	0.000985221977108579	0.388955150181054	0.281	0.276	1
ERN1	0.000986321364710664	0.505678102622316	0.243	0.154	1
PIM1	0.00100337598914396	-0.250552701869847	0.141	0.252	1
CCNT2	0.00100860916498314	-0.429048487854981	0.032	0.12	1
AC058791.1	0.00103394070707919	-0.646697086099945	0.243	0.391	1
ILK	0.00103633793986112	-0.370806942879655	0.108	0.225	1
CCL5	0.00104118932623551	-0.57057590024448	0.108	0.232	1
P2RY10	0.00105010932083076	-0.450916298930558	0.032	0.12	1
RPS3	0.00105382811608145	-0.414770515537774	0.551	0.689	1
KDM2B	0.00108684077148161	-0.353256343551926	0.043	0.127	1
SECISBP2L	0.00109388658810441	0.402201568656042	0.146	0.108	1
KRR1	0.00111051653306022	-0.250882818431276	0.124	0.22	1
TENT5C	0.00111594912472392	0.412284308464728	0.189	0.137	1
TNFRSF4	0.00111829517321784	-0.470108999365775	0.535	0.675	1
DDT	0.00112333240607468	-0.30150035360736	0.027	0.103	1
FTX	0.00113866826525635	0.456349800527249	0.384	0.289	1
DNAJB14	0.00117309705141248	-0.40422507714346	0.541	0.697	1
ABCD4	0.00117504401893646	0.301316386939695	0.13	0.115	1
KMT2D	0.00120897942269715	0.513666274283798	0.13	0.044	1
RGS10	0.00125981561968163	-0.399918964124249	0.043	0.134	1
MRPS6	0.00128690182764004	-0.507927250418289	0.108	0.23	1
FBXO34	0.00129892808115509	-0.521421269169425	0.114	0.237	1
KLF11	0.00131306400698165	0.547078285009563	0.297	0.203	1
CDC37	0.00131503033944505	-0.482639522407418	0.211	0.357	1
POLR2K	0.00134283352542055	-0.27593022313783	0.065	0.159	1
TBL1XR1	0.00135561607466867	0.412397046601638	0.346	0.301	1
APMAP	0.00135740974353322	-0.324737461733108	0.205	0.333	1
CD3E	0.00137066245666549	-0.411926723439601	0.195	0.335	1
CRY1	0.00142112114124389	0.446220027029907	0.157	0.09	1
FAM98C	0.00143527614817832	0.46756428597256	0.2	0.142	1
ZNF131	0.00143735047275117	0.381935616213314	0.27	0.218	1
S100A10	0.00145415541330717	0.537235175795687	0.486	0.386	1
EHD1	0.00148897066532169	-0.521002156648901	0.119	0.242	1
CD44	0.00149962920341526	0.2896240468698	0.859	0.863	1
STK10	0.00152448879891368	0.345462359399376	0.265	0.244	1
SRGAP3	0.00158884169538214	-0.505694083623125	0.184	0.323	1
MTRNR2L12	0.00160197532364426	0.530116842403114	0.973	0.971	1
DYNLL1	0.00161424028569996	-0.401809533614914	0.135	0.259	1
SEC61B	0.00165219099749664	-0.28598680090056	0.211	0.342	1
KDELR2	0.00165492876035527	-0.282890859101867	0.114	0.213	1
ANKH	0.00167903158375053	-0.469134911845311	0.059	0.159	1
RBM15B	0.00168457324904841	0.404496524242737	0.114	0.039	1
SUSD6	0.00173931822121443	-0.334456008123815	0.092	0.196	1
RCBTB2	0.00176226559467407	0.489121433934299	0.114	0.037	1
SQLE	0.00177744438161117	-0.549664081349809	0.151	0.281	1
SLC6A6	0.00179140063594111	-0.428105215572505	0.049	0.142	1
SAMHD1	0.00179842874453831	0.44534558634895	0.281	0.203	1
METRNL	0.00180396375461572	-0.407894360297529	0.032	0.115	1
ATP10D	0.00183582871213381	-0.456627535129853	0.07	0.174	1
TMEM138	0.00185063333328184	-0.306375454159756	0.043	0.117	1
SUN1	0.00185918523257248	0.428809326481343	0.286	0.235	1
QARS	0.00191431226313023	0.262789108266005	0.178	0.166	1
UFC1	0.00193988008605339	0.313727760372133	0.249	0.242	1
QSOX1	0.00194188874822586	-0.336581252088513	0.114	0.22	1
METTL23	0.00194799053279252	-0.289928083686498	0.032	0.103	1
PTPN6	0.00198172525100707	0.413390483854569	0.259	0.2	1
ARHGDIA	0.00199669124473622	0.385898403628049	0.249	0.203	1
ZFP36	0.00200450590664699	-0.415076756377422	0.741	0.836	1
FTL	0.0020103777423757	0.366450162991919	0.384	0.394	1
RARG	0.00204729708388567	0.470814919387884	0.216	0.125	1
TRAF5	0.00207283393680212	-0.325924710632749	0.292	0.435	1
HAVCR2	0.00211448918694795	-0.529165833173114	0.086	0.196	1
NDUFA13	0.00211853969347237	-0.330768505614017	0.297	0.44	1
ZNF267	0.00214206962016672	0.480275239046758	0.205	0.1	1
OSBPL3	0.00214382901027809	0.49501339033728	0.184	0.086	1
SSBP2	0.00223580859650891	0.518223732013229	0.297	0.2	1
GRB2	0.00228624302368524	-0.390402873182086	0.103	0.208	1
ZFP36L2	0.00230306230222354	-0.450848050352985	0.638	0.76	1
ELL2	0.00230978274958878	-0.470008139427646	0.054	0.147	1
GTF2I	0.00231563546258045	0.380351423345465	0.427	0.386	1
CORO1A	0.00232494585996168	-0.387746244038368	0.492	0.638	1
IL1R1	0.00233491200999495	0.48969375952824	0.216	0.12	1
VRK3	0.00235678274795017	0.471580399289363	0.124	0.061	1
ADAM19	0.00236691688498897	-0.31415739125618	0.232	0.372	1
SMAP1	0.00242645404718782	0.446455746820197	0.303	0.227	1
KIAA1324	0.00244300494407155	0.394556065745001	0.551	0.445	1
GUK1	0.00247333529270431	-0.375212547947943	0.092	0.193	1
USP16	0.00252099906648445	0.285103283563047	0.324	0.328	1
TMEM43	0.00258107269693342	0.433813256179191	0.254	0.181	1
PHPT1	0.0026056491879341	-0.330750440659375	0.038	0.112	1
LIMD1	0.0026605337913028	-0.47083058601417	0.049	0.137	1
TNFAIP3	0.00271359284985117	-0.342164334852351	0.568	0.711	1
MDM4	0.00274058960291226	0.357162552563084	0.373	0.35	1
ARRDC2	0.00274635627449381	0.313145073759142	0.211	0.196	1
SYTL1	0.00281372329777376	0.405619078913134	0.286	0.213	1
CERS5	0.00290184019763326	-0.315415603898862	0.103	0.203	1
NUDT4	0.00290615442292921	0.48295597864125	0.222	0.147	1
ZNF800	0.00290916609140845	0.301055764449066	0.222	0.196	1
PLIN3	0.00298153480995733	0.296487617005923	0.135	0.115	1
BCL2A1	0.00303606657219076	-0.455886241151535	0.027	0.1	1
SPATS2L	0.00303928282128645	-0.275260931000928	0.07	0.152	1
DEGS1	0.00304727654619686	-0.33600353884697	0.292	0.428	1
LMAN2	0.00307923011221183	-0.254887162524195	0.324	0.46	1
EXOSC10	0.00308498583891166	-0.357418297987834	0.038	0.117	1
PSME2	0.00308761596205674	-0.27605034812109	0.243	0.362	1
STK17A	0.00310285475627806	-0.470352148469405	0.195	0.328	1
RPN2	0.00320940141839295	-0.378523046105723	0.368	0.516	1
TWF2	0.00321268258984568	-0.302110104688404	0.086	0.176	1
XRCC5	0.00322198089883251	-0.362514610657465	0.232	0.364	1
LTA4H	0.00323091585391475	0.557027634645219	0.254	0.188	1
PLEC	0.00327397301585611	-0.255438996938577	0.13	0.227	1
DUSP5	0.00329794296013597	-0.315349534090785	0.092	0.186	1
CYTH1	0.00331000998274383	0.413272074753934	0.308	0.232	1
EMB	0.00333748693955562	-0.347997398487495	0.232	0.364	1
PLSCR1	0.00334445955830353	-0.283901143917161	0.103	0.198	1
XRCC6	0.00337265507944571	-0.423306900492027	0.276	0.418	1
CCT3	0.0033793180559801	-0.338862178108659	0.151	0.264	1
ANXA6	0.00349945280930826	0.337172629888074	0.503	0.469	1
GRTP1	0.00350279698727485	0.500794366371459	0.232	0.159	1
ARF6	0.00368670422336473	-0.307869393758046	0.297	0.435	1
INPP5D	0.00374945613960766	-0.360102889984626	0.335	0.479	1
CARD11	0.00375339545317565	0.499864223117312	0.195	0.12	1
WSB1	0.00398268350295531	-0.451921228542911	0.222	0.355	1
PGK1	0.00403238079075264	-0.291533698556474	0.303	0.435	1
SELENOH	0.00410214324973631	-0.402506120828066	0.086	0.186	1
BTAF1	0.00410437199815065	-0.433281924592071	0.059	0.149	1
SELENOW	0.00419479756781303	-0.321289543083893	0.038	0.112	1
MYL12B	0.00422392341347365	-0.251119021778002	0.265	0.384	1
ELMSAN1	0.00427801889387627	-0.274603136693052	0.184	0.296	1
PLD3	0.00428937721149519	-0.362834000477487	0.092	0.191	1
PHF6	0.00430103593431697	0.424728128869524	0.286	0.222	1
IFI16	0.00431637741261142	-0.462404038280999	0.232	0.367	1
CD2AP	0.00432911622943852	0.509117094335022	0.222	0.142	1
ZFAND5	0.00434705251915236	-0.27728570354393	0.173	0.284	1
FKBP11	0.00437897730627508	-0.477701626534411	0.162	0.284	1
MVP	0.00441953176762686	0.272508712109339	0.324	0.301	1
LMNB1	0.00442644706162243	-0.302381807553649	0.054	0.132	1
MAP1LC3A	0.00443386004739277	-0.331500486359754	0.059	0.139	1
PPP4R2	0.00447095162040159	0.338037473884215	0.222	0.186	1
INPP4B	0.00470006156529843	0.473912673924978	0.232	0.147	1
2022-09-01	0.00470878256928175	-0.309363989218859	0.108	0.203	1
CLTB	0.00478712878829568	-0.250525884919155	0.065	0.137	1
MED17	0.00484917104934582	-0.331002977423876	0.13	0.23	1
ATP5PB	0.00485246629105609	-0.254103602828505	0.146	0.244	1
TTC3	0.0048773736744203	-0.359698252488541	0.222	0.345	1
CIRBP	0.00491885913782327	0.328635037245924	0.53	0.491	1
RXRA	0.00500250685834758	-0.429243103914833	0.038	0.115	1
CDS2	0.00504458421263869	0.273414978696406	0.173	0.152	1
TOX4	0.00514558305675241	-0.266079210014821	0.173	0.279	1
SYF2	0.00517876426694585	0.257959664455284	0.303	0.313	1
ARHGEF12	0.00522864096977507	-0.361822041512876	0.038	0.112	1
ETFB	0.0052502778563095	0.260226030473209	0.114	0.12	1
RER1	0.00531024798097689	-0.26411618918042	0.157	0.259	1
COX6C	0.00532461646036271	-0.292945108720054	0.173	0.281	1
PHKB	0.00535695653416538	-0.302637603559788	0.135	0.235	1
IL4I1	0.00547462496364843	-0.260189281109595	0.643	0.77	1
SEC11A	0.00559515332426583	-0.294851970500849	0.303	0.435	1
DPP7	0.00560682810328829	-0.303013788304299	0.254	0.377	1
SFI1	0.00561868895940143	0.404174689167382	0.205	0.132	1
UBAC2	0.00572606218089928	-0.339908498995861	0.189	0.308	1
FUCA2	0.00572792574049016	-0.262809936507989	0.135	0.235	1
NOSIP	0.00582318878254686	0.484248046857709	0.141	0.068	1
OTUB1	0.00585262698072519	0.258622739310304	0.232	0.222	1
TTN	0.00598831411186695	-0.507917476080248	0.162	0.271	1
C5orf15	0.00600664451264208	-0.419188086148254	0.086	0.183	1
MGAT5	0.00604630937647972	-0.341994819761598	0.119	0.22	1
METTL2B	0.00607367923161844	-0.254001055643341	0.119	0.203	1
CNPY2	0.00618339768497473	-0.41674244807573	0.103	0.205	1
AKT2	0.00623904150382337	-0.268468062838633	0.043	0.112	1
RNF145	0.00629583749942517	0.318495631223229	0.405	0.367	1
NUDT14	0.0062975401742482	-0.417562369968146	0.076	0.169	1
WDR1	0.00632121448217067	-0.327757373672352	0.222	0.342	1
RBM14	0.00632965358349335	0.257987181009311	0.141	0.125	1
PABPC4	0.00636606452125071	-0.26782658727221	0.151	0.254	1
CELF1	0.00640941288856997	0.254705345910229	0.173	0.159	1
TBRG1	0.00641403047915009	-0.35424471651555	0.119	0.22	1
CCDC107	0.00643509359135724	-0.392250433607607	0.346	0.484	1
ATP6V0E1	0.00646534334414671	-0.301738197059127	0.324	0.46	1
RNF149	0.00649587092773102	0.305457914142178	0.243	0.23	1
BID	0.00662137792922172	-0.332819355225193	0.114	0.21	1
FAM53C	0.00664240401620313	-0.325771919214005	0.076	0.161	1
SCAPER	0.00675806669225947	0.30124854155311	0.259	0.225	1
CD46	0.00675882684417792	-0.338783130540625	0.216	0.337	1
NSD3	0.00681359966046484	0.381837879265263	0.378	0.318	1
VPS25	0.00689244414175965	-0.253326033399311	0.059	0.13	1
EBLN3P	0.00694856943030387	0.43889388878375	0.205	0.115	1
HSH2D	0.00694875328594561	0.375780910056121	0.362	0.325	1
COX6A1	0.00695076863671449	-0.369879291000826	0.378	0.516	1
ARHGDIB	0.00707307027706126	-0.291234782033071	0.519	0.655	1
TPRA1	0.00709554214243709	0.404786593913489	0.119	0.066	1
GZF1	0.00717482764102986	-0.380753644688472	0.032	0.103	1
EIF1	0.0072578656816729	0.267649092558432	0.935	0.934	1
TMEM167B	0.00732843023661946	0.398316205735189	0.168	0.095	1
HECTD1	0.00733852884300866	-0.623003029765318	0.476	0.57	1
ACADVL	0.00735538261506364	-0.272938653279995	0.168	0.269	1
NFKBIZ	0.00744264430797374	-0.297800511359704	0.443	0.579	1
RDX	0.00751248257437901	-0.383314523163572	0.135	0.244	1
RORC	0.00752329846954452	0.43492869831367	0.205	0.12	1
GRAMD1B	0.00756424403604228	-0.463466008204507	0.151	0.264	1
CCT5	0.00758183561845111	0.252566799021745	0.168	0.152	1
NASP	0.00775986820214552	-0.277105857438554	0.151	0.249	1
GALC	0.0077629641085858	-0.439668088123156	0.103	0.203	1
CAMK1	0.00796483306613625	0.456198208421043	0.13	0.064	1
ANKRD36B	0.00797286513125963	0.33411727188859	0.173	0.125	1
TBCD	0.00804245910915064	-0.396727529914818	0.049	0.127	1
ANKRD28	0.00805735431436399	0.491029939353993	0.395	0.301	1
G3BP2	0.00807332956923741	-0.372931894070458	0.346	0.479	1
BLM	0.00808959409521742	-0.253281684913825	0.054	0.122	1
STRADA	0.00812141300558633	0.41082658994498	0.124	0.073	1
CLNK	0.00816649794066948	-0.29234591579224	0.124	0.22	1
ERGIC2	0.00816996437165172	-0.2737578218068	0.114	0.2	1
TRMT10B	0.00824080154889709	0.333408262688512	0.157	0.12	1
SEC24D	0.00824719062829357	-0.277784252007698	0.054	0.125	1
TNPO1	0.00828118203116858	0.385955439211163	0.146	0.088	1
CCPG1	0.00838121137847398	-0.281846326726969	0.157	0.259	1
SEMA4D	0.00838327734531611	-0.255330596960617	0.097	0.178	1
MED13L	0.00840996473465601	0.398308861016975	0.173	0.11	1
MAF	0.00846089164749205	0.425915086135314	0.151	0.1	1
IFITM3	0.00847317762348006	0.55276289514636	0.2	0.105	1
SLC40A1	0.00851050091723156	0.405254592501638	0.141	0.061	1
TAF3	0.00853900868356405	0.285864059341051	0.141	0.125	1
CXCR3	0.00874777594036784	-0.444976669597814	0.059	0.142	1
LEO1	0.00877759394314206	-0.309184576215035	0.032	0.1	1
KLF3	0.00888992267629328	0.320619039453819	0.184	0.132	1
TRAF4	0.00889575905119538	-0.511589578509794	0.141	0.242	1
CAPN2	0.00893827903487553	0.380753327161342	0.195	0.154	1
MOB4	0.00898032159011421	-0.4529309965635	0.119	0.22	1
IRF2BPL	0.00905809829153895	-0.359568499193403	0.108	0.203	1
NFKBID	0.00906872255936802	0.432914033194831	0.443	0.389	1
BRD2	0.00907511295501195	0.338081104105189	0.319	0.267	1
LCK	0.00909837356822619	-0.332744164365688	0.33	0.462	1
FOS	0.00915660812561415	0.478182701762165	0.686	0.611	1
MAFG	0.0091714675575994	0.408254242585253	0.119	0.073	1
DNAJA2	0.00919259511897653	0.279979373109369	0.114	0.103	1
FYTTD1	0.00920716950782462	-0.305840802393489	0.141	0.24	1
TNFRSF9	0.00923111108605349	0.537687138819674	0.195	0.11	1
NR4A1	0.00953247980699793	0.475954227914119	0.384	0.296	1
MSH3	0.00954107626657275	0.342559776336179	0.146	0.093	1
NUDC	0.00960355306087306	0.333687744150545	0.205	0.181	1
PAXBP1	0.00970072129557019	0.265277189510244	0.178	0.149	1
LUC7L3	0.00974289787588592	0.286098703047881	0.243	0.237	1
CMPK2	0.00977670835176482	-0.445042134950967	0.076	0.164	1
RHOB	0.00977709958661598	0.467003770360657	0.2	0.117	1
NDUFA3	0.00979453497303789	-0.293845689957257	0.135	0.232	1
SPINT2	0.00984797259974865	0.390864623946473	0.297	0.215	1
TRIM44	0.00989072565358928	0.251320829259752	0.216	0.191	1
WNK1	0.00997494223809626	-0.457525861028082	0.168	0.276	1
PBXIP1	0.00999472874341042	0.302056548203828	0.546	0.511	1
CKAP4	0.0102149598735743	0.357439315642511	0.103	0.039	1
CLEC12A	0.0103324006815628	-0.370972132232978	0.049	0.125	1
ABCF1	0.0104599789169651	0.293920546807928	0.319	0.271	1
MKNK2	0.0104628746326762	-0.280311524384835	0.038	0.103	1
ZEB2	0.0104788908118654	-0.289845396917507	0.054	0.122	1
RC3H1	0.010522049299028	0.268693024829966	0.151	0.139	1
TEX264	0.0105673104282784	0.306921291180539	0.151	0.127	1
ETFDH	0.0106615942639511	0.356978439876576	0.114	0.066	1
TMCO1	0.0107024972443359	-0.367540473549233	0.259	0.384	1
SLTM	0.0108483950985297	0.316602085920248	0.454	0.428	1
IFI6	0.0109510425325711	-0.404224722878461	0.465	0.597	1
CFH	0.0109764736132022	0.456972388477041	0.341	0.242	1
LRPAP1	0.0110034673218494	-0.401654365833811	0.324	0.45	1
EIF4H	0.0110109379049078	-0.290728559780614	0.189	0.296	1
PKM	0.0110203901289371	0.274422585913227	0.459	0.447	1
PRKDC	0.011159122228897	-0.287391668557631	0.216	0.325	1
NARF	0.0112096298746567	-0.393228190968218	0.146	0.252	1
USP1	0.0112225971294209	-0.261125945009913	0.076	0.147	1
FAM45A	0.0112571893664223	0.327702701415955	0.119	0.071	1
RICTOR	0.011266309784966	0.461572532533571	0.351	0.264	1
PLEKHO1	0.0113191487596666	-0.379427955170123	0.092	0.183	1
IMPDH2	0.0113515227142522	-0.321374873235018	0.043	0.115	1
EMP1	0.0113935096529089	0.427519360321699	0.108	0.046	1
PTPRE	0.0115077793035941	0.423888097375404	0.249	0.178	1
HIP1	0.0115104868626992	-0.357938082702755	0.119	0.215	1
ICAM2	0.0115649789678149	0.391893387191867	0.286	0.21	1
LENG8	0.0116066161325568	0.33703921727598	0.141	0.11	1
PSMA6	0.011754304596689	-0.393317730983128	0.124	0.225	1
GNA15	0.0118160983699762	-0.318102845029679	0.141	0.24	1
TNRC6B	0.0120103465649649	0.341597401686272	0.551	0.511	1
BAX	0.0120247942560955	-0.408501749837413	0.092	0.183	1
CCS	0.0120323947613569	-0.288298785028885	0.049	0.117	1
ANKRD17	0.0120453151933991	-0.266381194341844	0.092	0.171	1
HEXB	0.0120943231510122	-0.356023878821525	0.086	0.174	1
ZNFX1	0.0121692299052445	-0.311339668770871	0.124	0.213	1
RPAP2	0.0122022017597205	-0.445837821468401	0.108	0.203	1
INSIG2	0.0122493734177303	0.262313335988783	0.119	0.09	1
OXR1	0.0123375296196174	0.421252556613156	0.151	0.081	1
STRBP	0.0123782882071907	0.394755219970299	0.119	0.066	1
IL7R	0.0127263394002241	0.323705441805941	0.827	0.763	1
GOLGB1	0.0127558883425327	-0.253336365234498	0.303	0.425	1
ZNF292	0.0128954866834196	0.409380384574547	0.319	0.254	1
TACC1	0.0130038246806345	-0.405683302763484	0.357	0.482	1
LAMP1	0.0130440839836623	-0.31486538008536	0.492	0.621	1
MAST4	0.0130885949659469	0.443850182475382	0.232	0.171	1
RABL2B	0.013217216062586	0.365194518110341	0.119	0.073	1
ZNF793	0.0136016003214196	-0.408623397056799	0.065	0.137	1
MAP2K1	0.0137166738215146	-0.3050521897675	0.151	0.249	1
ABHD15	0.014002783164648	-0.338701005281997	0.124	0.218	1
DERL2	0.0141208098169033	-0.252765216498255	0.097	0.176	1
MTCH1	0.0141742119520475	0.257511047504984	0.254	0.24	1
SIK3	0.0150491369348541	-0.388924688221759	0.081	0.166	1
HES1	0.015078494593904	0.339079266005506	0.108	0.044	1
RRP7A	0.0150839665180687	0.355422729772672	0.184	0.134	1
RAB14	0.0151140880816643	-0.376425455307171	0.049	0.12	1
ST8SIA4	0.0151521043695061	-0.363085864629052	0.092	0.178	1
PSMA3	0.0152191907305065	-0.296658015973564	0.141	0.237	1
GALNT10	0.0154380309732293	-0.32196117404967	0.049	0.117	1
ZNF302	0.0155443968501977	0.387541654426821	0.238	0.176	1
ANKRD10	0.0155470682080419	-0.283612808545046	0.135	0.227	1
TRAM2	0.0156757925280411	0.401628398611739	0.103	0.044	1
RPL23	0.0158466214870855	-0.29911663463847	0.314	0.435	1
RAB8B	0.0158660259906604	0.337996865924761	0.324	0.264	1
ASMTL	0.0159448802552227	-0.286047499084515	0.076	0.149	1
ARHGAP15	0.0160417782467272	0.262903725600996	0.422	0.408	1
POLR2B	0.0163750925292103	-0.309180855509334	0.2	0.303	1
DDX21	0.0164139774173399	0.385793137877243	0.4	0.34	1
FYN	0.0164828254293622	-0.310350445466994	0.281	0.399	1
RCSD1	0.0166006050588909	0.292154870712316	0.276	0.247	1
GABPB1-AS1	0.0167218881521033	0.284523905763618	0.308	0.303	1
GSPT1	0.0167793912130929	-0.288611863859801	0.13	0.215	1
SENP6	0.0168005921910338	0.381156797984272	0.232	0.171	1
AC020917.3	0.0168368167682997	-0.317768590229476	0.043	0.11	1
NCBP2	0.0169504448310573	0.273425736584818	0.108	0.088	1
MPV17L	0.0170766781017312	-0.265587342092604	0.346	0.467	1
VWA3B	0.0170974906957021	0.389002986705774	0.146	0.083	1
SPG7	0.0171328525608925	0.253971653066317	0.362	0.323	1
KDSR	0.0171398323919381	-0.439139609569231	0.222	0.335	1
NONO	0.017165004779078	0.277369377074346	0.222	0.193	1
PGLS	0.0172250668876318	0.368957738676175	0.168	0.125	1
NEU1	0.0172774571468939	0.466624882950283	0.232	0.164	1
FLNA	0.0173076083169988	0.371353572279409	0.389	0.315	1
CA5B	0.0174046544341717	0.304184138750236	0.114	0.083	1
CYB561D1	0.0174945446134901	0.354765735194556	0.108	0.044	1
S100A6	0.0175890075049453	0.271478223748304	0.535	0.562	1
SFXN1	0.0176883903460014	-0.27727177940463	0.146	0.235	1
TUBA1A	0.0177931913270849	0.415518479785029	0.189	0.13	1
TNFSF11	0.0179387934221844	-0.310810441571141	0.189	0.289	1
IARS	0.0179636857801158	-0.350344804169292	0.092	0.178	1
SERPINB1	0.0181031469145628	0.33653922274806	0.205	0.164	1
MIA2	0.0181082425475212	-0.290186150252677	0.086	0.164	1
EHMT1	0.018356622078445	0.301879349464549	0.303	0.271	1
CLK4	0.0184817131433318	0.345623150281244	0.173	0.134	1
RPS20	0.0184827463680788	0.295233698172159	0.573	0.531	1
SPAG9	0.0187795539416361	0.253533134176032	0.216	0.196	1
FURIN	0.0188851507434832	-0.467073450255987	0.216	0.328	1
CASP8AP2	0.018927184779529	0.36330455520066	0.211	0.161	1
GTPBP6	0.0190364502405554	0.319957280741127	0.157	0.108	1
SMARCA2	0.0192259518097911	-0.324699021551067	0.243	0.357	1
KRTCAP2	0.0193487368243557	-0.339377592976734	0.178	0.281	1
ANO9	0.0195843335265399	0.313829418097309	0.103	0.056	1
KPNA1	0.0197562759281055	0.376423883964625	0.119	0.071	1
TLCD2	0.0198926513648409	0.411569811474324	0.103	0.061	1
COMMD6	0.0200923096368723	-0.349684751510936	0.124	0.218	1
DENR	0.0201344826237824	0.369337392129437	0.13	0.095	1
TLE3	0.0202863947197467	-0.333109682833689	0.108	0.196	1
MFGE8	0.0204701791559071	-0.323705484591502	0.049	0.112	1
ATF4	0.0204727721090615	0.342729155051227	0.389	0.328	1
WDR45B	0.020536837342264	-0.252515694819288	0.081	0.152	1
SLC1A4	0.0207657470025486	-0.314068707592136	0.114	0.2	1
PDZK1	0.0207714635497555	0.307513579420037	0.168	0.088	1
CSK	0.0208172866481318	0.30268981589188	0.141	0.103	1
IL16	0.0209754706405822	-0.405597805321161	0.097	0.183	1
PCID2	0.0210109302094297	-0.378884565426162	0.065	0.13	1
BAK1	0.0211470893763855	0.342633750498543	0.108	0.066	1
PAAF1	0.0211659380898584	0.252102587134884	0.114	0.086	1
FERMT2	0.0212271058825817	0.399409540499972	0.103	0.054	1
TNIK	0.0212714273140967	0.259260167862816	0.195	0.166	1
MVD	0.0215545576911785	0.341406975594451	0.146	0.086	1
UBXN4	0.0216017120310557	-0.355402362340942	0.351	0.472	1
UNC13D	0.0216169640952412	0.340952771517082	0.216	0.156	1
PCNT	0.0216476845679343	-0.358740146708259	0.054	0.125	1
ZNF714	0.0216616504916093	0.259069972030489	0.114	0.088	1
CMTM3	0.0217474766510961	-0.460545405891636	0.151	0.24	1
LAT2	0.0220082556233109	-0.322096838245572	0.357	0.477	1
HUWE1	0.0221087623152574	-0.401758908734779	0.184	0.284	1
SAMD9L	0.022376017299339	-0.455334915031059	0.216	0.32	1
PER1	0.0223917615620549	0.373243373103712	0.2	0.137	1
TXN	0.0224385022752327	-0.251423225277326	0.086	0.159	1
JPX	0.0224391997497691	0.330001678102436	0.168	0.139	1
DCAF8	0.0228235173518998	0.355772610068811	0.114	0.051	1
TRIP12	0.0228494084185627	-0.266470755993836	0.114	0.191	1
KPNA6	0.0230521990017279	0.257312059670495	0.205	0.166	1
TTF1	0.0230537491419072	0.256859630097377	0.13	0.112	1
XPC	0.0230968135006402	0.255765752089089	0.114	0.098	1
FLI1	0.0232001899028075	0.343027673884935	0.135	0.093	1
GNB1	0.023704106458923	0.353140415730805	0.195	0.125	1
CYB5R3	0.0237047419752886	0.271500831061291	0.178	0.147	1
UQCR11	0.0238826795860665	0.330411218685216	0.227	0.193	1
VIM	0.0240484085482768	-0.290955948054774	0.892	0.941	1
ATP6V0A2	0.024195263539491	-0.321597146480389	0.043	0.108	1
TBCE	0.0242518809190815	0.452813152792008	0.119	0.064	1
CITED2	0.0245398701870804	0.363961883296671	0.162	0.108	1
NAAA	0.0246984545952592	0.341476050711517	0.27	0.2	1
AQP3	0.0247518162458917	0.386172698829221	0.492	0.401	1
MKRN1	0.0249099878103008	-0.252312053990721	0.173	0.264	1
ESYT1	0.0249509844105617	0.25011960554482	0.411	0.377	1
PCAT1	0.0252083425833103	0.496009676034362	0.135	0.076	1
PEF1	0.0257219411580354	0.36840474399518	0.119	0.076	1
BLOC1S6	0.0258908641571444	0.283113146290124	0.108	0.086	1
ICA1L	0.0259803082375678	0.312562373230663	0.108	0.078	1
CTCF	0.0259855376350752	0.391952620040191	0.211	0.154	1
SRP19	0.0260279082428114	0.294215213770267	0.276	0.225	1
HCG18	0.0269191262842146	-0.330003641324606	0.13	0.218	1
GLUD1	0.0269891815891772	0.321709603254881	0.286	0.218	1
RAB11FIP1	0.0270803152793545	0.273157757619241	0.519	0.477	1
DLG1	0.0271383225389576	0.382599885179187	0.189	0.134	1
ARHGAP9	0.0272574453529996	-0.298103636487892	0.222	0.325	1
PLEKHA2	0.0277750651853794	-0.288839406416693	0.184	0.279	1
ZNF451	0.0280228784586983	-0.271174508424705	0.103	0.181	1
AC003681.1	0.028165447416741	0.386290372684572	0.178	0.117	1
BAZ1A	0.0283721571351292	-0.358258815010472	0.432	0.55	1
MSI2	0.0284346960595038	0.351739384796523	0.254	0.193	1
ABRACL	0.0290038766149058	-0.253569475610068	0.13	0.218	1
TCTN1	0.029040233244621	0.288031081131742	0.13	0.103	1
PTP4A1	0.0293813601110473	-0.39277725504712	0.173	0.271	1
ATP5MG	0.0294212470410151	-0.301221006415693	0.265	0.374	1
ICAM1	0.0295377992090342	-0.414250796664135	0.4	0.511	1
AP001626.1	0.0296274396849935	0.332141474299472	0.114	0.061	1
SESN1	0.0298228453752836	0.438251753153951	0.141	0.086	1
NT5C3A	0.0300907324107044	-0.325741300807483	0.086	0.164	1
VDAC1	0.0301957450091994	-0.304606113583942	0.243	0.35	1
POLR2A	0.0303522669919542	-0.323804474491506	0.081	0.156	1
CXCL2	0.030631346504418	-0.481604194868558	0.043	0.105	1
SFXN5	0.030762947773139	0.377642132302959	0.119	0.073	1
FNIP1	0.0309251985488312	0.29082660670847	0.303	0.257	1
PITPNM1	0.0309301824827647	0.343019719347997	0.124	0.073	1
JKAMP	0.0309735840387129	-0.261704291503662	0.054	0.115	1
RASGEF1B	0.0310067470394913	-0.39366657014829	0.086	0.159	1
EIF4A2	0.031166852167068	0.291159988785255	0.524	0.477	1
RPL28	0.0312680102958623	0.307114324546493	0.751	0.775	1
PTBP3	0.0316201848334476	0.326793287266525	0.124	0.088	1
AKAP8	0.0316981041643826	0.34863651938295	0.135	0.081	1
ATP5F1D	0.0318419821497759	-0.295265143732241	0.168	0.259	1
UBE2V2	0.0320503099461854	-0.323581786330211	0.049	0.112	1
CBX6	0.0325013776112687	0.331011849679071	0.173	0.144	1
DNM1L	0.0328872760936323	-0.379206794138601	0.157	0.244	1
PRELID1	0.0333264957552116	-0.281505480436825	0.119	0.2	1
GYPC	0.0336768170102691	-0.271760949849333	0.178	0.269	1
CHD6	0.0337869733440464	0.275830423514844	0.184	0.156	1
CAT	0.033795627060556	0.371440966534542	0.195	0.147	1
EPS15L1	0.0338385890948184	0.267284447886249	0.13	0.088	1
SYNGR2	0.0338550594186441	-0.297110186541909	0.114	0.193	1
C11orf58	0.0340004450671289	-0.317659783800701	0.211	0.311	1
NOM1	0.0341040361893331	-0.344864884494473	0.07	0.142	1
SPTY2D1	0.0341323228842774	-0.251574224926435	0.195	0.284	1
BSG	0.0341908350623183	-0.293756852430674	0.422	0.535	1
SLCO3A1	0.0343582725407054	0.394207142084442	0.162	0.105	1
ITGAL	0.0343980065868513	0.372425846346159	0.195	0.117	1
FBXL19-AS1	0.0345561729563623	0.342738163402547	0.151	0.117	1
INTS11	0.0346675389134653	-0.274043955421004	0.065	0.132	1
MYDGF	0.0356600679522875	-0.332452603146528	0.227	0.33	1
AP2M1	0.0358369153205092	-0.295577801086341	0.189	0.286	1
TXK	0.0359341308451507	0.326872465671241	0.341	0.296	1
ECPAS	0.036085627297214	0.3726383231761	0.119	0.068	1
AGPAT5	0.0361089797975009	-0.348199906520232	0.141	0.23	1
EXOC4	0.0362667702543634	0.271052674614516	0.162	0.134	1
TTTY15	0.0365183202280791	0.33092983331962	0.124	0.076	1
PIM2	0.0366164457371226	0.425297948404127	0.157	0.095	1
MIR181A1HG	0.0371189574696833	0.379656838722144	0.205	0.159	1
FNDC3A	0.0372653006409983	0.290223281727675	0.124	0.081	1
SUN2	0.0372884302478971	0.287440960960288	0.514	0.462	1
ZNF562	0.0375147914609188	0.306867658835032	0.178	0.139	1
MAEA	0.0377003886243342	-0.345650112434617	0.081	0.154	1
INO80D	0.0378016870071112	0.30462555675525	0.13	0.103	1
REEP3	0.0378060768008674	-0.289412215174734	0.222	0.32	1
TOX	0.0380299989600674	-0.267792605764759	0.151	0.237	1
IPO9	0.0381447767826022	0.326126595260497	0.162	0.127	1
HSPA4L	0.0381453273699069	0.337777071213386	0.211	0.161	1
USO1	0.0385441909929067	0.255590453479006	0.162	0.154	1
AC060780.1	0.0385634289497703	0.346983883461883	0.103	0.061	1
AK9	0.0386930609076304	0.357066659550383	0.13	0.088	1
RIN3	0.0387045426828994	-0.263901302267663	0.13	0.21	1
HPN	0.038916333441029	0.400822530899897	0.108	0.054	1
ZAP70	0.0389215234720472	0.353014140627342	0.216	0.166	1
CLDND1	0.0391534778227268	0.3523397550374	0.314	0.235	1
SH3BGRL	0.0391766470577167	-0.299265916949344	0.076	0.147	1
GPX4	0.0395471077434512	-0.283630492525221	0.097	0.174	1
AKNA	0.0400048747219518	-0.255291771607833	0.205	0.296	1
TINF2	0.0400428409241435	0.298158925321381	0.108	0.073	1
TMEM50A	0.0401512900053077	-0.279385482309057	0.373	0.484	1
GTF2H2	0.0403366091381391	0.39074106050103	0.238	0.186	1
CSF2	0.0407206949984945	-0.834160946796695	0.454	0.555	1
GLIPR1	0.0408133233567235	-0.335845287314018	0.076	0.147	1
BCAS4	0.0408730976031477	0.260926126826181	0.135	0.105	1
PCMTD1	0.0410648336128177	-0.250739292378406	0.135	0.213	1
HNRNPU	0.0410986258160297	-0.290014355752599	0.524	0.626	1
XRN2	0.0413423236435497	0.251658126819151	0.2	0.174	1
MNT	0.0415692189103449	0.264255980395833	0.103	0.068	1
SERPINB6	0.0416960489641289	0.251306784804922	0.141	0.112	1
BSDC1	0.0416991200968571	0.317765848966009	0.205	0.159	1
SERINC3	0.0419137981493602	-0.347423619584345	0.157	0.247	1
STAT3	0.0419370247437904	-0.253628579154151	0.557	0.658	1
DCAF11	0.0419432935298644	0.259103822853884	0.335	0.293	1
ANKRD26	0.0426843948788726	0.284723241009058	0.151	0.127	1
PSD4	0.0427176392996122	-0.326366376271825	0.151	0.24	1
CEP164	0.0429659929422818	0.27230331244676	0.114	0.09	1
NBEAL2	0.04324352354101	0.329943434821278	0.103	0.054	1
ZBTB1	0.0437629983819666	-0.300397401298238	0.227	0.325	1
ISG20	0.0439039345837898	0.414407391096973	0.162	0.117	1
H2AFZ	0.0439660498352805	-0.289736996496067	0.119	0.198	1
ITPR1	0.0440519104471708	-0.253258321447129	0.065	0.125	1
ARPC1B	0.0441028140329045	0.261753215220615	0.535	0.518	1
CCT7	0.0441659181622683	0.361524866132655	0.227	0.152	1
HSPA13	0.0445193795955753	-0.251458953406181	0.081	0.147	1
POLR2D	0.0445685496362461	0.353801496282096	0.168	0.103	1
EMC7	0.0445689377994718	-0.291869673703679	0.216	0.311	1
NPIPB5	0.0449662015427521	-0.282481844270932	0.189	0.279	1
ITGAM	0.0450009970463386	0.294346104851135	0.103	0.076	1
FERMT3	0.0459778338298238	0.289678930159884	0.276	0.222	1
FAM219B	0.0464529228348079	0.342458972398182	0.114	0.064	1
EDEM1	0.0465701439111689	-0.265052579934511	0.049	0.108	1
SRPRA	0.0465821340353951	-0.294824089462406	0.276	0.379	1
AC016831.5	0.0466889125917256	-0.386302476420519	0.184	0.276	1
GGT1	0.0468885596111471	-0.289598074216907	0.092	0.164	1
ARNTL	0.0469870566066439	-0.258067550137502	0.086	0.156	1
PRDX4	0.0471609646351273	-0.347690359318259	0.086	0.159	1
TSIX	0.0473456417647949	0.269353962653317	0.146	0.103	1
SPART	0.0477333547069348	-0.335072888930248	0.07	0.137	1
ATG10	0.0480775461501253	0.290553890532152	0.103	0.071	1
RSAD2	0.0484698140488808	-0.434019701260137	0.07	0.137	1
ATP6V1E1	0.0488792115520037	0.317589223503824	0.141	0.086	1
OSTM1	0.0493897498488125	-0.255462685132194	0.114	0.183	1
FBXW2	0.0514806103393145	0.265689351964159	0.124	0.088	1
TMED3	0.0516176443514447	-0.283765331032437	0.076	0.142	1
REV3L	0.0519410397399742	0.38774083182653	0.303	0.254	1
MKNK1	0.0530167107220516	0.281806542340992	0.141	0.115	1
PRKCA	0.0532485050808593	0.348117513843285	0.276	0.213	1
TTC39C	0.0533378406045521	0.283358715522406	0.357	0.289	1
MTERF4	0.0534300514719419	0.301651263181309	0.135	0.088	1
RAB11B	0.0538705350049189	0.261991965307086	0.119	0.095	1
LAX1	0.0545199716213294	0.277779567627002	0.184	0.147	1
PPIP5K2	0.0545882212122408	0.30651129963786	0.124	0.108	1
PRKAG2	0.0546396674442744	0.26123422023914	0.114	0.088	1
CACNA1A	0.0546637432339759	0.284439536278966	0.351	0.284	1
USP47	0.0553992301433966	-0.301310697625422	0.178	0.264	1
PARP10	0.0555012767733891	0.301555272767913	0.13	0.115	1
ACER3	0.0560525582546614	0.308682945542414	0.232	0.188	1
DIDO1	0.0561196081108367	0.276129950113858	0.124	0.083	1
MIF	0.0564282731530694	0.300596691381242	0.178	0.161	1
ARID5B	0.0565249768374161	0.32206133854166	0.162	0.095	1
DDX58	0.0566766434289847	-0.335328313546018	0.049	0.103	1
SOCS1	0.056697947504744	-0.306301046423015	0.097	0.169	1
AC019205.1	0.0570885799048452	0.269228771161093	0.146	0.117	1
TGS1	0.0572870973926047	0.33047680361204	0.119	0.066	1
CCNG2	0.0578622231983027	0.274861585998443	0.2	0.171	1
HTATSF1	0.0585239888717419	0.451519221372575	0.2	0.154	1
ERICH1	0.0585329201439446	0.308957499740087	0.205	0.147	1
INPP1	0.0587550599831186	0.290071698907048	0.184	0.147	1
LSP1	0.0593659588147109	-0.367067205398032	0.395	0.491	1
PRKAA1	0.059666777422742	-0.268241215302977	0.086	0.152	1
CLCN3	0.0600441411483725	-0.271030540779686	0.146	0.225	1
RBM48	0.0601616046481474	0.272737567485085	0.103	0.051	1
EPB41L2	0.0601717782103199	-0.323442880050894	0.059	0.12	1
HMGCR	0.0603626455943852	0.329931743188586	0.13	0.086	1
RHOC	0.0607200756591492	-0.287386507247466	0.146	0.227	1
ELOA	0.0607658784415742	0.333724658715621	0.146	0.093	1
RHOA	0.0619877689290181	0.257157405261982	0.319	0.286	1
BCL2L15	0.0624212310616126	0.303735163496982	0.151	0.115	1
PPP1R11	0.0626295895827084	0.298246565946484	0.157	0.12	1
LYRM2	0.0633022995855423	0.316939399346092	0.222	0.152	1
AFAP1L1	0.0637222917664901	0.253862870570816	0.124	0.09	1
TRRAP	0.0638118459769217	0.317471576649296	0.146	0.086	1
SPTBN1	0.0644800503824319	0.296782179050939	0.195	0.149	1
TRIM33	0.0653897349118267	0.320803426258795	0.184	0.127	1
TOMM7	0.0667271514170914	0.317201567302918	0.205	0.183	1
CEBPZ	0.0668723631010314	-0.295071332430045	0.157	0.237	1
AIDA	0.0680017849355881	0.281042614603691	0.103	0.051	1
STIP1	0.0680270472493168	-0.262182321666527	0.086	0.152	1
PPM1G	0.0685092365313131	-0.346247048322943	0.173	0.257	1
ALDH7A1	0.0687729777681103	0.308181742706859	0.205	0.152	1
P2RX4	0.0691030116375277	0.327441412877969	0.211	0.147	1
TMEM168	0.0697459716023699	0.2793562932454	0.103	0.076	1
CRLF3	0.0706135784748496	0.330228336926441	0.135	0.088	1
NUDT16L1	0.070690356949924	-0.298600159936027	0.059	0.117	1
MSL1	0.070963572677269	0.300538591008416	0.114	0.068	1
MOB3A	0.0715152371613255	0.280177993260583	0.168	0.144	1
KRIT1	0.0720294525598931	0.287711655556019	0.168	0.125	1
UBE2J2	0.0722459515748623	0.263767305351573	0.103	0.078	1
UVRAG	0.072515007356802	-0.255261993439098	0.065	0.125	1
AC007216.2	0.0727748517413258	-0.316647087973957	0.054	0.11	1
IRS2	0.0733732201992806	0.255009070349249	0.168	0.134	1
PPP1R12B	0.0736607743596712	0.312447847583918	0.151	0.108	1
ZBTB21	0.0741001590501225	-0.331365380186228	0.081	0.144	1
NUCB1	0.074257253659342	-0.316515096715247	0.27	0.364	1
LINS1	0.074270234971193	0.293009680059988	0.119	0.066	1
P3H1	0.0751421324013763	-0.277378002723028	0.114	0.183	1
TRAPPC4	0.0758085938289137	0.306389721750057	0.114	0.081	1
PPP2R3C	0.0764701324526435	-0.334851493046472	0.092	0.159	1
ANKRD49	0.0764864885222809	0.267378296678419	0.146	0.105	1
AC097376.2	0.0767448465436437	0.281375065274502	0.124	0.078	1
BRD1	0.076945985749649	0.328627925636111	0.151	0.095	1
SETX	0.078663892960453	0.270695688564357	0.243	0.205	1
CAMK4	0.0792077599055176	-0.258173026327101	0.065	0.122	1
UBE2J1	0.0797005099030773	0.279230810290827	0.146	0.112	1
UXS1	0.0802795030203874	0.280909235970484	0.173	0.127	1
EMC3	0.0812242877661161	-0.280158091826906	0.238	0.328	1
ANKRD27	0.081696516407677	0.286501645514661	0.103	0.068	1
ERV3-1	0.0818106821085463	-0.318613114714437	0.076	0.134	1
CLPP	0.0823648375029632	-0.293674871460414	0.049	0.1	1
SULF2	0.0824613717903114	0.300255674672392	0.119	0.064	1
ARHGEF6	0.0825965116710402	-0.271083909153126	0.049	0.1	1
PPHLN1	0.0826073105249037	-0.264011388560255	0.146	0.22	1
MBOAT2	0.0827336081205051	0.273422389689128	0.13	0.078	1
RASSF5	0.082964228790824	-0.310665343096562	0.297	0.391	1
NUP50	0.0829991146514895	0.256912785969853	0.2	0.156	1
SSBP3	0.0837636597520439	0.305612192862906	0.114	0.071	1
NCR3	0.0843419864130494	-0.344470708648198	0.097	0.164	1
EIF1AX	0.0846626196999861	-0.270565361711517	0.222	0.308	1
NANS	0.0850170578458793	-0.257299244681103	0.097	0.161	1
CHMP3	0.0856605474861274	0.285616992365564	0.103	0.073	1
BNIP3L	0.0863685543265492	0.259321036184782	0.124	0.09	1
ITGA4	0.0864032973885256	-0.372836343714687	0.205	0.286	1
IKZF3	0.0868396766259511	-0.353075115164	0.135	0.198	1
TNPO3	0.0871558972047806	-0.255133976216598	0.059	0.115	1
SLAMF1	0.0873808402208879	-0.377120576357598	0.119	0.183	1
NBAS	0.0876793278117751	0.262058114890128	0.108	0.081	1
OPA3	0.0885558984760858	0.294014207954702	0.195	0.139	1
NDUFAF3	0.0907536810255487	-0.283809538940321	0.07	0.127	1
ITPR2	0.0917304184168131	-0.321991124481013	0.124	0.191	1
PHC3	0.0917985086307803	0.325117237118981	0.151	0.112	1
RGCC	0.0926321528062844	0.302959088829456	0.286	0.249	1
TSR3	0.0930564235709624	0.286014840187278	0.13	0.073	1
TMC6	0.0941079846247321	0.255569064358783	0.303	0.262	1
GADD45B	0.0952805633831676	-0.257053031666715	0.265	0.352	1
DZIP3	0.0953201254043471	-0.312572677688781	0.103	0.169	1
SSNA1	0.0959486659627334	-0.259885416342094	0.081	0.142	1
NPC2	0.0960568139862903	0.299351737775237	0.157	0.095	1
CALCOCO2	0.0968090500561111	-0.270046864585239	0.13	0.2	1
AL929472.2	0.0969322789249732	0.314056286709419	0.173	0.115	1
HSD17B11	0.0972131609899414	-0.254781151485306	0.173	0.249	1
C5orf24	0.0976851941603795	0.334692971805015	0.151	0.1	1
PDE3B	0.0977864031058749	-0.296866987695787	0.065	0.12	1
CCDC47	0.0980148897648062	-0.268548564042322	0.168	0.244	1
ZBTB44	0.0985330772763365	0.281594310047359	0.114	0.068	1
LRCH3	0.0986424684409663	0.262174979822064	0.124	0.071	1
EIPR1	0.0992392780608361	-0.255062221324843	0.076	0.134	1
P4HB	0.102689888458617	-0.265929419162012	0.4	0.494	1
GK5	0.103493959109014	0.251814575595314	0.189	0.161	1
UTY	0.104026118663084	0.295036393072206	0.119	0.068	1
ALG5	0.104076036397314	-0.323199421724735	0.092	0.152	1
ARIH1	0.104368322054593	-0.283637767633411	0.135	0.205	1
NIPA2	0.105194520413278	-0.29360986528802	0.081	0.137	1
PIGK	0.106362280435855	-0.256854630808707	0.059	0.112	1
IRAK3	0.106920101465788	0.283087200865114	0.146	0.108	1
STN1	0.107097371315978	-0.266023375096163	0.081	0.139	1
CHPT1	0.107105919940018	-0.273497085202187	0.059	0.112	1
ZNF791	0.108397439654473	0.295178014746011	0.254	0.191	1
LAPTM4A	0.108719240914399	-0.287320654560006	0.243	0.328	1
ZNF622	0.10890353200512	0.26673036378019	0.103	0.064	1
TRIM14	0.111233988221022	0.276531533826464	0.108	0.068	1
PURB	0.112372161275948	0.284895768487736	0.141	0.093	1
B4GALT1	0.113579364388091	-0.320889562117806	0.119	0.186	1
KIAA2026	0.11464595577884	0.259454893486872	0.173	0.137	1
H2AFJ	0.11556370308094	-0.30376495725462	0.065	0.117	1
ABL2	0.115705255224779	0.255444883243489	0.119	0.088	1
STAT1	0.117102086553235	-0.265228544342387	0.33	0.418	1
GBP4	0.117683294071723	-0.292085041066169	0.108	0.171	1
PPM1A	0.117724779592588	0.282810755776401	0.13	0.105	1
PSMB9	0.118168571045445	0.263586539372648	0.303	0.257	1
UBE2Q2	0.119027778120078	0.273533897375638	0.168	0.127	1
CEMIP2	0.120503091741343	-0.306350337979501	0.33	0.418	1
HOOK2	0.120641003631134	-0.265459169804008	0.092	0.149	1
GGCX	0.120936954496558	0.281052876939759	0.114	0.083	1
TMEM19	0.121844943864423	0.262244108357387	0.114	0.078	1
UBE2H	0.122495170071869	0.298428309177885	0.124	0.086	1
CENPC	0.122714834175056	-0.286471754176049	0.124	0.191	1
PHLDA1	0.123191895539	-0.256334808228457	0.232	0.311	1
WASF2	0.125867296677234	0.267007907856776	0.324	0.267	1
C1GALT1C1	0.127319441377586	-0.257872873814962	0.097	0.156	1
ADAM12	0.127954563498554	-0.283241532663369	0.141	0.203	1
ZNF677	0.128542254998646	0.326069136661914	0.146	0.095	1
SEL1L3	0.130495423217802	-0.266061684173348	0.103	0.164	1
NCALD	0.134092952373741	0.266588344362273	0.184	0.142	1
RGS14	0.13411040930432	0.293929902857479	0.119	0.098	1
SNX14	0.134538392362266	-0.291411875126831	0.168	0.237	1
IFI44L	0.135599712878305	-0.267840845287011	0.438	0.526	1
MAVS	0.139241815928438	0.283147404082841	0.146	0.093	1
TMEM154	0.139863310624615	0.282286405748271	0.184	0.134	1
CD40LG	0.140533561893747	-0.347359352001158	0.151	0.22	1
PSMA2	0.141352919991545	-0.286840321380116	0.151	0.218	1
TMED2	0.144010964832802	-0.256862221382921	0.292	0.374	1
NEK1	0.14403751191116	-0.254186932655799	0.054	0.1	1
HNRNPA3	0.14411577048456	-0.251736381620979	0.422	0.509	1
AL390728.6	0.145947461489301	0.266471773294567	0.162	0.108	1
MPG	0.147214087225238	-0.266067270847893	0.178	0.249	1
GYG1	0.149154572786072	-0.266534643476573	0.097	0.154	1
MOGS	0.15137932457799	-0.272239301038784	0.081	0.134	1
ARID5A	0.152198164518216	-0.28020640213934	0.103	0.161	1
ASAH1	0.158936920689314	-0.28786874171284	0.216	0.289	1
ARFGEF1	0.159163458268396	-0.251263131776614	0.103	0.159	1
PSIP1	0.159952652320246	-0.277892670961449	0.211	0.284	1
SDF2L1	0.160356608325866	-0.308902160911134	0.173	0.242	1
KLHL24	0.162364997053375	0.27052199542243	0.178	0.144	1
CISD2	0.166332107248617	-0.260872371362473	0.092	0.147	1
U2AF1	0.166812389574631	0.266021365939549	0.103	0.068	1
RAB18	0.169085630331825	0.251948840788416	0.151	0.12	1
SFXN3	0.171410353954752	0.278697551734363	0.173	0.142	1
SAP30BP	0.172534694432214	0.263223080800713	0.103	0.076	1
TBC1D17	0.173287848312109	0.258921934448127	0.211	0.166	1
COMT	0.181153631955	-0.263754488265522	0.146	0.205	1
CXCL8	0.185593058526627	0.354459597169569	0.286	0.281	1
LINC00513	0.185940448532344	-0.328116513907265	0.2	0.254	1
CCR6	0.192416323629373	-0.310591750941261	0.362	0.44	1
IDH2	0.193925789920389	-0.304737063818769	0.065	0.11	1
TOM1	0.194351214411413	0.264480751222559	0.135	0.09	1
PDCD2	0.196457019658229	-0.252285286068227	0.103	0.156	1
DOCK7	0.197294140311979	-0.28005184334077	0.097	0.142	1
PAN3	0.203111277289189	0.254814420157346	0.238	0.178	1
P4HTM	0.203378276761485	0.257983986889695	0.135	0.093	1
ITPKB	0.212345714923032	0.25765983954041	0.124	0.088	1
RSBN1	0.217985074683771	0.295108347662301	0.114	0.098	1
LCOR	0.223531126682529	0.288933299885482	0.2	0.166	1
AMD1	0.226714015358755	0.286869893368496	0.162	0.12	1
MT2A	0.239462284167325	-0.473286475222647	0.081	0.127	1
ZFY	0.244994194494613	0.262611967101641	0.124	0.093	1
DUSP16	0.245623902598418	0.266334749659376	0.124	0.081	1
SFT2D2	0.257594352971805	0.264922824189944	0.146	0.108	1
SREK1	0.264046127010486	0.262467387034457	0.286	0.257	1
SOX4	0.269826745699775	-0.370801186246593	0.135	0.188	1
PRF1	0.280218580895765	-0.273837583004056	0.065	0.103	1
HINFP	0.281839718490716	0.281325802924422	0.146	0.1	1
PSMD9	0.289518949036717	0.263995229498051	0.146	0.122	1
HECTD4	0.321293017695792	0.276753979294399	0.13	0.098	1
RNF125	0.321481510074534	-0.290709103639883	0.27	0.318	1
LTA	0.336880404786206	-0.460644608873485	0.222	0.276	1
INSIG1	0.338188534919858	-0.348177327347644	0.168	0.205	1
GBP5	0.353583207043189	-0.28497697383445	0.103	0.139	1

## Sheet: Cluster 5 vs cluster 0 ILC3s
Supplemental Table 5. Differentially expressed genes between ILC3 clusters from the lung of HSPC-engrafted MISTRG mice.
Cluster 5 versus cluster 0 ILC3s
	p_val	avg_log2FC	pct.1	pct.2	p_val_adj
TMSB4X	1.53927745471618e-260	-2.43709007274523	0.962	1	2.63247230305561e-256
RPLP1	2.71619475303891e-241	-2.33552342224554	0.876	1	4.64523626664714e-237
RPL41	4.96392478777464e-227	-2.03377652248144	0.93	1	8.48930417205219e-223
RPS27	4.40164222391847e-209	-2.1802575137614	0.827	1	7.52768853134537e-205
RPL39	2.51269261994473e-206	-2.52800359270835	0.568	0.996	4.29720691862947e-202
RPS29	1.14625773709651e-198	-2.31622574571407	0.665	0.997	1.96032998198246e-194
RPL13	1.07465538593816e-191	-1.91014840682313	0.859	1	1.83787564103145e-187
RPS18	2.14769794746949e-189	-2.14612447901158	0.757	0.999	3.67299302976232e-185
RPL32	1.55204985479952e-188	-2.22202574089227	0.649	0.997	2.65431566167814e-184
RPL34	1.18948217539727e-187	-2.10448114237301	0.697	0.999	2.03425241636442e-183
RPS3	2.550324449796e-184	-2.26787141357303	0.551	1	4.36156487404112e-180
RPL21	2.64107978886572e-180	-2.18008914236938	0.627	0.999	4.51677465491815e-176
RPL26	6.034676290967e-180	-2.30874424672946	0.557	0.996	1.03205033928118e-175
RPS27A	8.3985206439954e-173	-1.98335965142808	0.719	1	1.43631500053609e-168
RPS14	1.08025812669816e-169	-2.04707726099392	0.67	1	1.84745744827919e-165
RPL15	1.20648965651406e-163	-1.6805754633899	0.757	1	2.06333861057034e-159
RPS28	1.88466121200673e-163	-2.03041685732481	0.611	0.999	3.2231476047739e-159
RPL13A	7.65947495683348e-163	-1.6771099425084	0.897	1	1.30992340711766e-158
RPL23A	1.06281476907999e-160	-1.97669587091185	0.616	0.994	1.8176258180806e-156
RPS15A	9.17353669892309e-159	-1.94359553851582	0.697	0.999	1.56885824624983e-154
RPL35A	1.81129357551177e-158	-2.24703891695125	0.503	0.996	3.09767427284022e-154
RPLP2	5.00583819050078e-158	-1.87983047403081	0.632	0.997	8.56098447339443e-154
RPS12	1.67781176295735e-157	-2.12075088128371	0.6	0.994	2.86939367700966e-153
TPT1	3.04088265462666e-157	-1.94942802518062	0.778	0.997	5.20051751594251e-153
RPS4X	4.51733282795088e-157	-2.06906734843646	0.632	0.999	7.72554260236159e-153
RPL10	1.44631330190843e-156	-1.60709695353346	0.935	1	2.4734850089238e-152
RPS3A	6.67716737640958e-153	-1.88179309342802	0.649	0.997	1.14192916471357e-148
RPS23	1.61684765150186e-152	-2.04329179529678	0.551	0.999	2.76513285359847e-148
RPL7	6.6547082207603e-152	-1.86897650937839	0.649	0.997	1.13808819991443e-147
RPS6	8.47915337074791e-150	-1.78051158593513	0.676	0.999	1.45010480946531e-145
RPL19	8.68138556506524e-148	-1.90729864758128	0.562	0.999	1.48469055933746e-143
RPL6	1.59424208087279e-146	-2.15561794472923	0.47	0.999	2.72647280670864e-142
RPL11	4.71685052131997e-146	-1.59972099354994	0.784	1	8.06675776156142e-142
RPL28	1.73392880339218e-144	-1.6694081973389	0.751	0.999	2.96536503956131e-140
RPS24	3.89846302064521e-139	-1.87265582542998	0.595	0.999	6.66715145790744e-135
RPL27A	4.45566565247374e-137	-1.8668763060557	0.584	0.996	7.62007939886058e-133
MALAT1	6.13052326941678e-137	1.63087091373998	0.995	1	1.04844208953566e-132
RPL36	4.08876533977265e-135	-2.16189607597587	0.47	0.993	6.99260648407919e-131
RPL18A	1.24254814256311e-134	-1.78361108917247	0.665	1	2.12500583341143e-130
RPS15	8.75816834524265e-134	-1.59695563224602	0.703	0.999	1.4978219504034e-129
RPS19	1.10557810403178e-133	-1.82195145620277	0.692	0.997	1.89075967351515e-129
RPS13	1.53119708234178e-131	-1.94461367598128	0.524	0.993	2.61865325022091e-127
RPL14	1.03144694887656e-130	-1.8127048293942	0.578	0.997	1.7639805719687e-126
RPL37A	8.03413225100551e-130	-1.90580472012466	0.546	0.996	1.37399729756696e-125
RPL35	5.77959636335697e-128	-1.98184888672928	0.459	0.996	9.88426570061308e-124
RPL30	1.62579157082997e-127	-1.83843154857087	0.595	0.993	2.78042874443342e-123
RPL31	8.69170033660218e-127	-2.06416707679567	0.465	0.993	1.48645459156571e-122
RPL10A	2.45145793399061e-124	-1.87635605724721	0.514	1	4.19248335871075e-120
RPL9	4.74678150705614e-123	-1.88567392214553	0.492	0.996	8.11794573336741e-119
RPL12	3.86802260031007e-122	-2.03613083743128	0.427	0.997	6.61509225105029e-118
RPS25	7.82500352277944e-122	-1.88857398476973	0.481	0.994	1.33823210246574e-117
RPS2	1.54906376055014e-119	-1.40082619902702	0.8	1	2.64920884329285e-115
PTMA	4.12707740278432e-119	-1.30355720497425	0.881	1	7.05812777424175e-115
RPL37	1.02997877693597e-117	-1.66195224261804	0.616	0.996	1.76146970431589e-113
UBA52	9.25549201228922e-117	-1.86285530904678	0.432	0.994	1.5828742439417e-112
RPS8	7.57691752317722e-116	-1.87749992606004	0.551	0.994	1.29580443481377e-111
ATP5F1E	1.06464831284475e-113	-2.1150167173839	0.281	0.985	1.8207615446271e-109
RPS5	7.6949146336726e-113	-1.85024896779147	0.405	0.999	1.31598430065069e-108
CFL1	4.72756324141683e-112	-1.74757743545925	0.546	0.993	8.08507865547106e-108
RPL29	2.77756642098565e-110	-1.95036211377258	0.416	0.991	4.75019409316966e-106
COMMD6	3.63723212411423e-110	-2.02298618749246	0.124	0.943	6.22039437866015e-106
RPL38	2.66714669500073e-109	-1.935592958756	0.308	0.99	4.56135427779026e-105
RPL8	4.63045686933112e-109	-1.52046440896029	0.654	0.997	7.91900733793008e-105
MT-CO2	1.60525944196959e-108	1.48404007443918	0.989	0.999	2.74531469765639e-104
RPS16	4.62804517462614e-108	-1.69715039064774	0.519	0.997	7.91488285764563e-104
RPS9	3.06682273835953e-107	-1.59378268511216	0.524	0.999	5.24488024714246e-103
RPL27	3.34078445678539e-107	-1.93441751261959	0.411	0.987	5.71340957799437e-103
RPS10	9.58312570182492e-107	-1.80235881657106	0.243	0.983	1.6389061575261e-102
TMA7	1.73170850770187e-105	-1.70309888540302	0.211	0.972	2.96156788987173e-101
MT-ATP6	1.02497237396252e-104	1.54905320985365	0.989	0.996	1.7529077539507e-100
RPS11	2.68376846534192e-104	-1.77997666631313	0.389	0.994	4.58978082942775e-100
RPS20	3.59944505383974e-103	-1.70197102223999	0.573	0.991	6.15577093107673e-99
RPL18	6.1607382527548e-103	-1.61704407569056	0.551	0.996	1.05360945598613e-98
ATP5MG	7.48675743757159e-102	-1.72645377860832	0.265	0.98	1.28038525697349e-97
RPL23	1.35653411397522e-100	-1.93214723420242	0.314	0.983	2.31994464172041e-96
EEF1A1	1.34475680423196e-99	-0.957104268692618	0.978	1	2.2998030865975e-95
RPS7	3.08613789363191e-99	-1.43347226836785	0.638	0.996	5.2779130256893e-95
ACTB	1.22594045614076e-98	-1.5217756435042	0.946	1	2.09660336809192e-94
RACK1	1.23460868966073e-98	-1.60866943508471	0.519	0.997	2.11142778105777e-94
SERF2	6.62435262993529e-97	-1.62582849308107	0.395	0.994	1.13289678677153e-92
MYL12A	1.02149596785514e-96	-1.69210034201971	0.551	0.994	1.74696240422586e-92
MYL12B	1.22811134739207e-95	-1.64790642350067	0.265	0.974	2.10031602630991e-91
RPS17	2.5070428227181e-94	-1.73168814767669	0.346	0.985	4.28754463541249e-90
FAU	3.44320996379751e-94	-1.46906399609452	0.578	0.997	5.8885776800865e-90
OST4	3.73191304030046e-92	-1.47287784992167	0.195	0.939	6.38231768152184e-88
MYL6	4.61147522012187e-92	-1.61049912815201	0.584	0.994	7.88654492145242e-88
MT-ND4	7.67611828784799e-92	1.38149361426896	0.984	0.999	1.31276974958776e-87
ELOB	3.37178247847658e-91	-1.41888328968253	0.173	0.923	5.76642239469065e-87
RPL24	8.45590433432854e-91	-1.52425591461809	0.373	0.987	1.44612875925687e-86
PFN1	1.16521276047638e-90	-1.57212202477198	0.562	0.996	1.9927468629667e-86
HINT1	1.24503444909854e-90	-1.30039851698365	0.254	0.962	2.12925791484833e-86
RPL7A	3.31430890376201e-90	-1.59273948303424	0.405	0.987	5.66813108721378e-86
COX7C	1.80220544788618e-89	-1.59806984527265	0.303	0.974	3.08213175697495e-85
CAPG	5.32208641709372e-89	-1.76577429743136	0.259	0.959	9.10183219051367e-85
SH3BGRL3	8.03843865374171e-88	-1.75122934915501	0.368	0.983	1.37473377856291e-83
RPL36A	1.3954929536658e-87	-1.59220301094719	0.292	0.969	2.38657204935924e-83
COX6C	2.34043511776689e-87	-1.47771080207237	0.173	0.914	4.00261213840494e-83
OAZ1	3.22929972816793e-87	-1.38186605386708	0.341	0.984	5.5227483951128e-83
BTF3	1.29664659793682e-86	-1.3801168320354	0.33	0.98	2.21752501179156e-82
NDUFA4	1.9728061600592e-86	-1.26816020947096	0.205	0.927	3.37389309493325e-82
ATP5MD	2.05811554663907e-86	-1.4381308921103	0.162	0.904	3.51978920786213e-82
KLRB1	2.67415127865108e-86	-1.87556551999893	0.503	0.991	4.57333351674908e-82
RPL17	1.0610583533915e-85	-1.627953888007	0.341	0.977	1.81462199597014e-81
MT-ND2	1.36281786182125e-85	1.37974511019426	0.978	0.996	2.3306911072867e-81
MT-ND3	8.17957255826509e-85	1.38470540519361	0.978	0.997	1.3988704989145e-80
RPL22	6.12558324035129e-84	-1.52382247978332	0.357	0.977	1.04759724576488e-79
PPDPF	7.36010823727248e-84	-1.63529894990574	0.103	0.853	1.25872571073834e-79
SEC61G	7.53826130844288e-84	-1.38329516157052	0.081	0.821	1.2891934489699e-79
MTRNR2L8	1.23788745468871e-83	2.20935896899493	0.984	0.981	2.11703512500864e-79
COX7A2	1.95323217289491e-83	-0.994833099233813	0.222	0.916	3.34041766208487e-79
TMEM258	6.38533283172278e-83	-1.22585688011909	0.13	0.858	1.09201962088123e-78
RGS1	1.82704912107016e-82	-2.48878354256239	0.389	0.978	3.12461940685419e-78
RPL3	8.18192667230858e-82	-0.970523080250246	0.886	1	1.39927309949821e-77
UQCRH	1.08478262659918e-81	-1.37276128446252	0.081	0.814	1.85519524800993e-77
NACA	1.29568882317942e-81	-1.51781249599985	0.405	0.984	2.21588702540145e-77
UBL5	1.53326006654156e-81	-1.29880186769826	0.195	0.908	2.62218136579937e-77
RPS26	2.03312542422027e-81	-1.92053969107761	0.438	0.978	3.4770511005015e-77
NSMCE1	2.10139638275001e-81	-1.62068439189318	0.07	0.808	3.59380809377907e-77
NPM1	2.56138672382089e-81	-1.41375343358952	0.308	0.965	4.38048357507849e-77
MT-CYB	3.54763377906265e-81	1.38337738325658	0.978	0.999	6.06716328895295e-77
UQCRB	6.84334620707938e-81	-1.28021804039613	0.27	0.949	1.17034906833471e-76
CHCHD2	7.72031214244397e-81	-1.18135890776504	0.319	0.968	1.32032778260077e-76
ATP5MC2	3.67492383512486e-80	-1.36221053960521	0.178	0.895	6.28485474283054e-76
H3F3A	1.02539913646317e-79	-1.60216332729784	0.503	0.99	1.75363760317931e-75
COX8A	1.49549447009509e-79	-1.32797500968441	0.103	0.827	2.55759464275663e-75
TXN	2.81258880907754e-79	-1.40305408237178	0.086	0.812	4.81008938128442e-75
SRP14	3.86438308803955e-79	-1.26052398824686	0.368	0.98	6.60886795716525e-75
EDF1	1.056219420486e-78	-1.08195670633049	0.238	0.919	1.80634645291516e-74
RPL36AL	2.6903146065895e-78	-1.41627897698682	0.324	0.964	4.60097604018936e-74
ATP5PF	3.33014977660979e-78	-1.13466267257479	0.108	0.811	5.69522214795806e-74
MIF	8.7499466365365e-78	-1.2213133904948	0.178	0.884	1.49641587378047e-73
PFDN5	1.47138391943948e-77	-1.36878307839936	0.335	0.967	2.51636077902539e-73
COX4I1	2.10151732384813e-77	-1.14458970926153	0.33	0.965	3.59401492724508e-73
ARPC5	3.81839419404168e-77	-1.0213372619244	0.211	0.892	6.53021775065009e-73
S100A11	5.16765495713829e-77	-1.51716561983773	0.362	0.971	8.83772350769791e-73
SNRPD2	1.87079689479772e-76	-1.19884287253701	0.141	0.843	3.19943684948306e-72
RPL5	2.28753924639062e-76	-1.37442686551018	0.562	0.99	3.91214961917723e-72
ATP5MF	2.57504503047097e-76	-0.903540684428377	0.184	0.86	4.40384201111146e-72
ARPC3	3.43102681488191e-76	-1.23557702663821	0.362	0.974	5.86774205881105e-72
TOMM7	4.30643157423839e-76	-1.18242792561293	0.205	0.898	7.3648592782625e-72
NEAT1	9.83497095424228e-76	1.56405357995767	0.692	0.67	1.68197673259451e-71
MT-CO3	1.46395323259066e-75	1.20413629501938	0.989	0.999	2.50365281837655e-71
RAC1	1.59075031139029e-75	-0.831685294265714	0.195	0.858	2.72050118253967e-71
CCNI	3.24594965206238e-75	-1.0977099953339	0.324	0.958	5.55122309495709e-71
ATP5ME	4.28897409860271e-75	-1.13686931924101	0.124	0.817	7.33500350343036e-71
PSMA7	4.93274959547225e-75	-1.04414461823948	0.243	0.913	8.43598835817663e-71
RPSA	5.37804633249242e-75	-1.2004811287453	0.676	0.997	9.19753483782854e-71
POLR2L	7.36731253181265e-75	-1.21883445676026	0.173	0.871	1.2599577891906e-70
YBX1	1.65671366425825e-74	-1.37273340090621	0.416	0.98	2.83331170861446e-70
EIF3K	2.34189990421872e-74	-0.990865162825979	0.178	0.856	4.00511721619486e-70
ATP6V1G1	5.43759832720146e-74	-0.883571091047752	0.222	0.885	9.29938065917993e-70
GAPDH	9.43083890991969e-74	-1.43334437818319	0.541	0.991	1.61286207037447e-69
POMP	3.32411483798161e-73	-1.22570879774164	0.092	0.782	5.68490119591615e-69
COX7B	8.96089449919485e-73	-1.12179352474889	0.146	0.831	1.5324921772523e-68
SUMO2	1.58880582948409e-72	-1.2879858057826	0.259	0.923	2.7171757295837e-68
GUK1	2.04251458598883e-72	-1.18011361389355	0.092	0.775	3.4931084449581e-68
NDUFA1	2.28490939059558e-72	-0.751019001528093	0.162	0.808	3.90765203979657e-68
DBI	2.5602393745446e-72	-1.07637240971854	0.173	0.856	4.37852137834618e-68
ATP5F1C	3.23959027989094e-72	-1.04599177223461	0.13	0.807	5.54034729666949e-68
DYNLL1	4.48003353515269e-72	-1.52501660748029	0.135	0.837	7.66175335181814e-68
DRAP1	4.98871410686111e-72	-0.803007133905083	0.265	0.901	8.53169886555386e-68
RHOC	7.67520478681787e-72	-1.22517290781834	0.146	0.837	1.31261352264159e-67
UQCR11	1.08274048238519e-71	-0.972780339267124	0.227	0.887	1.85170277297515e-67
N4BP2L2	1.97290416333952e-71	1.08595961446489	0.697	0.83	3.37406070014325e-67
FTH1	2.86054701790318e-71	-1.367217270761	0.784	1	4.89210751001803e-67
RPS21	3.73504347433862e-71	-1.24800923881262	0.546	0.988	6.3876713498139e-67
UBE2D3	4.19625459375931e-71	-0.900591896497268	0.281	0.917	7.17643460624717e-67
CALM2	1.10989430539147e-70	-1.04920883306351	0.303	0.938	1.89814124108049e-66
ID2	1.14612218799405e-70	-1.67578183907495	0.454	0.98	1.96009816590742e-66
VAMP8	1.31184963463259e-70	-0.986346920249015	0.195	0.859	2.24352524514865e-66
C9orf16	2.03109159354083e-70	-1.16811501586301	0.065	0.731	3.47357284327353e-66
GPX4	2.53016400890517e-70	-1.27173083762849	0.097	0.785	4.32708648802962e-66
PSAP	3.46238254771497e-70	1.05456218253073	0.562	0.612	5.92136663310215e-66
YWHAB	3.6631149828508e-70	-0.939382884932024	0.276	0.914	6.26465924367144e-66
TRDC	5.68952392069494e-70	-1.59100607867898	0.465	0.981	9.73022380917249e-66
EEF1B2	7.18689671564076e-70	-1.19399411017663	0.303	0.938	1.22910307630888e-65
SELENOH	8.12711902784827e-70	-1.35600333698471	0.086	0.772	1.38989989614261e-65
APRT	2.28037997824043e-69	-1.05129052980902	0.162	0.83	3.89990583878679e-65
RAN	2.66969665301212e-69	-0.937571824855646	0.232	0.879	4.56571521598134e-65
PPIA	1.00008092380108e-68	-1.19222916644178	0.335	0.949	1.7103383958846e-64
GMFG	1.61173854251074e-68	-1.0852630600068	0.227	0.884	2.75639525540187e-64
KIAA1324	1.8020218300334e-68	1.5274143075115	0.551	0.344	3.08181773372313e-64
NEDD8	1.83590079096675e-68	-0.868755559383088	0.135	0.773	3.13975753271133e-64
PSMB3	1.96149671886253e-68	-0.769427701061554	0.135	0.762	3.3545516885987e-64
FOXN3	2.0098590916464e-68	0.864409614970741	0.432	0.538	3.43726101853367e-64
MTRNR2L10	2.52361446685545e-68	1.87657895100338	0.93	0.895	4.3158854612162e-64
MT-CO1	4.02853240780115e-68	1.24868771662241	0.995	1	6.88959612382153e-64
ISG15	4.78101770217656e-68	-1.98144946969784	0.27	0.916	8.17649647426235e-64
BRK1	5.10032055457564e-68	-1.03410223915213	0.151	0.811	8.72256821243525e-64
MYO1F	6.39285953803594e-68	1.13562053334381	0.605	0.664	1.09330683819491e-63
ERH	6.61234392670538e-68	-0.835660196052769	0.13	0.76	1.13084305834515e-63
SF1	8.73606165618081e-68	1.14258649505302	0.584	0.629	1.49404126444004e-63
MT-ND5	1.44203639473048e-67	1.31228770698627	0.811	0.891	2.46617064226808e-63
MTRNR2L12	1.64140213338971e-67	2.33284655695348	0.973	0.977	2.80712592852309e-63
NOP10	3.94867416881742e-67	-0.973427698275649	0.146	0.798	6.75302256351154e-63
PSME2	5.12436839617988e-67	-1.00512631002894	0.243	0.884	8.76369483114682e-63
PGK1	5.24548320515568e-67	-0.759977999626038	0.303	0.908	8.97082537745725e-63
SNRPG	5.5766906928476e-67	-0.731359689754782	0.119	0.738	9.53725642290796e-63
SEC61B	7.60095005744381e-67	-0.87861064430412	0.211	0.852	1.29991447882404e-62
PSMA1	9.09402884127712e-67	-0.402802697587171	0.232	0.797	1.55526081243521e-62
ATP5MPL	1.14084175358432e-66	-0.925921231056422	0.119	0.747	1.9510675669799e-62
ATP5PO	1.57904954998044e-66	-1.17754737328111	0.086	0.746	2.70049054037655e-62
COX6B1	1.5894190341694e-66	-1.16582256088024	0.173	0.836	2.71822443223651e-62
COX5A	1.7680235395675e-66	-1.24657375744269	0.049	0.699	3.02367385736834e-62
AKAP17A	1.76838508668058e-66	0.800019245756014	0.351	0.512	3.02429217524113e-62
NDUFB1	2.35322707975905e-66	-0.931125436340373	0.065	0.677	4.02448895180393e-62
C19orf53	2.71431428028216e-66	-0.829866611232678	0.07	0.686	4.64202028213856e-62
METTL22	1.19035038541406e-65	1.82038546258789	0.708	0.522	2.03573722913512e-61
SLC25A6	3.25357380296218e-65	-1.07510635297074	0.357	0.949	5.56426191782591e-61
NDUFS5	3.64092157003381e-65	-1.20408196304051	0.103	0.762	6.22670406907182e-61
TPI1	4.06628431908852e-65	-0.880886656271204	0.341	0.936	6.95415944250519e-61
FKBP1A	4.45692827971995e-65	-1.04229840600756	0.124	0.776	7.62223874397705e-61
NDUFA11	4.54908122274116e-65	-0.705286159458934	0.141	0.743	7.77983870713193e-61
PCSK7	4.57931645420309e-65	0.927755687518218	0.459	0.564	7.83154699997813e-61
NDUFB2	4.67783168307514e-65	-1.00736901644304	0.205	0.852	8.0000277443951e-61
EIF3H	5.00414388788641e-65	-0.934313945807398	0.173	0.811	8.55808687706334e-61
ITGB1	3.70573291304872e-64	1.50880566368396	0.838	0.863	6.33754442789592e-60
TRAPPC1	4.0380191986477e-64	-0.985550772428739	0.146	0.786	6.9058204335273e-60
ARID4B	5.83534603336103e-64	0.985331603998929	0.665	0.786	9.97960878625403e-60
OS9	1.1563624560904e-63	0.745119430624236	0.378	0.459	1.9776110724058e-59
EZR	1.84372250411981e-63	0.827078679400483	0.503	0.743	3.15313422654569e-59
MRPS6	1.88357881772906e-63	-1.32950063107779	0.108	0.769	3.22129649408023e-59
UQCRQ	2.22087082816073e-63	-1.010037485522	0.13	0.762	3.79813329032048e-59
ACTG1	3.18810077898737e-63	-1.39128982558806	0.659	0.991	5.45228995222419e-59
ATP5MC3	3.24092055774721e-63	-1.04749637244558	0.157	0.801	5.54262233785928e-59
UBE2I	4.70072808877767e-63	-0.289619232510168	0.216	0.73	8.03918517742756e-59
ARHGAP45	7.03434008982899e-63	0.575831205211475	0.351	0.577	1.20301284216255e-58
UBB	8.30921727720754e-63	-1.10498089465791	0.703	0.999	1.42104233874803e-58
SAP18	8.64424292407026e-63	-0.966113401806253	0.222	0.853	1.4783384248745e-58
AKAP9	8.77384248103197e-63	1.10176472074378	0.643	0.734	1.50050254110609e-58
SUB1	8.7865941645533e-63	-0.801700463466882	0.27	0.878	1.50268333402191e-58
OSTF1	1.04990647993459e-62	-0.749866061279237	0.205	0.818	1.79555006198413e-58
KRT81	1.05266057109488e-62	-1.88985407296542	0.049	0.699	1.80026010868646e-58
ADAR	1.0609331653744e-62	0.981280288991136	0.481	0.583	1.81440789942329e-58
PRELID1	1.22308626324937e-62	-1.16682190018668	0.119	0.767	2.09172212740907e-58
MT-ND4L	1.40536442366307e-62	0.974778882490673	0.449	0.499	2.40345423734858e-58
RHOA	1.55966804498839e-62	-0.836719315170199	0.319	0.914	2.66734429053914e-58
ATP5F1D	1.58689331850829e-62	-1.05458116395293	0.168	0.807	2.71390495331288e-58
MORF4L1	2.24019267546157e-62	-0.623957028103941	0.33	0.903	3.83117751357437e-58
RPLP0	3.79330413797747e-62	-1.15476665128386	0.535	0.987	6.48730873676907e-58
EIF3E	4.43442069628543e-62	-0.877806873802807	0.243	0.86	7.58374627478734e-58
PTPN4	4.4788838886532e-62	0.952434225894035	0.508	0.565	7.65978722637471e-58
ANAPC16	5.53325410573988e-62	-0.952324186260617	0.195	0.823	9.46297117163635e-58
PSME1	6.20481526956775e-62	-0.876649127368725	0.335	0.926	1.06114750740148e-57
NDUFB4	1.90390158228804e-61	-0.892954036009302	0.07	0.663	3.25605248602901e-57
PARK7	3.11372194814496e-61	-0.841793106161892	0.189	0.804	5.32508727571751e-57
PSMA4	3.30693515149927e-61	-0.838070893279922	0.157	0.763	5.65552049609405e-57
C4orf3	4.16039450329439e-61	-1.13408390944007	0.135	0.773	7.11510667953406e-57
TCF25	4.48224283804075e-61	0.690943592177669	0.47	0.67	7.6655317016173e-57
TBL1XR1	8.2338742619919e-61	0.844950147870617	0.346	0.442	1.40815717628585e-56
GPSM3	8.47593518635381e-61	-0.857899636066604	0.249	0.86	1.44955443557023e-56
MZT2B	1.53783049608395e-60	-0.864892467543041	0.162	0.778	2.62999771440277e-56
COPS9	1.6065035090491e-60	-0.983189693669777	0.086	0.699	2.74744230117578e-56
UQCR10	1.70567627324029e-60	-1.08076650220626	0.065	0.676	2.91704756249555e-56
GPBP1	1.97824549607234e-60	0.713700000542778	0.541	0.799	3.38319544738291e-56
SH3BGRL	2.08746180898566e-60	-0.972188698871704	0.076	0.688	3.56997718572728e-56
PBXIP1	2.33720625335542e-60	1.08918197057842	0.546	0.599	3.99709013448843e-56
GNG5	3.64976435955259e-60	-0.871204639000248	0.108	0.706	6.24182700770684e-56
PSMB1	3.78992196821563e-60	-0.684227535712957	0.281	0.86	6.48152455004236e-56
MAGOH	4.50637114015444e-60	-0.816163729327055	0.059	0.618	7.70679592389212e-56
RGS10	4.97710153956319e-60	-1.42542602328488	0.043	0.67	8.51183905296097e-56
SNRPB2	5.25958251259591e-60	-0.82721574681665	0.135	0.738	8.99493801304152e-56
OGA	5.50920654421069e-60	0.871084696078819	0.449	0.525	9.42184503190912e-56
ARL6IP4	5.5615393102414e-60	-0.653360990715795	0.168	0.741	9.51134452837484e-56
COPE	6.15461405573491e-60	-0.712426225259266	0.195	0.785	1.05256209581178e-55
SUN2	6.18818698317529e-60	0.802908617472912	0.514	0.648	1.05830373786264e-55
RBM6	6.3470740358299e-60	1.01167395943166	0.535	0.548	1.08547660160763e-55
ATP5IF1	8.55603831365678e-60	-0.800941823581208	0.189	0.794	1.46325367240158e-55
H2AFZ	9.02454919507386e-60	-1.17103713147263	0.119	0.753	1.54337840334153e-55
LRRFIP1	1.07204668395287e-59	0.938771275405005	0.697	0.826	1.83341423889621e-55
ZBTB16	1.22502358846152e-59	1.53710269467167	0.643	0.597	2.09503534098689e-55
WDR83OS	1.26550001471631e-59	-0.310600544176207	0.27	0.798	2.16425812516783e-55
TNRC6B	1.81650676763621e-59	0.975743237298158	0.551	0.666	3.10658987401145e-55
SNX3	1.84548065992208e-59	-0.804539221228091	0.108	0.692	3.15614102459875e-55
SNX6	2.73741584820066e-59	-0.529153245483716	0.151	0.698	4.68152858359277e-55
UBE2L3	2.83879443799472e-59	-0.843540483747258	0.119	0.714	4.85490624785857e-55
SF3B6	3.10002424614397e-59	-0.626391329896137	0.13	0.682	5.30166146575541e-55
RAB7A	3.26031219381513e-59	-0.841560878035696	0.119	0.711	5.57578591386264e-55
PTPN22	3.53779493805162e-59	0.902306872151226	0.53	0.631	6.05033690305588e-55
SUMO1	5.64350418924928e-59	-0.386636252105065	0.281	0.815	9.65152086445413e-55
CDC42	5.89812720422211e-59	-1.12345741727935	0.427	0.961	1.00869771446607e-54
NAP1L1	6.13109778128856e-59	-0.544965525882578	0.27	0.846	1.04854034255597e-54
C11orf58	7.08212694839274e-59	-0.751071278787162	0.211	0.799	1.21118535071413e-54
PET100	7.26064299107472e-59	-0.451943541503868	0.162	0.688	1.2417151643336e-54
TLE4	7.65502083748714e-59	1.2126380419104	0.492	0.465	1.30916166362705e-54
RBX1	8.0345123061211e-59	-1.0623628427462	0.092	0.706	1.37406229459283e-54
DYNLRB1	8.2866456394714e-59	-1.17453564370785	0.07	0.69	1.4171821372624e-54
TRMT112	9.64676023213445e-59	-0.781671417415509	0.173	0.767	1.64978893489963e-54
GABARAPL2	1.33301850183687e-58	-0.804623156560885	0.103	0.692	2.27972824184141e-54
JMJD1C	1.56160098297415e-58	0.562114767924213	0.378	0.622	2.67065000108239e-54
TSTD1	1.79805017383218e-58	-0.880563962890816	0.07	0.642	3.07502540728779e-54
SEM1	2.21760603530371e-58	-0.935732633776957	0.157	0.769	3.7925498415764e-54
SON	2.3574351260356e-58	0.969374093387291	0.832	0.913	4.03168555254608e-54
NDUFA3	2.38274586077074e-58	-0.641786644866062	0.135	0.69	4.07497197109013e-54
TIMP1	2.75504670996394e-58	0.681408442241417	0.573	0.824	4.71168088338034e-54
ARF6	3.01107284154957e-58	-0.915323122158491	0.297	0.891	5.14953677361807e-54
TRIR	3.53894753402025e-58	-1.00762699190739	0.189	0.807	6.05230807268144e-54
ECH1	3.96135111551571e-58	-0.938670863108214	0.178	0.791	6.77470267775497e-54
SEC62	5.17086929596416e-58	0.664033091553617	0.557	0.77	8.8432206699579e-54
PPP1CA	5.7334724062256e-58	-0.868652677003253	0.238	0.843	9.80538450912703e-54
TBCB	5.80907517319543e-58	-0.593980504250233	0.162	0.717	9.93468036119882e-54
PPP4C	6.12351546766789e-58	-0.645723438407507	0.114	0.648	1.04724361528056e-53
MACF1	7.09001885210376e-58	0.997889057381304	0.589	0.657	1.21253502408678e-53
CD48	8.01010952716224e-58	-0.709662444713304	0.232	0.815	1.36988893133529e-53
HMGN1	8.20940575837897e-58	-0.827553987948064	0.314	0.897	1.40397257279797e-53
DAZAP2	8.7683983040353e-58	0.44523050366977	0.378	0.645	1.49957147795612e-53
TMED9	9.43744114014576e-58	0.409374347928323	0.438	0.733	1.61399118378773e-53
TIAM1	1.28905540110283e-57	1.03111968048181	0.346	0.374	2.20454254696606e-53
MRPS21	1.69177773224473e-57	-0.48934047489378	0.141	0.66	2.89327827768494e-53
SF3B5	1.87723495354125e-57	-0.803314601093148	0.13	0.708	3.21044721754625e-53
TMSB10	2.15548799187175e-57	-1.21974124018164	0.632	0.994	3.68631556369907e-53
SET	2.22445881394153e-57	-0.664598588684127	0.303	0.872	3.80426946360281e-53
POLR2J3.1	2.84203733636622e-57	0.986178961877608	0.481	0.491	4.86045225265351e-53
MRPL33	3.61523448336335e-57	-0.82600923874413	0.059	0.61	6.18277401344801e-53
NFKB2	3.61779759733855e-57	1.12808231114138	0.503	0.499	6.18715745096839e-53
DOCK8	3.63154007836207e-57	0.638328951873721	0.384	0.564	6.21065984201481e-53
ODF2L	3.93000660212313e-57	1.06361246637486	0.357	0.395	6.72109729095097e-53
ADD3	3.99183618883315e-57	0.815964506133518	0.33	0.392	6.82683825014246e-53
NDUFB8	4.07287990860594e-57	-0.655478629528429	0.151	0.702	6.96543921969787e-53
FOSB	4.67437716122442e-57	1.4338108455066	0.568	0.562	7.99411982112601e-53
CACNA1A	4.97600019279246e-57	0.952578454882855	0.351	0.31	8.50995552971366e-53
PSMB6	5.12641432143311e-57	-0.547830002242356	0.13	0.645	8.7671937725149e-53
ABRACL	5.98630038882714e-57	-1.00617589740266	0.13	0.744	1.02377709249722e-52
COX5B	6.08718660878921e-57	-0.709143862429674	0.232	0.811	1.04103065383513e-52
ESYT1	6.87192792280824e-57	0.821108249180115	0.411	0.478	1.17523711335867e-52
FLNA	1.00958458807465e-56	0.965460437204089	0.389	0.427	1.72659156252526e-52
NDUFB7	1.25699360794657e-56	-0.427056879710391	0.097	0.589	2.14971046831022e-52
EEF1D	1.48902790004045e-56	-0.835267195282625	0.519	0.984	2.54653551464917e-52
TMEM167A	1.69512499084985e-56	-0.792617835911517	0.151	0.735	2.89900275935141e-52
NDUFB11	1.82755637509686e-56	-0.715831890859107	0.157	0.721	3.12548691269065e-52
RBM3	1.92937165683053e-56	-0.921978194977924	0.227	0.83	3.29961140751158e-52
HLA-B	2.38755418707444e-56	1.19248102362768	0.989	1	4.08319517073471e-52
ATP2B1	2.40202922191469e-56	1.26368563250769	0.486	0.484	4.1079503753185e-52
ATF6B	2.48746144658645e-56	0.695231272324534	0.368	0.467	4.25405656595215e-52
COX7A2L	2.58428993975549e-56	-0.695775081148487	0.103	0.647	4.41965265496984e-52
LMAN2	3.38552284652277e-56	0.253787474284141	0.324	0.634	5.78992117212324e-52
NKTR	3.59686095669547e-56	0.857960411159925	0.405	0.554	6.1513516081406e-52
CALM1	4.83716990259602e-56	-1.02920325045499	0.503	0.977	8.27252796741972e-52
ATP6AP2	5.38801461069223e-56	0.321374145055212	0.346	0.65	9.21458258720585e-52
USP16	5.41211305269349e-56	0.713363851902789	0.324	0.49	9.25579574271641e-52
TBCA	6.09070917749218e-56	-0.85470983094376	0.114	0.686	1.04163308353471e-51
IQGAP1	6.20788209399244e-56	0.508090369908514	0.524	0.788	1.06167199571459e-51
POLR2K	6.55354925715008e-56	-0.82187741710119	0.065	0.628	1.12078799395781e-51
GYPC	6.93979637766965e-56	-0.908224342913706	0.178	0.776	1.18684397650906e-51
SMG1	7.13889004298017e-56	0.727643814736874	0.47	0.661	1.22089297515047e-51
NCOR1	1.09403344000343e-55	0.613296447073504	0.578	0.804	1.87101598909386e-51
FMNL1	1.19662111196759e-55	0.833508799093836	0.573	0.714	2.04646142568698e-51
COPZ1	1.22031525235884e-55	-0.816801123500343	0.059	0.596	2.08698314458408e-51
FTL	2.01243800010246e-55	-0.838352155770985	0.384	0.933	3.44167146777523e-51
CLEC2B	2.22669939643874e-55	-0.824062954223146	0.151	0.73	3.80810130778953e-51
GTF3A	2.2627472692308e-55	-0.503341952206269	0.162	0.688	3.86975037983851e-51
CCDC12	2.48165215389208e-55	0.47754725968792	0.362	0.58	4.24412151358624e-51
ISCU	2.73949869311829e-55	-0.898127119523573	0.049	0.596	4.68509066497091e-51
PPP3CA	3.1434627754249e-55	0.731285275412483	0.47	0.685	5.37595003853166e-51
UPF2	3.58288314991069e-55	0.576582029921801	0.341	0.503	6.12744676297726e-51
HNRNPA0	4.2324217594905e-55	-0.707319062870365	0.4	0.933	7.23828769308065e-51
UQCRC2	5.9408976301032e-55	-0.529332224220062	0.114	0.626	1.01601231270025e-50
YIPF4	6.17703183157396e-55	0.649716562513349	0.335	0.464	1.05639598383578e-50
CHD1	6.82923474776252e-55	0.845770236077977	0.47	0.603	1.16793572656235e-50
DDX6	6.94566471043548e-55	0.537048703117547	0.427	0.632	1.18784757877867e-50
LDHB	9.2114692429969e-55	-0.509479304259568	0.254	0.794	1.57534546993733e-50
ATP6V1F	1.16974518303691e-54	-1.0168640689972	0.049	0.619	2.00049821202973e-50
SRI	1.29007202227486e-54	-0.705555715301187	0.265	0.83	2.20628117249446e-50
CORO1A	1.36625548530216e-54	-1.09054495158749	0.492	0.971	2.33657013096376e-50
DNAJC7	1.56730347294342e-54	0.442649233843256	0.357	0.589	2.68040239942783e-50
EIF3G	1.65457556284529e-54	-0.786567232474919	0.141	0.715	2.82965512757801e-50
DDT	1.90975016146418e-54	-1.05194900318098	0.027	0.589	3.26605472613604e-50
TRABD	1.98179194776737e-54	0.615698474970977	0.281	0.484	3.38926058907175e-50
EIF3F	2.10777214868233e-54	-0.766388259635049	0.238	0.811	3.60471192867651e-50
PAXX	2.21437599807564e-54	-0.44636739747852	0.124	0.606	3.78702583190896e-50
SRP9	2.45386640071584e-54	-0.46773020104803	0.168	0.696	4.19660231850423e-50
SCP2	2.65898705913451e-54	-0.843599097632256	0.086	0.644	4.54739966853185e-50
SNRPE	2.85118449498153e-54	-0.877751511213418	0.059	0.605	4.87609572331742e-50
BHLHE40	2.92174062792355e-54	-1.11317968518086	0.13	0.73	4.99676082187486e-50
PSMD8	3.21090891490446e-54	-0.385575667153625	0.205	0.705	5.49129642626961e-50
TRBC1	3.52413875555786e-54	-0.921999046263434	0.205	0.801	6.02698209975506e-50
EIF3I	3.56171903863238e-54	-0.3182425313186	0.227	0.709	6.09125189986909e-50
ARID1B	3.91712116519108e-54	0.790861494714396	0.341	0.432	6.69906061670978e-50
TAX1BP1	4.36377352030336e-54	-0.335105319086736	0.292	0.804	7.46292547442281e-50
RAP1A	4.59370821112354e-54	-0.519164489176352	0.141	0.651	7.85615978266349e-50
RPN1	5.52001136240788e-54	0.419145579978306	0.232	0.381	9.44032343198996e-50
TAPBP	6.00887426934628e-54	0.852519232752786	0.546	0.682	1.0276376775436e-49
ZFAS1	6.18362811109323e-54	-0.996430365020902	0.13	0.718	1.05752407955916e-49
SPN	6.4957996317941e-54	0.618855991303049	0.416	0.625	1.11091165302943e-49
USP15	6.66799871292558e-54	0.851649465521538	0.573	0.683	1.14036113988453e-49
NAA38	7.66161165286269e-54	-1.10326206127896	0.07	0.653	1.31028882487258e-49
LAMTOR5	9.23317788494507e-54	-0.387611814401634	0.189	0.683	1.57905808188331e-49
TPM3	1.02673065213431e-53	-0.720463215851145	0.378	0.916	1.7559147612801e-49
PSMA3-AS1	1.04435931237375e-53	0.780123348189625	0.438	0.574	1.78606329602159e-49
PSMB7	1.10947142513059e-53	-0.590025948175057	0.114	0.621	1.89741803125833e-49
DHRS7	1.36648286431594e-53	0.53364557339803	0.53	0.799	2.33695899455312e-49
SNHG8	1.41344801447821e-53	-0.734912912795182	0.119	0.658	2.41727879436064e-49
S100A10	1.51363885793665e-53	-1.07893025700029	0.486	0.968	2.58862517484327e-49
PLAC8	1.67204436694781e-53	-1.27688589829041	0.151	0.762	2.85953027635415e-49
AP2M1	1.80205434248736e-53	-0.597619799883931	0.189	0.73	3.08187333652188e-49
RBM23	1.8575709752051e-53	0.597319150624265	0.308	0.448	3.17681788179576e-49
TMED4	1.90644450999263e-53	0.630414930904166	0.276	0.429	3.26040140098939e-49
IL2RG	2.1102864259539e-53	0.676460015148624	0.697	0.923	3.60901184566635e-49
LSP1	2.32781336482159e-53	-1.16629166134963	0.395	0.935	3.98102641651788e-49
UXT	2.45099487749187e-53	-0.939749985817288	0.081	0.653	4.1916914394866e-49
SMCHD1	2.53315652474029e-53	0.584945760613253	0.341	0.539	4.33220428861085e-49
GDI2	2.89918695751107e-53	-0.412636699830006	0.178	0.67	4.95818953473543e-49
CHD2	3.16700098681618e-53	0.66877112409854	0.335	0.494	5.41620508765303e-49
PGAM1	4.15634277096052e-53	-0.455772541290427	0.178	0.692	7.10817740689668e-49
SLC25A3	4.39775068785617e-53	-0.423092497552686	0.297	0.812	7.52103322637161e-49
HLA-F	4.69940001796673e-53	0.797715375508428	0.422	0.581	8.0369139107267e-49
JTB	4.99450073350799e-53	-0.836092567349303	0.162	0.737	8.54159515444537e-49
AAK1	5.30533502038704e-53	0.65931994819032	0.422	0.603	9.07318395186592e-49
CCDC88B	5.43508504152788e-53	0.363116146996959	0.254	0.467	9.29508243802097e-49
HMGN2	5.54081304046441e-53	-1.0635836034119	0.173	0.77	9.47589846180224e-49
ANKRD44	5.63600288147921e-53	0.677066044350753	0.405	0.539	9.63869212790574e-49
RBM8A	5.80957582021286e-53	-0.398095713812053	0.254	0.766	9.93553656772804e-49
VPS28	6.60692019143496e-53	-0.500774855010662	0.173	0.679	1.12991549113921e-48
PRDX5	7.55268419042015e-53	-0.754606041912967	0.2	0.767	1.29166005024565e-48
TMEM87A	7.60447094723509e-53	0.683292311641102	0.292	0.363	1.30051662139614e-48
SKP1	9.88983875075069e-53	-0.487177432354461	0.497	0.965	1.69136022315338e-48
CBX3	1.01022645845352e-52	-0.413101793421977	0.189	0.689	1.72768928924722e-48
IQGAP2	1.08677812611019e-52	0.610010964728435	0.292	0.478	1.85860795127365e-48
COX6A1	1.10743506747714e-52	-0.376837788880915	0.378	0.882	1.8939354523994e-48
PSMA2	1.15571156908613e-52	-0.866968600937329	0.151	0.725	1.97649792545111e-48
TERF2IP	1.17694163920702e-52	-0.442814598588005	0.184	0.696	2.01280559137184e-48
COMMD7	1.17701075626922e-52	-0.586192047725206	0.162	0.682	2.01292379537162e-48
STMP1	1.25727528322547e-52	-0.476653615761283	0.076	0.541	2.1501921893722e-48
NDUFA2	1.30976667171372e-52	-0.527013192430341	0.076	0.545	2.2399629619648e-48
MPC2	1.45297599103611e-52	-0.386112417190132	0.086	0.51	2.48487953986996e-48
SNRPB	1.67025056341941e-52	-0.51604693620115	0.297	0.826	2.85646251355987e-48
FAM96B	1.74187635481237e-52	-0.869198591258235	0.07	0.615	2.97895694200012e-48
TMEM230	1.79799841999954e-52	-0.922656848126366	0.092	0.657	3.07493689788321e-48
MESD	1.9130367549582e-52	0.388842894265198	0.216	0.435	3.27167545832951e-48
ATP5PB	1.99223415042346e-52	-0.755759317644837	0.146	0.699	3.4071188440542e-48
PTGES3	2.14566435433254e-52	-0.565039635349214	0.195	0.724	3.66951517877951e-48
RNF213	2.33722650968672e-52	0.875144775831142	0.611	0.756	3.99712477686623e-48
CAND1	2.47362093871673e-52	0.733265237967293	0.335	0.397	4.23038652939336e-48
NUTF2	2.91321793186933e-52	-0.411373971409076	0.141	0.612	4.98218530708292e-48
ABCF1	2.92641416703542e-52	0.487013982270941	0.319	0.501	5.00475350846397e-48
OCIAD2	2.96066026996572e-52	-0.921073186064264	0.124	0.699	5.06332119369538e-48
AC245297.3	3.0216486980405e-52	0.746374030738131	0.351	0.485	5.16762360338886e-48
HNRNPF	3.21537871782154e-52	-0.507892225235449	0.292	0.826	5.49894068321839e-48
SOD1	3.49108862286088e-52	-0.77383289022	0.135	0.689	5.97045976281668e-48
CD164	3.55145915262165e-52	0.477444332746708	0.638	0.913	6.07370544281355e-48
HNRNPC	3.81734619579131e-52	-0.516592643879001	0.4	0.914	6.5284254640423e-48
AKAP13	3.89104159941686e-52	0.557650292139316	0.492	0.744	6.65445934332272e-48
ARHGDIB	4.12375599856276e-52	-1.10466873839084	0.519	0.972	7.05244750874204e-48
CMPK1	4.30731227544064e-52	-0.524830171084349	0.184	0.709	7.36636545345859e-48
RNMT	5.08432887280695e-52	0.588011870390584	0.362	0.6	8.69521923827445e-48
HSH2D	7.23109036530687e-52	0.959730805029677	0.362	0.408	1.23666107427478e-47
GSTK1	7.37821450883362e-52	0.291776937596297	0.384	0.725	1.26182224530073e-47
CCT4	7.97520467345107e-52	-0.426071436770869	0.173	0.66	1.3639195032536e-47
ACTN4	8.05048729116988e-52	0.406705567454456	0.351	0.631	1.37679433653587e-47
VDAC2	8.19426272780682e-52	-0.621962432647756	0.13	0.641	1.40138281170952e-47
KRTCAP2	8.61777644527431e-52	-0.449668038157177	0.178	0.674	1.47381212767081e-47
RAB11FIP1	8.65667434713176e-52	0.676478440437479	0.519	0.715	1.48046444684647e-47
SRSF9	9.52807384784205e-52	-0.767744430792377	0.114	0.651	1.62949118945795e-47
SFPQ	9.56028610706575e-52	0.334783749227026	0.508	0.833	1.63500013003038e-47
CCDC85B	9.64991689745497e-52	-0.409308051423116	0.162	0.64	1.65032878780275e-47
DCAF11	9.89392232199972e-52	0.519786091687445	0.335	0.522	1.69205859550839e-47
2022-09-01	1.10653975233191e-51	-0.86508980426009	0.108	0.664	1.89240428443803e-47
RGS16	1.13671288684255e-51	-1.76482248655239	0.07	0.66	1.94400637907814e-47
ELOC	1.15358317029578e-51	-0.418690056768484	0.097	0.584	1.97285793783984e-47
NDUFB9	1.30325113837444e-51	-0.67721088978891	0.119	0.645	2.22882009684797e-47
RAC2	1.46779097375464e-51	-0.566900335494135	0.373	0.891	2.51021612331518e-47
G3BP1	1.78350216708494e-51	0.358276594621651	0.238	0.458	3.05014540614866e-47
VDAC1	1.80204006381923e-51	-0.684684113754685	0.243	0.794	3.08184891714364e-47
CAPZA2	1.90617160883759e-51	-0.27557287331916	0.259	0.714	3.25993468543404e-47
PRRC2C	1.91727725739977e-51	0.638391801674533	0.665	0.86	3.27892756560509e-47
PA2G4	1.9526489913077e-51	-0.670901684389023	0.178	0.722	3.33942030493442e-47
CYB5B	2.05865358309455e-51	0.399165714894343	0.265	0.488	3.52070935780831e-47
AP2S1	2.19290685497777e-51	-0.581744466474178	0.092	0.589	3.75030930338299e-47
RSRP1	2.27823148457854e-51	0.821581018518614	0.578	0.717	3.89623148492623e-47
SF3B2	2.39699989539161e-51	0.349860524718642	0.422	0.712	4.09934922109872e-47
CAPZB	2.55308108184954e-51	-0.606898090606738	0.286	0.824	4.36627926617908e-47
ROCK1	2.60486007691448e-51	0.388233127692595	0.459	0.749	4.45483170353914e-47
EIF5B	2.72643903232476e-51	0.429324548933222	0.297	0.57	4.6627560330818e-47
FNIP1	2.72732867909715e-51	0.805181080966839	0.303	0.318	4.66427750699195e-47
ITSN2	2.9969512496141e-51	0.492613655875984	0.405	0.618	5.12538602709003e-47
TUFM	3.04335008481297e-51	0.380380606362444	0.346	0.587	5.20473731504715e-47
MDM4	3.10845774267296e-51	0.973477957911125	0.373	0.42	5.3160844315193e-47
RTRAF	3.12063110578435e-51	-0.654672925950976	0.157	0.692	5.3369033171124e-47
SKIL	3.17297625469075e-51	-0.395164832567119	0.162	0.663	5.42642399077212e-47
SCAF11	3.74063682163478e-51	0.250861063249755	0.405	0.733	6.3972370923598e-47
UBE2D2	3.97765459570258e-51	-0.486673648122526	0.227	0.75	6.80258488957056e-47
UBA6	4.13439120131665e-51	0.608973117161195	0.259	0.362	7.07063583249174e-47
NDUFB3	4.38536165811131e-51	-1.02951968451503	0.038	0.584	7.49984550770197e-47
MYCBP2	4.59159606566755e-51	0.616142791848938	0.492	0.721	7.85254759150464e-47
NDFIP1	5.72300471158796e-51	0.534924059405588	0.438	0.629	9.78748265775773e-47
UBXN1	5.94034556411977e-51	-0.453853960335721	0.2	0.702	1.01591789837576e-46
RNPS1	6.10803862820653e-51	0.394008759119046	0.378	0.635	1.04459676619588e-46
KIT	6.3217905790958e-51	0.968504004112841	0.422	0.455	1.08115262483696e-46
NFKB1	8.43068023843552e-51	0.563584765725472	0.454	0.741	1.44181493437724e-46
ANAPC5	1.09098639961329e-50	0.482522360678904	0.297	0.445	1.86580494061865e-46
NOP53	1.14183967749658e-50	-0.253353973040497	0.449	0.907	1.95277421645465e-46
PRKX	1.17165468868191e-50	0.562085478218124	0.384	0.608	2.00376384858381e-46
TCIRG1	1.25322564835381e-50	0.526405814299889	0.33	0.512	2.14326650381469e-46
RSL24D1	1.27170795068399e-50	-0.751920052227204	0.141	0.692	2.17487493725976e-46
CHD9	1.50238485235735e-50	0.449318211310006	0.303	0.533	2.56937857450154e-46
ILF2	1.57305628069892e-50	-0.388408246488277	0.184	0.651	2.6902408512513e-46
EID1	1.57413533448314e-50	-0.424432835455063	0.249	0.751	2.69208624903306e-46
PTPN7	1.85916429820081e-50	0.579358423769539	0.476	0.721	3.17954278278302e-46
BIN2	1.92363547336414e-50	0.377065331410319	0.368	0.695	3.28980138654735e-46
KMT2E	1.95999451915861e-50	0.771831358768688	0.719	0.897	3.35198262666505e-46
SH3GLB1	2.09029344979707e-50	-0.280430822444629	0.184	0.631	3.57481985784294e-46
ZNHIT1	2.09972169575515e-50	-0.557758940664534	0.081	0.547	3.59094404408046e-46
SYNJ2	2.24998484693156e-50	1.02870409511661	0.411	0.365	3.84792408522236e-46
PRKAR1A	2.26775896214594e-50	-0.317884903781705	0.254	0.722	3.87832137706199e-46
TALDO1	2.35764856462213e-50	-0.539878046531597	0.114	0.59	4.03205057521677e-46
ATP5F1A	2.385304594712e-50	-0.471029303280784	0.276	0.786	4.07934791787646e-46
SBF2	2.4062881227596e-50	0.972116792568277	0.286	0.246	4.11523394754347e-46
CD55	2.42701334589646e-50	1.24652684552826	0.378	0.292	4.15067822415213e-46
PCBP1	2.45705740902022e-50	-0.424392996238814	0.308	0.815	4.20205958090638e-46
C8orf59	2.54624147250915e-50	-0.819189268598854	0.07	0.584	4.35458216628515e-46
PTPN2	2.63128231788202e-50	0.500357129902263	0.324	0.483	4.50001902004184e-46
LRP10	2.70669217254319e-50	0.542079894349887	0.303	0.469	4.62898495348337e-46
GTF2I	2.75278651510452e-50	0.590725646511879	0.427	0.632	4.70781549813174e-46
ARHGAP15	2.93798517516541e-50	0.39272451733033	0.422	0.717	5.02454224656788e-46
PSMA5	2.95388387532257e-50	-0.906175178654638	0.081	0.625	5.05173220357667e-46
LSM7	3.16129107333499e-50	-0.678203070301366	0.092	0.592	5.4064399936175e-46
WDR1	3.23829711849564e-50	-0.260520358512327	0.222	0.667	5.53813573205125e-46
RHEB	3.24729986993114e-50	-0.375082011707304	0.141	0.587	5.55353223755624e-46
SMARCC2	3.84231279801994e-50	0.586443199181876	0.286	0.427	6.57112334717371e-46
ARPC2	3.86254123455866e-50	-0.845284248894508	0.638	0.993	6.60571801934221e-46
EHMT1	4.36080892470547e-50	0.727066659979173	0.303	0.379	7.4578554230313e-46
AURKAIP1	6.04006381705884e-50	-0.408024960033157	0.103	0.555	1.0329717139934e-45
PPP4R3A	6.94911738230468e-50	0.516905605435763	0.324	0.567	1.18843805472175e-45
METTL15	6.97247061775634e-50	1.28723504145961	0.514	0.461	1.19243192504869e-45
HLA-E	7.2830580882114e-50	1.01874325664398	0.935	0.988	1.24554859424591e-45
TUT4	7.55040831785353e-50	0.617804563051835	0.308	0.427	1.29127083051931e-45
STK4	7.55454342755961e-50	0.634821704965921	0.476	0.66	1.29197801698124e-45
HOOK3	7.59281029302176e-50	0.619663567272851	0.286	0.427	1.29852241631258e-45
SNRPF	7.77216513237119e-50	-0.829962109071043	0.076	0.599	1.32919568093812e-45
SPG7	7.79786146265607e-50	0.83214865544544	0.362	0.397	1.33359026734344e-45
AHNAK	8.07314222533531e-50	1.14648229143885	0.605	0.567	1.38066878337685e-45
ERP44	8.09615936720754e-50	0.366589399149194	0.346	0.568	1.38460517497983e-45
TNFRSF25	8.31632007071404e-50	0.91254983632401	0.589	0.688	1.42225705849351e-45
UBE2N	8.62925271156086e-50	-0.533261028078906	0.135	0.615	1.47577479873114e-45
SNRPD3	8.99022709004344e-50	-0.332329271259763	0.162	0.608	1.53750863693923e-45
ANP32E	9.07769644997696e-50	-0.353601486554787	0.259	0.749	1.55246764687506e-45
BSG	1.08562442861432e-49	0.328819548151247	0.422	0.708	1.85663489781621e-45
POLR2G	1.22217495977944e-49	-0.591102070233678	0.092	0.565	2.09016361621481e-45
PDAP1	1.32964676237775e-49	-0.260975605177816	0.124	0.512	2.27396189301843e-45
CSNK1D	1.33560306546101e-49	0.406346121533015	0.351	0.557	2.28414836255141e-45
HMGN3	1.44383392516864e-49	-0.346777810915226	0.27	0.747	2.46924477882341e-45
PRR13	1.48412488379949e-49	-0.630005203157935	0.151	0.669	2.53815037627389e-45
MDH1	1.58649261172032e-49	-0.296917362611884	0.162	0.603	2.7132196645641e-45
CD47	1.6397156804772e-49	0.432204428402697	0.33	0.56	2.80424175675211e-45
FIBP	1.89891944861733e-49	-0.593530281768961	0.114	0.602	3.24753204102536e-45
PSMC4	2.15384732517141e-49	-0.265540249657091	0.13	0.515	3.68350969550814e-45
PPP1R18	2.25703918006743e-49	-0.858237127301146	0.135	0.689	3.85998840575133e-45
CNBP	2.25906113189793e-49	-0.405988362923698	0.276	0.763	3.86344634777184e-45
BST2	2.51698401721738e-49	-0.40212698720363	0.514	0.962	4.30454606624517e-45
NEMF	2.61065113079306e-49	0.358670472185745	0.254	0.481	4.46473556388229e-45
SEC11A	2.69945540476933e-49	-0.550975605261425	0.303	0.826	4.61660863323651e-45
LINC00299	2.7198579154771e-49	1.01062080180859	0.416	0.42	4.65150100704894e-45
IFI16	2.74542380175062e-49	-0.721659750948153	0.232	0.782	4.69522378575391e-45
RPL4	2.89321955087039e-49	-0.886679905166182	0.622	0.991	4.94798407589855e-45
ATP5PD	3.06301214700908e-49	-0.936099457435723	0.076	0.616	5.23836337381493e-45
HCST	3.57662478509111e-49	-1.26851709297379	0.195	0.783	6.11674370746281e-45
VSIR	4.01795014195973e-49	0.931906180446149	0.4	0.488	6.87149833277953e-45
DHX36	4.03048744775939e-49	0.53473449522558	0.319	0.538	6.89293963315811e-45
RIPOR2	5.16613130887136e-49	1.01316392295061	0.276	0.23	8.83511776443181e-45
CYTH1	5.27981630932044e-49	0.575848278971095	0.308	0.449	9.02954185219982e-45
DDX21	5.2869689115378e-49	0.676184029622795	0.4	0.567	9.04177423251194e-45
ALOX5AP	5.51400374615597e-49	-0.988423974617792	0.27	0.837	9.43004920667594e-45
HNRNPR	5.72585447168106e-49	-0.34251216234572	0.238	0.705	9.79235631746896e-45
ADAM10	5.80497035878791e-49	0.810831000479505	0.314	0.356	9.92766030759909e-45
NDUFS6	6.36658650569112e-49	-0.586022604941417	0.081	0.545	1.08881362420329e-44
ROMO1	6.84102589093258e-49	-0.943765092606802	0.076	0.618	1.16995224786729e-44
PLP2	7.39373658695413e-49	-0.28529383742288	0.432	0.901	1.26447683110089e-44
PPP2R5C	7.65150843391152e-49	0.329625855394537	0.276	0.549	1.30856097236755e-44
RNPEPL1	8.02434737456517e-49	0.254873865301672	0.205	0.429	1.37232388799813e-44
SERBP1	8.34282455698981e-49	-0.569097562639546	0.346	0.865	1.4267898557364e-44
TAF1D	8.41240687709388e-49	0.482293779748318	0.335	0.539	1.4386898241206e-44
PGLS	8.45051527784915e-49	-0.335032867698072	0.168	0.616	1.44520712281776e-44
SLC25A5	8.65478707990895e-49	-0.749478439957424	0.227	0.779	1.48014168640603e-44
DDX24	9.03950975176815e-49	0.45850900856082	0.53	0.823	1.54593695774739e-44
PEBP1	9.2432532765472e-49	-0.64041516428698	0.189	0.718	1.5807811753551e-44
DERL1	9.42828210797439e-49	0.356813080400148	0.205	0.384	1.61242480610578e-44
STUB1	9.57360735855883e-49	-0.563767067872238	0.097	0.578	1.63727833046073e-44
DEK	9.99445573520725e-49	-0.487467586031124	0.324	0.834	1.70925181983514e-44
ITGB7	1.03609285760319e-48	0.526437368856582	0.373	0.629	1.77192600507298e-44
RNASET2	1.04792652794155e-48	0.427687832545136	0.297	0.491	1.79216394808564e-44
SSBP1	1.16289208604141e-48	-0.776775968980073	0.114	0.645	1.98877804554802e-44
MT-ND1	1.26354127558681e-48	0.944772124287993	0.919	0.98	2.16090828950856e-44
SLC25A39	1.3461055453065e-48	-0.474941631794975	0.13	0.594	2.30210970358317e-44
PNN	1.64951056515655e-48	0.579815371810316	0.459	0.619	2.82099296853074e-44
IRF9	1.69296050109818e-48	1.3043507989956	0.459	0.414	2.8953010489781e-44
SNRPD1	1.6970228423536e-48	-0.570984826783051	0.092	0.554	2.90224846499313e-44
JAK1	1.71167851946362e-48	0.268119877080296	0.492	0.828	2.92731260398668e-44
CAP1	1.84229619348187e-48	-0.589184754198601	0.449	0.932	3.15069495009269e-44
GLG1	1.84609283157633e-48	0.590366720342887	0.351	0.504	3.15718796056185e-44
NOC2L	2.01854385113864e-48	0.410039777199897	0.195	0.336	3.4521136942173e-44
FUS	2.20959711826133e-48	0.321715941372415	0.541	0.855	3.77885299165053e-44
ICAM2	2.22840507879772e-48	0.863843918432326	0.286	0.283	3.81101836575986e-44
EMC10	2.26430759493442e-48	0.416680054932439	0.238	0.439	3.87241884885685e-44
SRRM2	2.62963943472473e-48	0.658212605499077	0.557	0.731	4.49720936126624e-44
GTF3C6	2.64656391063612e-48	-0.506813665175597	0.097	0.549	4.5261535999699e-44
RNF7	2.70968371094592e-48	-0.539174730443498	0.097	0.555	4.63410108245971e-44
RWDD1	3.27009794386939e-48	-0.93232313689669	0.076	0.609	5.59252150360543e-44
LCK	3.50700698034784e-48	-0.400733417706823	0.33	0.826	5.99768333779088e-44
ARFGAP2	3.66001374269591e-48	0.361287337225531	0.265	0.455	6.25935550275854e-44
FAM133B	3.86096557749714e-48	0.62215340746125	0.351	0.554	6.60302333063561e-44
PYURF	3.98069908895046e-48	-0.719420836020946	0.103	0.609	6.80779158192307e-44
PDIA3	4.12052693672688e-48	0.567624916329921	0.676	0.9	7.04692516719031e-44
POLR1D	4.18785717238486e-48	-0.448920155256545	0.119	0.562	7.16207333621259e-44
ENSA	4.67229685540188e-48	-0.491028854604262	0.178	0.664	7.9905620821083e-44
TAOK3	4.76217468652863e-48	0.394961694257905	0.276	0.516	8.14427114890127e-44
RAB8B	4.85942881216682e-48	0.336982787315648	0.324	0.58	8.3105951545677e-44
KRT86	4.86522013877351e-48	-1.54697786271625	0.146	0.734	8.32049948133046e-44
SMDT1	5.09580312509606e-48	-0.702119150826228	0.081	0.576	8.71484250453927e-44
ICAM3	5.55324442565106e-48	0.295283959066216	0.508	0.814	9.49715861674844e-44
ANP32A	6.01115480887394e-48	-0.611852254343303	0.114	0.605	1.02802769541362e-43
PDCD6	6.13669646476686e-48	-0.373912763404235	0.146	0.581	1.04949782940443e-43
HNRNPK	6.33281532436306e-48	-0.302104325439281	0.551	0.965	1.08303807677257e-43
ANP32B	6.53779095971597e-48	-0.811597278417255	0.124	0.663	1.11809300993063e-43
GMFB	6.54741021820445e-48	1.12887811080343	0.297	0.256	1.11973809551733e-43
TRAF5	6.55303997591053e-48	0.436332115292467	0.292	0.516	1.12070089668022e-43
ANKRD12	6.69686850845484e-48	0.835605996186715	0.627	0.782	1.14529845231595e-43
KPNB1	6.91914258949054e-48	0.253285900699078	0.222	0.496	1.18331176565467e-43
SYTL1	6.99825223892252e-48	0.625984469047046	0.286	0.375	1.19684109790053e-43
RPL7L1	7.04781135251588e-48	0.437927423916893	0.314	0.547	1.20531669750727e-43
CTSS	7.15805330915834e-48	0.335871614918264	0.286	0.542	1.22417027693226e-43
ANKLE2	7.33161774609689e-48	0.263062512819078	0.173	0.427	1.25385326693749e-43
NDUFAB1	7.55824691265574e-48	-0.414626677881095	0.076	0.504	1.29261138700239e-43
PSMC5	7.56347669065552e-48	-0.532418066936409	0.146	0.635	1.29350578363591e-43
INPP5B	7.99507948292711e-48	1.00807853236487	0.27	0.196	1.36731849317019e-43
COX17	8.01630438254689e-48	-0.617174685793335	0.076	0.552	1.37094837550317e-43
TMBIM6	8.31100800417423e-48	0.481623929090198	0.73	0.962	1.42134858887388e-43
CIB1	8.54489118231135e-48	-0.64955097404366	0.108	0.606	1.46134728999889e-43
DNAJB14	8.5781842343148e-48	0.61272492138731	0.541	0.757	1.46704106775252e-43
DNAJC8	8.66276711369527e-48	-0.504771218772705	0.168	0.647	1.48150643178416e-43
CCT6A	8.77868974953362e-48	-0.321347854044785	0.178	0.612	1.50133152096524e-43
TTC19	8.79787456396883e-48	0.396857461141378	0.254	0.414	1.50461250792995e-43
CANX	9.09521081225841e-48	0.452756320632291	0.368	0.584	1.55546295311243e-43
MYADM	9.76260735002448e-48	1.11134923792488	0.514	0.577	1.66960110900119e-43
TGOLN2	1.07551104117128e-47	0.576728170689939	0.373	0.493	1.83933898261112e-43
LRBA	1.13312800007084e-47	0.678145687632242	0.303	0.381	1.93787550572115e-43
TTC17	1.13413625363809e-47	0.764465963106277	0.243	0.292	1.93959982097185e-43
RBBP4	1.19226178221501e-47	0.383525398896006	0.232	0.404	2.03900609994411e-43
IFITM1	1.27344740721959e-47	0.704231688638607	0.616	0.892	2.17784975582694e-43
NDUFA6	1.52505749430023e-47	-0.721596774866999	0.097	0.599	2.60815332675225e-43
CACYBP	1.54761853065909e-47	-0.624946876527164	0.108	0.603	2.64673721113317e-43
SPAG9	1.55421985251701e-47	0.610078506604038	0.216	0.291	2.65802679177459e-43
VEZT	1.70053882844938e-47	0.584931780482234	0.243	0.36	2.90826150441413e-43
ZNF207	1.77549551251607e-47	0.429097471240601	0.362	0.584	3.03645242550498e-43
IFRD1	1.82477563908014e-47	0.808388246931118	0.557	0.733	3.12073129795485e-43
CD81	1.92927584901315e-47	-0.754136427175636	0.254	0.798	3.29944755698229e-43
HERC2	1.98348695046747e-47	0.509617223443515	0.27	0.403	3.39215938268947e-43
RPL22L1	2.04694482726244e-47	-0.706248708568992	0.119	0.625	3.50068504358423e-43
CD82	2.20917074627726e-47	0.33129073511458	0.297	0.592	3.77812381028337e-43
SLC35E3	2.2633015175114e-47	0.547368826479945	0.243	0.326	3.870698255248e-43
ILK	2.39930314389588e-47	-0.689958979236157	0.108	0.615	4.10328823669074e-43
CLNS1A	2.56748918661966e-47	-0.307373254749322	0.13	0.516	4.39092000695694e-43
MTDH	2.57137996181122e-47	0.426432079779221	0.535	0.795	4.39757401068954e-43
OFD1	2.6301801938556e-47	0.60233332516372	0.27	0.424	4.49813416753185e-43
APLP2	3.08758147913124e-47	0.795677298492577	0.303	0.302	5.28038184561025e-43
TAP1	3.12017200161774e-47	0.621554529716473	0.411	0.608	5.33611815716665e-43
DYNC1H1	3.13303973639743e-47	0.563259253981939	0.389	0.544	5.35812455718688e-43
PCNP	3.24841703055264e-47	-0.736834854176753	0.103	0.606	5.55544280565113e-43
LUZP1	3.25068900442849e-47	1.01066458940216	0.351	0.315	5.55932833537361e-43
ANAPC11	3.27102764064009e-47	-0.694099483190597	0.081	0.568	5.59411147102269e-43
ST13	3.37917147026851e-47	-0.702864426869573	0.151	0.672	5.77905904845321e-43
ETFB	3.57294812821064e-47	-0.440801765570935	0.114	0.574	6.11045588886583e-43
GRB2	3.59734943051665e-47	-0.696793557438502	0.103	0.594	6.15218699606958e-43
ATRX	3.93450382162458e-47	0.644883936793205	0.481	0.669	6.72878843574235e-43
C6orf48	4.50294786829802e-47	-0.840267535763945	0.124	0.66	7.70094144436328e-43
BANF1	5.58976147204074e-47	-0.732157529778701	0.114	0.626	9.55961006948408e-43
PSMA6	7.72609440989947e-47	-0.691620799158147	0.124	0.634	1.32131666598101e-42
OTUB1	7.83602974086697e-47	0.422476407213432	0.232	0.401	1.34011780628307e-42
LYRM2	7.96172144096646e-47	0.38380619609039	0.222	0.368	1.36161360083408e-42
IDS	8.04519764402672e-47	0.464286129154707	0.362	0.603	1.37588970108145e-42
XRCC6	8.32928929583217e-47	-0.281285881174083	0.276	0.725	1.42447505537322e-42
RPN2	8.78729551352685e-47	0.298174633805659	0.368	0.618	1.50280327872336e-42
FCER1G	9.24468922174117e-47	-0.406777195405287	0.492	0.951	1.58102675070217e-42
KHDRBS1	1.10425524873233e-46	-0.353205821319988	0.276	0.744	1.88849732638203e-42
HNRNPA1	1.14415544387465e-46	-0.728381584202596	0.589	0.987	1.95673464011442e-42
SNU13	1.14640305202587e-46	-0.636785050351049	0.141	0.651	1.96057849957465e-42
STT3B	1.14875597237535e-46	0.550088971619237	0.297	0.427	1.96460246395633e-42
SETD5	1.1572569479634e-46	0.441844181253235	0.243	0.385	1.979140832407e-42
EBLN3P	1.17354133291567e-46	0.49135754997528	0.205	0.278	2.00699038755237e-42
THOC7	1.23979376738642e-46	-0.95786659518832	0.022	0.522	2.12029530098425e-42
CYBA	1.24572537400967e-46	0.506872764169532	0.697	0.961	2.13043953463133e-42
LIMD2	1.28857155799497e-46	-0.270844884699912	0.243	0.702	2.203715078483e-42
PHPT1	1.46308154705948e-46	-0.947402871151075	0.038	0.541	2.50216206178113e-42
EIF2S2	1.55516046898708e-46	-0.786352826772365	0.141	0.67	2.65963543406171e-42
ZBTB20	1.85429728974522e-46	0.656443132071534	0.27	0.369	3.17121922492228e-42
GPR82	1.89302336146553e-46	0.525865825008942	0.211	0.311	3.23744855277835e-42
MBOAT7	2.01690090299935e-46	0.900083047278106	0.405	0.419	3.44930392430948e-42
NSD3	2.31039949664522e-46	0.504567290102812	0.378	0.574	3.95124521916266e-42
RNF145	2.85591163428527e-46	0.613121488092162	0.405	0.574	4.88418007695467e-42
TAGLN2	3.0249687539778e-46	-0.43195966608215	0.486	0.943	5.17330156305283e-42
PRPF38B	3.07876462545173e-46	0.326832950626981	0.4	0.672	5.26530326244755e-42
ERP29	3.14902262332184e-46	0.357933979158876	0.465	0.734	5.38545849040501e-42
KDM5A	3.23576573506353e-46	0.403746899244943	0.308	0.503	5.53380656010564e-42
MARK3	3.35293512913188e-46	0.732285953837098	0.297	0.365	5.73418965784134e-42
ZNF791	3.45305335295162e-46	0.637801187147886	0.254	0.326	5.90541184421786e-42
COMMD8	3.5425683022351e-46	-0.905926286138356	0.049	0.552	6.05850031048247e-42
ATP8B4	3.78949280170889e-46	0.515754791888999	0.265	0.423	6.48079058948254e-42
RSRC2	4.12284179689868e-46	0.280416928026417	0.416	0.749	7.05088404105612e-42
IL4I1	4.26754044190469e-46	1.0916149051354	0.643	0.693	7.29834766374541e-42
P4HB	4.32573075252121e-46	0.33920882779561	0.4	0.654	7.39786473296177e-42
ATXN2	4.39460101945020e-46	0.87522650341306	0.351	0.333	7.51564666346372e-42
MAP2K1	4.47713547286192e-46	-0.375489192753728	0.151	0.576	7.65679708568845e-42
MSI2	5.35522343117755e-46	0.673623417099618	0.254	0.298	9.15850311199985e-42
YWHAH	5.45270936608891e-46	-0.448931554801434	0.227	0.715	9.32522355788525e-42
PCBP2	5.54427183903558e-46	-0.554247829451211	0.265	0.776	9.48181369911864e-42
ZNF131	6.25610098904637e-46	0.660453925043646	0.27	0.326	1.06991839114671e-41
TM2D3	6.40974107935946e-46	0.444581584836312	0.195	0.366	1.09619391939205e-41
STK10	6.43546208408114e-46	0.508254064238253	0.265	0.44	1.10059272561956e-41
MGRN1	6.96340329766876e-46	0.362995770450506	0.2	0.359	1.19088123196731e-41
CYCS	7.11550944417909e-46	-0.538773161712735	0.319	0.831	1.21689442514351e-41
TMEM14B	7.12315069478737e-46	-0.629668324534957	0.103	0.583	1.21820123182254e-41
RNF115	7.51354027599599e-46	0.315911239600529	0.205	0.4	1.28496565800083e-41
RAB5C	8.5270626228325e-46	-0.320434690257875	0.146	0.581	1.45829824975681e-41
NAAA	8.74023289651989e-46	0.696079396842425	0.27	0.281	1.49475462996283e-41
XRCC5	8.86497959856015e-46	-0.434402904677166	0.232	0.706	1.51608881094576e-41
STK17A	9.32926913249016e-46	-0.925241433336195	0.195	0.749	1.59549160703847e-41
SAMHD1	9.3718440797969e-46	0.438353399651289	0.281	0.455	1.60277277452687e-41
RCN2	9.54972687186578e-46	0.343251196889825	0.205	0.352	1.63319428962648e-41
KTN1	1.04717971352526e-45	0.546506982345635	0.605	0.842	1.7908867460709e-41
C1QBP	1.14820324069876e-45	-0.624146361811339	0.097	0.564	1.96365718224301e-41
UBE2L6	1.18559239591471e-45	-0.847655505431205	0.103	0.624	2.02760011549333e-41
LAMP1	1.18762124561248e-45	0.348963069908782	0.492	0.757	2.03106985424646e-41
MRPL41	1.2240759137885e-45	-0.254816680622748	0.119	0.513	2.09341462776109e-41
PDIA4	1.28338299846176e-45	0.524779772839782	0.351	0.552	2.19484160396929e-41
IL18R1	1.38634615392941e-45	1.09217989232644	0.346	0.307	2.37092919245007e-41
RICTOR	1.39282956988089e-45	0.950092581055301	0.351	0.352	2.3820171304103e-41
RNF10	1.54728652994084e-45	0.410900754981883	0.238	0.372	2.64616942350483e-41
YWHAQ	1.55437890150934e-45	-0.358737290728231	0.341	0.823	2.65829879736127e-41
IKZF1	1.67255862912622e-45	0.321923274069364	0.373	0.648	2.86040976753166e-41
CMTM6	1.67887444972726e-45	0.395716394640419	0.47	0.75	2.87121108392357e-41
MTF2	1.70421480778656e-45	0.288466263158042	0.222	0.413	2.91454816427658e-41
MECP2	1.91617648197051e-45	0.821984175933047	0.286	0.326	3.27704501946597e-41
PRMT1	2.49944587609978e-45	-0.255874430118533	0.124	0.504	4.27455233730585e-41
PRDX2	2.55589953538428e-45	-0.38692399986453	0.13	0.56	4.3710993854142e-41
IRF1	2.72744367858833e-45	1.25103865342962	0.67	0.725	4.66447417912176e-41
MYH9	2.81899461088087e-45	0.393713374427096	0.314	0.544	4.82104458352846e-41
PSMB8	3.03986053999275e-45	-0.579206030289968	0.141	0.628	5.1987694954956e-41
KRAS	3.20091380711724e-45	0.414272482143879	0.286	0.472	5.4742027929319e-41
BUD31	3.2931459166105e-45	-0.651164935746067	0.086	0.56	5.63193814658727e-41
RANBP1	3.61820128154695e-45	-0.446450218041075	0.141	0.583	6.18784783170159e-41
ITM2B	3.67753530578859e-45	0.412878779883057	0.757	0.985	6.28932087995964e-41
GNB2	3.89180628468524e-45	-0.686454208496971	0.07	0.541	6.6557671080687e-41
ATP6V0E1	4.21274972605895e-45	-0.273298197166189	0.324	0.779	7.20464458150601e-41
TPR	4.27184437812977e-45	0.505293419699854	0.497	0.712	7.30570825547753e-41
MT-ND6	5.2196489736224e-45	0.951125865524925	0.286	0.301	8.92664367468903e-41
ARIH2	5.79211869169091e-45	0.264682288873113	0.173	0.362	9.9056813865298e-41
LSM4	6.52288467491628e-45	-0.832198715647369	0.081	0.589	1.11554373710418e-40
SRSF10	7.02782899509304e-45	0.323259953766544	0.341	0.59	1.20189931474081e-40
ANXA7	7.4314283622171e-45	-0.347081089856047	0.238	0.692	1.27092287850637e-40
CHMP2A	7.60072140427638e-45	-0.442247327128513	0.168	0.628	1.29987537455935e-40
MRPL54	8.70239187009452e-45	-0.744474200976965	0.086	0.574	1.48828305762356e-40
MPV17L	8.8528976385484e-45	0.662303936181476	0.346	0.43	1.51402255414455e-40
SLTM	1.02547114764387e-44	0.409808754171498	0.454	0.721	1.75376075670055e-40
CLDND1	1.07053156652687e-44	0.617308861741626	0.314	0.43	1.83082308507425e-40
GON4L	1.14827800039369e-44	0.512213856318145	0.227	0.333	1.96378503627328e-40
SYAP1	1.16062780182445e-44	0.391467567908876	0.281	0.541	1.98490566668017e-40
SVIL	1.19428791865003e-44	1.2543372231427	0.486	0.323	2.04247119847528e-40
BRAF	1.19819966274553e-44	0.982724368834937	0.362	0.347	2.0491610632274e-40
RTF2	1.2387672639195e-44	-0.453882933450547	0.141	0.586	2.11853977475513e-40
USP8	1.24433743111904e-44	0.628566550059572	0.319	0.423	2.12806587469978e-40
NHP2	1.28817984906363e-44	-0.632008591290634	0.038	0.459	2.20304517786862e-40
HNRNPH2	1.44963443941301e-44	-0.445160500373455	0.092	0.493	2.47916481828414e-40
CCT8	1.46498446725639e-44	-0.297575056858656	0.216	0.631	2.50541643590187e-40
STAT3	1.53773925048541e-44	0.647930923766803	0.557	0.747	2.62984166618014e-40
HNRNPA3	1.54529971301526e-44	-0.470285215791319	0.422	0.892	2.6427715691987e-40
POLR2J	1.59499804792067e-44	-0.692393181391481	0.049	0.496	2.72776566155392e-40
SPPL2A	1.60320971688258e-44	0.611018895225286	0.357	0.472	2.74180925781259e-40
ZC3H15	1.61851515289463e-44	-0.347600525132575	0.151	0.576	2.76798461448039e-40
YY1	1.66705637059106e-44	-0.297283850194281	0.151	0.558	2.85099980498484e-40
ORAI2	1.74218210875506e-44	0.442571020545131	0.292	0.506	2.9794798423929e-40
SELENOW	1.846134652606e-44	-0.755027713236093	0.038	0.503	3.15725948288678e-40
MYO1G	1.87505848841741e-44	0.288450723722541	0.341	0.602	3.20672502689146e-40
FBXO11	1.94256883665155e-44	0.766289361599717	0.254	0.267	3.32218122444149e-40
BLOC1S1	2.18591629753095e-44	-0.647392214366193	0.054	0.522	3.73835405203744e-40
TCF7	2.19403040415363e-44	0.487507929875983	0.47	0.685	3.75223079718354e-40
LAMTOR4	2.23671265788934e-44	-0.641350260858296	0.119	0.593	3.82522598752236e-40
METTL9	2.32316982238367e-44	-0.494453645578326	0.205	0.686	3.97308503024055e-40
HNRNPL	2.33284178662312e-44	0.491625260457612	0.249	0.379	3.98962602348285e-40
RB1CC1	2.34465899746247e-44	0.48114160163162	0.27	0.422	4.00983581746032e-40
CDS2	3.0186802338537e-44	0.593203693241019	0.173	0.211	5.16254693593659e-40
RNF181	3.03206537118705e-44	-0.598227113959319	0.059	0.491	5.18543819780409e-40
WASF2	3.12506495131467e-44	0.264740458380543	0.324	0.581	5.34448607973835e-40
MRPL14	3.15625491449271e-44	-0.446758175297547	0.086	0.493	5.39782715476543e-40
RSBN1L	3.18003452172206e-44	0.345979481573498	0.243	0.413	5.43849503904906e-40
HMGB2	3.18287020166251e-44	-0.660626992401017	0.141	0.638	5.44334461888323e-40
KANSL1	3.34155368496861e-44	0.75434142062816	0.324	0.408	5.71472511203331e-40
PRKCH	3.40285954220916e-44	0.50987401799457	0.281	0.465	5.8195703890861e-40
MRPL51	3.46833647175092e-44	-0.852144489562004	0.059	0.557	5.93154903398843e-40
ANXA5	3.7871233682509e-44	-0.496401203991293	0.146	0.608	6.47673838438269e-40
PJA2	3.8506786558892e-44	0.265479922712594	0.168	0.374	6.58543063730171e-40
INPP4A	3.90308957267269e-44	0.710782874087131	0.265	0.36	6.67506378718483e-40
CELF2	4.06494604200612e-44	0.25710889129974	0.357	0.669	6.95187072103887e-40
TMEM123	4.76416021514701e-44	0.714672982138284	0.724	0.9	8.14766679994441e-40
PDCD10	4.97270610635046e-44	-0.32988014768913	0.119	0.515	8.50432198308056e-40
PNISR	5.38358775627286e-44	0.63395329919221	0.611	0.799	9.20701178077784e-40
GAK	6.78672855320645e-44	0.413791619055484	0.222	0.35	1.16066631716937e-39
ADRM1	6.97737135788358e-44	-0.498235578680134	0.086	0.493	1.19327004962525e-39
TMBIM1	7.08153497627526e-44	0.762521836055277	0.238	0.189	1.21108411164259e-39
PIP4K2A	7.3743063138297e-44	-0.333621728048588	0.141	0.552	1.26115386579115e-39
ANKRD36C	8.31977665819598e-44	0.709613554891498	0.303	0.384	1.42284820408468e-39
SIVA1	8.6757240734748e-44	-0.628198382343948	0.043	0.472	1.48372233104566e-39
SSH1	8.80470464439768e-44	0.258135759614773	0.184	0.419	1.50578058828489e-39
WTAP	8.84564663718266e-44	-0.38495276758898	0.141	0.568	1.51278248789098e-39
LRPAP1	9.72763939271958e-44	0.370064322953198	0.324	0.513	1.6636208889429e-39
CCDC88A	1.00689597926792e-43	0.636417323112594	0.259	0.32	1.72199350374399e-39
GTF2A2	1.0471565346568e-43	-0.466630008017169	0.092	0.5	1.79084710557005e-39
PUF60	1.0827584266649e-43	-0.306449076607197	0.168	0.573	1.8517334612823e-39
HK1	1.12020432044166e-43	0.283145746534812	0.216	0.424	1.91577342881932e-39
BAZ2B	1.17214211801697e-43	0.614841130217179	0.308	0.417	2.00459745023262e-39
LTC4S	1.19413623198461e-43	-1.05377665788492	0.108	0.64	2.04221178394007e-39
NFAT5	1.24842463752715e-43	0.914134942091487	0.378	0.381	2.13505581509894e-39
IL4R	1.33794024527373e-43	0.381178478844368	0.405	0.661	2.28814540746713e-39
TTC14	1.34191470156977e-43	0.552971487168433	0.238	0.35	2.29494252262462e-39
TMF1	1.44301489640241e-43	0.458414010598696	0.238	0.39	2.4678440758274e-39
PPHLN1	1.52495980997892e-43	-0.28794833151857	0.146	0.516	2.60798626702595e-39
THOC2	1.62159253936561e-43	0.478821559812118	0.276	0.449	2.77324756082307e-39
KDM6B	1.63414617862863e-43	0.879512805637887	0.422	0.5	2.79471679469069e-39
H2AFY	1.7330365053456e-43	-0.333421731693774	0.351	0.802	2.96383903144205e-39
CSNK2B	1.88108109452764e-43	-0.642274796017956	0.103	0.573	3.21702488786116e-39
CTSD	2.02947817340557e-43	-0.449528605494538	0.4	0.874	3.47081357215821e-39
SPTLC2	2.08964853169984e-43	0.600686395599239	0.27	0.369	3.57371691891306e-39
2022-09-11	2.36641887443861e-43	-0.748155020930774	0.249	0.772	4.04704955906492e-39
HIGD2A	2.42754518240634e-43	-0.571173176893304	0.146	0.612	4.15158777095133e-39
MRPL9	2.68695054050339e-43	-0.327593674998093	0.076	0.429	4.5952228143689e-39
EHD4	2.75686529446386e-43	0.534298889159099	0.259	0.426	4.71479102659209e-39
AES	2.93016170308531e-43	-0.464684292945846	0.189	0.644	5.01116254461651e-39
TRAC	3.1013388221078e-43	-0.890381039533251	0.368	0.881	5.30390965356877e-39
NDUFV2	3.18936490971378e-43	-0.369900805770964	0.135	0.535	5.45445186859251e-39
TXK	3.34837515111861e-43	0.669971036843076	0.341	0.443	5.72639118344305e-39
USP10	3.56318792669561e-43	0.338904287054673	0.157	0.315	6.09376399223483e-39
ZC3HAV1	3.9797091811069e-43	0.429958231704352	0.303	0.496	6.80609864152902e-39
POLR2B	4.31337688499277e-43	0.376714685559164	0.2	0.358	7.37673714871463e-39
SPATS2L	4.51460918557301e-43	-0.762270836169789	0.07	0.544	7.72088462916696e-39
ARGLU1	4.63893365401703e-43	0.412691264165444	0.53	0.786	7.93350433509993e-39
EIF6	4.65410438289649e-43	-0.647782911601731	0.097	0.56	7.95944931562957e-39
PSMC3	5.30475802230648e-43	-0.28511475021791	0.173	0.557	9.07219716974855e-39
MINOS1	5.36030987839272e-43	-0.502670374181868	0.211	0.69	9.16720195402723e-39
XBP1	5.38592971393439e-43	0.474107267621178	0.286	0.531	9.21101699677059e-39
FTX	5.4104566497498e-43	1.08476727186077	0.384	0.281	9.2529629624021e-39
CCT3	6.42104599965757e-43	-0.345375902789331	0.151	0.547	1.09812728686144e-38
ESYT2	6.59478802942311e-43	0.531886543625801	0.211	0.27	1.12784064879194e-38
RALY	6.87181015121781e-43	-0.305146159895346	0.195	0.594	1.17521697206127e-38
SPSB3	6.88093256911007e-43	0.282920192688224	0.249	0.451	1.1767770879692e-38
2022-09-07	6.90240227553168e-43	-0.615021135920641	0.546	0.967	1.18044883716143e-38
DNAJC3	7.12981789814666e-43	0.43677277449393	0.254	0.416	1.21934145694104e-38
HMGB1	7.35640311519792e-43	-0.619992174964076	0.627	0.99	1.25809206076115e-38
MPZL3	9.49165262380962e-43	0.729090804161414	0.314	0.381	1.62326243172392e-38
YME1L1	9.49710803905174e-43	0.594521640942675	0.319	0.433	1.62419541683863e-38
CNOT4	9.60044061698238e-43	0.48981040647483	0.249	0.398	1.64186735431633e-38
CARD19	9.80900622217585e-43	-0.430745770110161	0.146	0.586	1.67753624411651e-38
EIF3D	1.05641239374795e-42	-0.372517501055418	0.211	0.645	1.80667647578775e-38
CDK12	1.07529591586632e-42	0.425985104446882	0.211	0.349	1.83897107531458e-38
YWHAE	1.09814258217476e-42	-0.387020740346726	0.173	0.6	1.87804344403527e-38
BRIX1	1.09852493873949e-42	0.330318719304675	0.205	0.342	1.87869735023227e-38
RTN4	1.33085235293314e-42	0.276031825838875	0.432	0.733	2.27602369398625e-38
SHOC2	1.40168719526655e-42	-0.343302060621523	0.124	0.529	2.39716544134486e-38
EPC1	1.43050004492355e-42	0.370705331279983	0.476	0.734	2.44644117682826e-38
PBRM1	1.45024562507249e-42	0.323667093116675	0.259	0.49	2.48021006799897e-38
CLIC1	1.49491127368786e-42	-0.363043598238659	0.589	0.978	2.55659726026098e-38
MIS18BP1	1.49991213468253e-42	0.36054550868728	0.314	0.562	2.56514973273406e-38
BDP1	1.51942657081374e-42	0.454876873348918	0.373	0.574	2.59852332140565e-38
GABPB1-AS1	1.5964016828523e-42	0.954449304080916	0.308	0.308	2.73016615801401e-38
CD3E	1.65541268983681e-42	-0.767393436143095	0.195	0.717	2.83108678215891e-38
PRDX1	1.80172785878845e-42	-0.717074172586828	0.205	0.717	3.08131498410001e-38
SUMO3	1.94901263840824e-42	-0.660634333415587	0.076	0.526	3.33320141420578e-38
SRSF3	1.97407586524046e-42	-0.42024581507579	0.454	0.908	3.37606454473424e-38
PGGHG	2.08881469241678e-42	1.06046183991664	0.292	0.27	3.57229088697117e-38
HSBP1	2.11819539767835e-42	-0.648491667294004	0.059	0.491	3.62253776910951e-38
EIF5A	2.14215158783009e-42	-0.70716981471957	0.232	0.75	3.66350764550703e-38
ADGRE5	2.19928626238495e-42	1.11402975551439	0.53	0.576	3.76121936593074e-38
HEXA	2.45731182437971e-42	0.538062493346021	0.276	0.366	4.20249468205417e-38
CDK13	2.50813575095927e-42	0.400002688939176	0.259	0.429	4.28941376129055e-38
LSM3	2.62405286471207e-42	-0.69198246783523	0.081	0.552	4.48765520923057e-38
AHI1	2.66485899181041e-42	0.849733019532501	0.438	0.507	4.55744184779416e-38
SMIM26	2.69155985237739e-42	-0.307385414708779	0.141	0.529	4.60310565953582e-38
C1GALT1	2.7187183055334e-42	0.361191852831093	0.227	0.398	4.64955204612321e-38
G3BP2	2.85036613047989e-42	-0.426656347240383	0.346	0.814	4.8746961563467e-38
IFNGR1	2.92556749541371e-42	0.665407011293982	0.368	0.475	5.00330553065653e-38
ARF1	2.95197896504447e-42	0.283443163472968	0.578	0.849	5.04847442601904e-38
NDUFB6	3.02938330608363e-42	-0.445812919834314	0.108	0.528	5.18085133006423e-38
UQCRFS1	3.04666234666794e-42	-0.548484692819956	0.119	0.561	5.21040194527151e-38
CDC37	3.23447070772728e-42	-0.327389719962491	0.211	0.638	5.5315918043552e-38
AQP3	3.29521213694867e-42	1.10777482272998	0.492	0.452	5.63547179660962e-38
USP34	3.41353162202698e-42	0.618844234975808	0.286	0.392	5.83782177999055e-38
PSMD4	3.43671478584249e-42	-0.615216056093605	0.114	0.573	5.87746962674783e-38
RBM5	3.5783556447385e-42	0.419942434769511	0.238	0.414	6.11970382363179e-38
NDUFB10	3.63088711894805e-42	-0.742332316790927	0.081	0.557	6.20954315082495e-38
KMT2C	3.70887032171289e-42	0.417169529779982	0.297	0.461	6.34291002419338e-38
SKAP1	3.71543656828521e-42	-0.280545040472039	0.227	0.654	6.35413961908137e-38
TRGC1	3.7616177614288e-42	-0.410126030473492	0.162	0.594	6.43311869559553e-38
PSIP1	3.76365793471142e-42	-0.326618791520375	0.211	0.634	6.43660779994346e-38
TSC2	3.81293000780459e-42	0.641315949062912	0.211	0.241	6.52087289934741e-38
EIF1B	3.82061776125283e-42	-0.399589007251473	0.092	0.481	6.53402049529459e-38
SNRPN	3.82906070743377e-42	-0.435458271882625	0.097	0.503	6.54845962185324e-38
ZMAT2	4.16179988101057e-42	-0.621375733378984	0.07	0.517	7.11751015650428e-38
VPS29	4.21829568328727e-42	-0.684200147022806	0.092	0.558	7.21412927755789e-38
ANKRD11	4.33900573021687e-42	0.283385847713669	0.411	0.695	7.42056759981689e-38
PPP2CA	4.42309916106918e-42	-0.266748338855728	0.189	0.599	7.56438418526052e-38
TSHR	4.44050099332477e-42	0.788333915799208	0.281	0.288	7.59414479878402e-38
CTCF	5.09854026177812e-42	0.385323930846551	0.211	0.382	8.71952355569294e-38
PLEKHO1	5.50900578963574e-42	-0.820927093883707	0.092	0.584	9.42150170143504e-38
LAMP2	5.64134365934728e-42	0.446993697097873	0.178	0.305	9.64782592621572e-38
NASP	5.67424444228658e-42	-0.311957591352823	0.151	0.544	9.70409284519851e-38
RSL1D1	5.73996981403715e-42	-0.629629533323973	0.173	0.657	9.81649637596633e-38
CYLD	5.81827077875418e-42	0.327335850796504	0.341	0.573	9.9504066858254e-38
PDE4A	6.04506533432734e-42	0.328258949630886	0.216	0.42	1.03382707347666e-37
ATOX1	6.79374080007546e-42	-0.344781714770183	0.081	0.452	1.1618655516289e-37
NAMPT	6.90835877097086e-42	0.364668707770925	0.292	0.509	1.18146751701144e-37
RORA	8.01244662771469e-42	0.679946198007422	0.432	0.651	1.37028862227177e-37
ASH1L	8.07325577285278e-42	0.473580551798402	0.216	0.387	1.38068820227328e-37
PSMB10	8.12943275237094e-42	-0.532441107789768	0.092	0.516	1.39029558931048e-37
TMEM165	8.15781202690034e-42	0.419533746573218	0.286	0.469	1.3951490128405e-37
FOXP1	8.2871479818319e-42	0.643902810894441	0.378	0.501	1.41726804785289e-37
CYTIP	8.74951877905188e-42	-0.354830134458737	0.222	0.676	1.49634270159345e-37
CALR	8.92426840345761e-42	0.293697960827279	0.503	0.839	1.52622838235932e-37
CFH	9.20596737526856e-42	1.2502416174207	0.341	0.203	1.57440454051843e-37
ECHS1	9.28092834581746e-42	-0.641030926717452	0.065	0.504	1.5872243657017e-37
AC020916.1	9.44194668024416e-42	1.01435515217494	0.395	0.392	1.61476172125536e-37
TP53I13	9.69705676172798e-42	0.319855688110217	0.178	0.328	1.65839064739072e-37
TRBC2	1.00924692861242e-41	-0.455951320567958	0.081	0.488	1.72601409731296e-37
GADD45GIP1	1.01252442577462e-41	-0.513394810375415	0.103	0.531	1.73161927295975e-37
ZMYM2	1.03042748144063e-41	0.597251257598075	0.211	0.305	1.76223707875977e-37
TRIM44	1.03575415751591e-41	0.325315563580329	0.216	0.381	1.77134676018371e-37
TCEA1	1.03997839664158e-41	-0.526513998023679	0.173	0.625	1.77857105393643e-37
SDHC	1.20901910357954e-41	-0.250208768785532	0.178	0.547	2.06766447094172e-37
KIF5B	1.26213539694261e-41	0.368288949731392	0.4	0.615	2.15850395585126e-37
DCTN3	1.28400315801111e-41	-0.772729411991533	0.038	0.487	2.1959022008306e-37
PHF6	1.28966942417866e-41	0.874723028592003	0.286	0.297	2.20559264923034e-37
SARAF	1.29771761967601e-41	0.714248939095269	0.822	0.958	2.21935667316992e-37
PAN3	1.32868200494583e-41	0.563874207934715	0.238	0.288	2.27231196485836e-37
LMAN1	1.33121412901409e-41	0.364608753136571	0.168	0.312	2.27664240343989e-37
LDHA	1.37200355143548e-41	-0.412098488993854	0.416	0.872	2.34640047366495e-37
NSD1	1.38791608129413e-41	0.506401145879087	0.259	0.378	2.37361408222922e-37
ERGIC1	1.40094414275716e-41	0.266635741551671	0.173	0.337	2.39589467294329e-37
BIRC6	1.42842129935335e-41	0.407994985485242	0.243	0.413	2.44288610615411e-37
HM13	1.48696627160378e-41	0.449713234027161	0.335	0.497	2.54300971769679e-37
HELZ	1.55636824538454e-41	0.599728209129314	0.319	0.407	2.66170097325664e-37
TSPAN2	1.64079553870972e-41	0.949734778701596	0.357	0.423	2.80608853030136e-37
MATN2	1.70039429844842e-41	1.42550394532456	0.33	0.121	2.90801432920649e-37
LONP2	1.72674957460308e-41	0.401861708958499	0.173	0.301	2.95308712248618e-37
GOLGA4	1.75657128405061e-41	0.529420768470928	0.33	0.485	3.00408820998334e-37
TTLL7	1.90694015578906e-41	0.778811541622338	0.243	0.276	3.26124905443045e-37
DNAJB11	1.93779658239477e-41	0.371217633918843	0.254	0.411	3.31401971521154e-37
STRAP	1.95412235311272e-41	-0.265968263740055	0.157	0.532	3.34194004829338e-37
GPR108	2.04150990585263e-41	0.349586721021199	0.2	0.352	3.49139024098917e-37
FDX1	2.11648724223938e-41	-0.412293977775912	0.114	0.525	3.61961648167778e-37
EMC3	2.15863374235763e-41	0.308161663792407	0.238	0.411	3.69169542618001e-37
SDHA	2.26790852283653e-41	0.352384850933123	0.2	0.333	3.87857715575503e-37
STAT6	2.27149146504247e-41	0.598168389330943	0.227	0.285	3.88470470351564e-37
SUN1	2.46690112103146e-41	0.881062291208476	0.286	0.285	4.218894297188e-37
B3GNT2	2.51819803898652e-41	0.466766922329455	0.249	0.356	4.30662228627475e-37
VASP	2.53222683980449e-41	-0.362018017245634	0.157	0.568	4.33061434143363e-37
MBP	2.62413527846632e-41	0.257982848609476	0.405	0.719	4.4877961532331e-37
DDOST	2.65263028539681e-41	0.352267631195711	0.281	0.456	4.53652831408563e-37
PNRC1	2.81449876154068e-41	-0.345198103672109	0.454	0.892	4.81335578198687e-37
RAD23A	2.83316971559505e-41	-0.307267019151062	0.162	0.551	4.84528684761066e-37
STAT4	2.84912109424142e-41	0.438863867990127	0.286	0.496	4.87256689537168e-37
RRBP1	2.98615956040798e-41	0.829892332091556	0.281	0.324	5.10693008020973e-37
TMEM43	3.04465870640658e-41	0.724714006467946	0.254	0.259	5.20697531969654e-37
CDK11B	3.17357041364549e-41	0.279488428419394	0.178	0.368	5.42744012141652e-37
RPS6KA5	3.18995203064932e-41	0.551205202542947	0.259	0.381	5.45545596281647e-37
FIS1	3.20657535972068e-41	-0.756419651646299	0.054	0.509	5.4838851801943e-37
GLIPR2	3.33412357541092e-41	-0.534463872183757	0.146	0.594	5.70201813866776e-37
MRPL57	3.35410516088519e-41	-0.422870845391923	0.119	0.547	5.73619064614585e-37
PFDN2	3.47561489219324e-41	-0.375583249752879	0.103	0.471	5.94399658862889e-37
EMP3	3.70926415252058e-41	0.806439072290414	0.719	0.891	6.3435835536407e-37
EIF3A	3.71401218127312e-41	0.356816921505351	0.47	0.702	6.3517036324133e-37
ATP1A1	3.80997812282784e-41	0.571517020756975	0.486	0.654	6.51582458566018e-37
CLIP1	3.99367627280062e-41	0.622550342719651	0.314	0.401	6.82998516174362e-37
GLRX3	4.12282944623845e-41	-0.414358712604891	0.108	0.493	7.05086291895699e-37
VPS13C	4.16592389416268e-41	0.416893971401154	0.216	0.401	7.12456304379701e-37
PNKP	4.54666045008221e-41	0.334127497153676	0.195	0.378	7.77569870173059e-37
GYG1	4.94049969375383e-41	-0.808327460267448	0.097	0.587	8.4492425762578e-37
GSDMD	5.13132323820834e-41	0.254905680447076	0.216	0.398	8.7755890019839e-37
TRA2A	5.26776134086323e-41	0.829298588249823	0.654	0.759	9.00892544514429e-37
SETX	5.44314900008411e-41	0.531282452798187	0.243	0.359	9.30887341994384e-37
MOB1A	5.45658268098052e-41	-0.39902124704862	0.141	0.551	9.33184770101288e-37
NDUFS8	5.48090413981173e-41	-0.336653161959365	0.205	0.629	9.37344225990602e-37
MPG	5.53954488709191e-41	-0.698152674344162	0.178	0.674	9.47372966590459e-37
MPST	5.78120743864148e-41	-0.332213934926861	0.13	0.504	9.88702096156465e-37
PSMB2	5.81118398845916e-41	-0.309625647875031	0.151	0.539	9.93828685706285e-37
ATP5MC1	5.84084332571828e-41	-0.702580029188937	0.032	0.461	9.98901025564341e-37
NDUFA5	5.87540594033844e-41	-0.47534527169825	0.108	0.523	1.00481192391668e-36
PIN1	6.28255168829465e-41	-0.336692820692663	0.114	0.483	1.07444198973215e-36
SLC9A3R1	6.84442106873896e-41	-0.284560381677375	0.211	0.642	1.17053289117574e-36
TNFAIP8	7.21700168626212e-41	-0.37399700198806	0.189	0.628	1.23425162838455e-36
KRT10	7.39328901982808e-41	-0.808731981948731	0.081	0.561	1.264400288171e-36
S100A4	7.69422532378256e-41	-0.979976717549324	0.762	0.997	1.31586641487329e-36
COLEC12	7.98162997831754e-41	0.982032011691027	0.265	0.196	1.36501835889187e-36
RPS6KA3	8.03375091903966e-41	0.331926648205754	0.276	0.491	1.37393208217416e-36
ATF4	8.91468090530708e-41	0.257313714946953	0.389	0.67	1.52458872842562e-36
HLA-A	9.01720036896365e-41	1.06776242016519	1	0.999	1.54212160710016e-36
CHMP5	9.24304767534739e-41	-0.488943454922467	0.119	0.535	1.58074601343791e-36
SLC35E1	9.32249874986555e-41	0.557757655271704	0.265	0.381	1.59433373620201e-36
TYROBP	9.50303120341361e-41	-1.00202506558623	0.308	0.831	1.6252083964078e-36
EXOC7	9.61486083897562e-41	0.341817510724767	0.222	0.395	1.64433350068161e-36
GPATCH8	1.05772490414322e-40	0.468649659301833	0.254	0.39	1.80892113106574e-36
RPS27L	1.08315097424117e-40	-0.646765548318933	0.114	0.58	1.85240479614725e-36
SSU72	1.09212245524259e-40	-0.511892670306468	0.157	0.596	1.86774782295588e-36
TBC1D10C	1.17535356184692e-40	-0.484430286936709	0.211	0.667	2.0100896614706e-36
TOMM22	1.35286849880918e-40	-0.543526279017692	0.114	0.544	2.31367570666345e-36
ARPP19	1.43005281446822e-40	-0.356062319516964	0.097	0.472	2.44567632330356e-36
LTA4H	1.43910402652886e-40	0.724124617513797	0.254	0.359	2.46115570616965e-36
LINC01871	1.49183772345201e-40	-1.63170784895124	0.005	0.455	2.55134087464763e-36
CLTB	1.63305096007902e-40	-0.409884223622685	0.065	0.419	2.79284375192714e-36
CD2AP	1.63689885613452e-40	0.537621255551015	0.222	0.347	2.79942442376126e-36
UTRN	1.67402405061727e-40	0.464850609420052	0.254	0.411	2.86291593136565e-36
PSMB9	1.78273504820199e-40	-0.424212968054228	0.303	0.766	3.04883347943505e-36
JPX	1.82831396542893e-40	0.365125873916184	0.168	0.324	3.12678254367655e-36
NXT1	1.86287055341335e-40	-0.725219735112018	0.092	0.561	3.18588122044751e-36
PLSCR1	1.90155216230324e-40	-0.687606832995347	0.103	0.571	3.25203450797099e-36
TSTA3	2.1100319821641e-40	-0.429097985065421	0.081	0.474	3.60857669589705e-36
GRK6	2.13398529165003e-40	0.470823225104461	0.238	0.378	3.64954164577988e-36
WDFY2	2.19682592360822e-40	0.62411172787971	0.259	0.302	3.75701169455477e-36
EVI2A	2.29648694587404e-40	0.309187184748376	0.319	0.529	3.92745197483377e-36
SLC3A2	2.37534197359481e-40	0.464892287937678	0.395	0.576	4.06230984324184e-36
N4BP2	2.50796140098938e-40	0.601642263108277	0.297	0.397	4.28911558797203e-36
KDM2A	2.52025254641424e-40	0.600150634238288	0.222	0.331	4.31013590487764e-36
TXNL1	2.62452866327778e-40	-0.342153955813852	0.119	0.49	4.48846891993767e-36
ACOT7	2.72063632298908e-40	-0.612264650107974	0.054	0.462	4.65283223957593e-36
LSM5	2.81775057244823e-40	-0.330269541085183	0.076	0.419	4.81891702900097e-36
RNF149	2.84215100798572e-40	0.733059422538788	0.243	0.289	4.86064665385718e-36
CCDC88C	2.95549421099144e-40	0.315745744555987	0.184	0.369	5.05448619963756e-36
DNMT3A	3.18220025728455e-40	0.43002672200736	0.243	0.39	5.44219888000804e-36
CASP4	3.2205077279315e-40	-0.600614807719958	0.103	0.544	5.50771231630846e-36
HNRNPD	3.31902364359841e-40	-0.586979975122002	0.114	0.552	5.676194235282e-36
TTC39C	3.36430973845947e-40	0.338828868461088	0.357	0.568	5.75364251471339e-36
RBM4	3.38164430600434e-40	0.68348574301955	0.303	0.327	5.78328809212862e-36
ZFAND6	3.44778255038662e-40	-0.395467761005945	0.114	0.49	5.89639771767119e-36
MRPL20	3.69983835412841e-40	-0.649613831229372	0.076	0.509	6.32746355323041e-36
RBM25	3.76785908738828e-40	0.274887364434287	0.373	0.621	6.44379261125144e-36
LSM14A	3.87470518436322e-40	-0.508899084806088	0.114	0.528	6.62652080629797e-36
SIAH2	4.41675433200113e-40	0.440749545097738	0.178	0.298	7.55353325858834e-36
CACUL1	4.44249704151276e-40	0.416223893989986	0.141	0.222	7.59755844039513e-36
IL23R	4.65374913078638e-40	0.406160799751663	0.324	0.554	7.95884176347087e-36
UBR4	4.69658392365287e-40	0.645473457251351	0.227	0.238	8.03209782623114e-36
CDK11A	4.94108955958803e-40	0.478405751179875	0.227	0.359	8.45025136480745e-36
SLC38A10	5.13480620856201e-40	0.623955081365631	0.232	0.256	8.78154557788275e-36
CALM3	5.19919490842806e-40	-0.848873338945109	0.108	0.602	8.89166313239367e-36
DOCK10	5.4398082731679e-40	0.305880002919698	0.189	0.362	9.30316010877174e-36
CYB5R3	5.51139093079617e-40	0.266955816964392	0.178	0.346	9.42558076984762e-36
RAB5IF	5.57151011854988e-40	-0.326139047395068	0.119	0.478	9.528396604744e-36
SDCBP	5.62602829111813e-40	-0.266045527647466	0.324	0.762	9.62163358347023e-36
FBXO21	5.65475977930422e-40	0.407720029277334	0.178	0.278	9.67077017456607e-36
LAMTOR1	5.6754995994636e-40	-0.425366276762434	0.108	0.501	9.70623941500264e-36
BUB3	5.82008340922124e-40	-0.43315858299624	0.108	0.506	9.95350664645017e-36
USO1	6.04816947108145e-40	0.355187617716543	0.162	0.321	1.03435794294435e-35
NFATC1	6.66419836438998e-40	0.822814827276834	0.33	0.347	1.13971120427797e-35
DENND4A	6.81965977351532e-40	0.619248448895427	0.281	0.382	1.16629821446659e-35
NFKBID	6.95795377894356e-40	1.18109227002848	0.443	0.436	1.18994925527493e-35
PHF3	7.23880499168635e-40	0.256892414752968	0.189	0.363	1.2379804296782e-35
TSEN54	7.63857077347679e-40	-0.753247056168505	0.032	0.453	1.30634837368e-35
STK17B	7.67886193180688e-40	-0.707894236806651	0.546	0.959	1.31323896757761e-35
BOD1L1	7.9046504643325e-40	0.32407216741127	0.281	0.488	1.35185332241014e-35
NUDT4	7.91069248907733e-40	0.399256201972874	0.222	0.375	1.35288662948201e-35
LAP3	8.44814290597936e-40	-0.459380633047237	0.081	0.483	1.44480139978059e-35
RBMS1	8.51154877989234e-40	0.265647315840792	0.384	0.664	1.45564507233719e-35
CARD16	8.60370287701911e-40	-0.750782767794858	0.038	0.472	1.47140526602781e-35
ACTR3	1.06239791371567e-39	-0.310842684182847	0.492	0.911	1.81691291203653e-35
SELENOS	1.15351079435722e-39	0.372242015223962	0.524	0.807	1.97273416050972e-35
ATM	1.15632640703894e-39	0.336651483075224	0.33	0.542	1.97754942131799e-35
PCM1	1.21270391937584e-39	0.285524537093362	0.4	0.661	2.07396624291656e-35
PIGT	1.22164852064553e-39	0.513726256709395	0.238	0.384	2.08926330000799e-35
PDCD6IP	1.26399304346662e-39	0.307250117272006	0.195	0.358	2.16168090293662e-35
PHTF1	1.27258485201508e-39	0.431140537149774	0.178	0.279	2.17637461391619e-35
ANKRD28	1.30379346669054e-39	0.984676859081676	0.395	0.414	2.22974758673417e-35
INPP5D	1.40235011470032e-39	0.473834794167741	0.335	0.49	2.39829916616048e-35
NHLRC3	1.47037064324615e-39	0.460811158580784	0.2	0.294	2.51462787407957e-35
ARL6IP5	1.58823792641101e-39	0.252668529047303	0.638	0.906	2.71620450174811e-35
RNF168	1.68796349124733e-39	0.884028036006274	0.395	0.401	2.88675516273119e-35
RRP7A	1.7293865828239e-39	0.254388804082848	0.184	0.362	2.95759693394543e-35
CWC25	1.72947526134221e-39	0.481563540404148	0.259	0.406	2.95774859194746e-35
UBE2A	1.80571853804984e-39	-0.466882740710124	0.027	0.362	3.08813984377284e-35
AIMP1	1.97862470343976e-39	-0.285987105992601	0.103	0.469	3.38384396782268e-35
ZNF292	2.06806833358891e-39	0.760784645123609	0.319	0.36	3.53681046410375e-35
RAB11A	2.12611536041954e-39	-0.325711103444992	0.103	0.458	3.6360824893895e-35
SREK1	2.21887356776589e-39	0.503187825557789	0.286	0.448	3.79471757559323e-35
DNAJB12	2.26944482841701e-39	0.297474918817184	0.114	0.24	3.88120454555878e-35
TMEM259	2.27353213896893e-39	0.378551389509459	0.189	0.317	3.88819466406467e-35
NDUFAF3	2.29481473069503e-39	-0.550474785055374	0.07	0.468	3.92459215243464e-35
RBM39	2.32909412174077e-39	0.541420542752078	0.778	0.961	3.98321676700107e-35
PRDM2	2.43534693777003e-39	0.281461668630164	0.141	0.308	4.1649303329743e-35
RGS9	2.45402131195049e-39	-0.489914940252059	0.103	0.52	4.19686724769773e-35
LEPROT	2.45586770008358e-39	0.292395454091211	0.146	0.324	4.20002494068295e-35
XCL1	2.61676156425465e-39	-1.15120139011209	0.416	0.897	4.4751856271883e-35
PABPN1	2.67667968865469e-39	0.350596912794001	0.146	0.285	4.57765760353725e-35
CD44	3.00605797627342e-39	0.74380567291161	0.859	0.98	5.1409603510228e-35
MTCH1	3.06715159826514e-39	0.405078106295905	0.254	0.423	5.24544266335304e-35
IGBP1	3.22751005730586e-39	-0.436065026955323	0.065	0.433	5.51968770000448e-35
RIF1	3.29588188946773e-39	0.349904689814553	0.222	0.395	5.6366172073677e-35
GLUD1	3.76953784353933e-39	0.341893867179075	0.286	0.459	6.44666362002097e-35
SEC63	4.08613918234804e-39	0.314845891952903	0.211	0.4	6.98811522965162e-35
HSPE1	4.15062240551165e-39	-0.327037273425385	0.33	0.779	7.09839443790602e-35
ANKRD49	4.19887158313689e-39	0.349961229275083	0.146	0.243	7.18091018148071e-35
RC3H1	4.32219919241061e-39	0.372050502920923	0.151	0.285	7.39182505886062e-35
SAMSN1	4.56690922030315e-39	-0.368823397496752	0.384	0.833	7.81032814856245e-35
DNMT1	4.7616728379768e-39	0.339812224377418	0.292	0.487	8.14341288750792e-35
MRPL52	4.77975395803545e-39	-0.566462140769055	0.114	0.545	8.17433521903222e-35
NAA10	4.97092355243941e-39	-0.51241194378721	0.059	0.439	8.50127345938188e-35
SFI1	5.41115194266926e-39	0.616363589127334	0.205	0.209	9.25415205235296e-35
KLF2	6.09106621927846e-39	1.72677023696656	0.373	0.145	1.041694144821e-34
PRKAR2A	6.31674338310967e-39	0.256987451919901	0.2	0.356	1.08028945337942e-34
CCNL1	6.34127563579833e-39	0.494037850319527	0.627	0.852	1.08448495923423e-34
DGUOK	6.74815923527141e-39	-0.472927048771822	0.086	0.475	1.15407019241612e-34
NDUFB5	6.93930307888015e-39	-0.541374412788458	0.086	0.493	1.18675961255008e-34
MEF2A	6.99129842812503e-39	0.341733828261359	0.178	0.35	1.19565185717794e-34
ACER3	7.08168349833141e-39	0.788251643048747	0.232	0.219	1.21110951188464e-34
IPCEF1	7.09428973456519e-39	0.750990358423164	0.232	0.267	1.21326543040534e-34
ZNHIT6	7.1882915036293e-39	0.363047513979263	0.141	0.235	1.22934161295068e-34
SCAND1	7.59794901309079e-39	-0.65190607231361	0.103	0.547	1.29940124021879e-34
RPS19BP1	8.67138357406459e-39	-0.569903431080191	0.043	0.427	1.48298001883653e-34
EIF1AX	9.39411267781051e-39	-0.447555392884306	0.222	0.663	1.60658115015915e-34
SMC5	9.52926936324555e-39	0.297065030678691	0.238	0.417	1.62969564650225e-34
S1PR3	9.58107206464033e-39	0.835842041728025	0.249	0.222	1.63855494449479e-34
SRPRA	9.64951961066415e-39	0.515027521346423	0.276	0.362	1.65026084381578e-34
CSRNP1	9.82413180453353e-39	0.278822703736087	0.389	0.666	1.68012302121132e-34
NUTM2B-AS1	1.01537281299058e-38	0.54198620972917	0.146	0.214	1.73649058477648e-34
KDM5B	1.01918933942658e-38	0.332365254903354	0.184	0.372	1.74301760828733e-34
MTRNR2L1	1.04786952689846e-38	0.989914988262527	0.341	0.39	1.79206646490175e-34
RUNX3	1.08762597199654e-38	0.268003636501099	0.351	0.683	1.86005793730848e-34
SNX17	1.12960424118369e-38	-0.285737028183284	0.146	0.494	1.93184917327235e-34
FRG1	1.14674822845658e-38	-0.393855264745937	0.13	0.512	1.96116882030644e-34
SLIRP	1.22468057423766e-38	-0.488905082927303	0.049	0.422	2.09444871806124e-34
ARL2BP	1.23017868477908e-38	-0.542347960956723	0.059	0.448	2.10385158670918e-34
PSMC6	1.23179925656352e-38	0.346977399580536	0.281	0.456	2.10662308857493e-34
MVP	1.2752379470148e-38	0.351419309601263	0.324	0.536	2.1809119369847e-34
ZNF562	1.28634795674488e-38	0.631527904460383	0.178	0.203	2.1999122756251e-34
ZCRB1	1.40993921690488e-38	-0.586048265456292	0.049	0.439	2.41127804875072e-34
IRF7	1.45491312080931e-38	-0.665112540197057	0.254	0.757	2.48819241920809e-34
REV3L	1.48632542240827e-38	0.797380901112124	0.303	0.359	2.54191373740262e-34
CCAR1	1.54777767264351e-38	0.308741286229325	0.222	0.381	2.64700937575493e-34
INTS6	1.61091324305017e-38	0.39009158275033	0.178	0.324	2.7549838282644e-34
ERN1	1.70316972916388e-38	0.62053322744499	0.243	0.289	2.91276087081607e-34
CXXC5	1.75890811863706e-38	-0.737759812833323	0.135	0.605	3.0080846644931e-34
CASP8	1.76537618407179e-38	0.351781596995018	0.178	0.299	3.01914634999958e-34
UFD1	1.90455136359386e-38	-0.347241608378669	0.092	0.432	3.25716374201822e-34
BAZ1A	1.92570040045808e-38	0.481660588478323	0.432	0.664	3.29333282486341e-34
GLB1	2.11637314448411e-38	0.65091273676691	0.254	0.275	3.61942135169673e-34
RABAC1	2.14080468030181e-38	-0.37056756162326	0.211	0.629	3.66120416425215e-34
M6PR	2.21518614084273e-38	0.320101775694095	0.297	0.504	3.78841133806924e-34
TMEM248	2.24343049124023e-38	-0.342117385388953	0.108	0.465	3.83671482611904e-34
SSNA1	2.26586856621724e-38	-0.632848899726158	0.081	0.512	3.87508842194472e-34
TRPV2	2.41486271973835e-38	0.545740787910153	0.189	0.259	4.12989822329653e-34
TMC6	2.44475058417902e-38	0.68668710034705	0.303	0.333	4.18101244906297e-34
MEAF6	2.46465698216179e-38	-0.49802285775311	0.092	0.483	4.21505637089309e-34
CHD4	2.53182800628112e-38	0.354919103202074	0.324	0.491	4.32993225634197e-34
KPNA6	2.58558998153264e-38	0.525324783305901	0.205	0.233	4.42187598641711e-34
CNOT2	2.64089867264557e-38	0.310115032325131	0.232	0.427	4.51646490995846e-34
ARRDC2	2.77323316679005e-38	0.528656104167237	0.211	0.326	4.74278336184434e-34
TLN1	2.82228726670852e-38	0.276154953206725	0.557	0.831	4.82667568352492e-34
PUM2	3.11512471834172e-38	0.352909430589371	0.141	0.247	5.32748629330801e-34
CD63	3.14408817359813e-38	-0.328270076644821	0.546	0.943	5.37701959448752e-34
HOPX	3.23899226347765e-38	-1.29824063602228	0.086	0.584	5.53932456899947e-34
TAF3	3.27443549344463e-38	0.419171014131481	0.141	0.247	5.59993958088901e-34
SAFB2	3.32705677469225e-38	0.394438411991598	0.243	0.384	5.68993249607868e-34
LGALS1	3.67537510210014e-38	-1.94687259041148	0.362	0.843	6.28562649961166e-34
ZAP70	3.69699677179286e-38	0.398657647640907	0.216	0.365	6.32260387912016e-34
C16orf54	3.79820485766897e-38	0.85394510408394	0.27	0.283	6.49568994758548e-34
NCF1	4.31988498737119e-38	-1.05521960361462	0.022	0.474	7.38786730540221e-34
VMP1	4.50070001990445e-38	0.516225535704799	0.265	0.392	7.69709717404059e-34
C1orf56	4.94700565246575e-38	0.95701218749678	0.541	0.612	8.46036906684692e-34
ARHGAP4	5.22060029331993e-38	0.401868001668706	0.227	0.327	8.92827062163574e-34
SMIM19	5.55276372247154e-38	-0.439060570165019	0.065	0.422	9.49633651817083e-34
GRIPAP1	5.65994730806852e-38	0.422273197688425	0.2	0.291	9.67964188625879e-34
SLMAP	5.69892604241146e-38	0.349681138019243	0.178	0.297	9.74630331773208e-34
AC130710.1	6.1339962439009e-38	0.728184846618389	0.232	0.288	1.04903603763193e-33
MGAT1	6.44709605367113e-38	0.36999239817668	0.227	0.41	1.10258236709884e-33
DPF2	6.59138771944964e-38	0.41819746109003	0.168	0.241	1.12725912778028e-33
RSF1	6.66934891239524e-38	0.302276887434883	0.319	0.512	1.14059205099783e-33
HAT1	7.25595577922594e-38	0.302974954819161	0.162	0.299	1.24091355736322e-33
JPT1	7.36092406437335e-38	-0.633977979322421	0.049	0.458	1.25886523348913e-33
MDH2	8.07822289570185e-38	-0.432929952579149	0.119	0.515	1.38153767962293e-33
BRD2	8.41639542315612e-38	0.393554509762247	0.319	0.501	1.43937194526816e-33
FYB1	9.64836829555309e-38	-0.80807279188395	0.065	0.51	1.65006394590549e-33
MATK	9.73193663774245e-38	-0.941161282238696	0.114	0.599	1.66435580378671e-33
MRFAP1	9.73800903200617e-38	-0.360237871469056	0.124	0.494	1.66539430465369e-33
TOX	1.00772889106215e-37	-0.342745058004325	0.151	0.542	1.72341794949448e-33
POLR2F	1.04379215168981e-37	-0.381407903116153	0.054	0.4	1.78509333781991e-33
NORAD	1.11042757321367e-37	0.316110691771718	0.184	0.312	1.89905323571001e-33
COPA	1.11111419281026e-37	0.411884052017155	0.238	0.34	1.90022749254411e-33
RHOF	1.12472562236112e-37	-0.452689243452771	0.205	0.635	1.92350575936199e-33
BRD9	1.14320883289453e-37	0.626812904821175	0.222	0.246	1.95511574601622e-33
ZNF394	1.22646572222441e-37	0.493208995703394	0.259	0.356	2.09750167814819e-33
IL2RB	1.37459348541258e-37	-0.683063753840108	0.168	0.644	2.3508297787526e-33
MFNG	1.38515151946893e-37	-0.379398919697183	0.092	0.462	2.36888612859577e-33
PPT1	1.61685867773099e-37	0.465885945938026	0.216	0.304	2.76515171065554e-33
UNC93B1	1.6362221022511e-37	0.413550494730057	0.286	0.461	2.79826703926983e-33
DPY30	1.68060043847502e-37	-0.404675394030257	0.059	0.408	2.87416286987998e-33
PSMA3	1.74429299432143e-37	-0.280228057734659	0.141	0.493	2.98308987888851e-33
HSD17B10	1.80883848368741e-37	-0.618148612288849	0.049	0.449	3.0934755748022e-33
CBX6	1.81525422355881e-37	0.391475807495063	0.173	0.315	3.10444777313028e-33
AP3S1	1.8353157344381e-37	-0.381341648603265	0.097	0.465	3.13875696903603e-33
COX14	1.89773829189768e-37	-0.464744021412201	0.054	0.404	3.2455120268034e-33
ASXL1	1.96560438589934e-37	0.430896902619092	0.232	0.349	3.36157662076505e-33
SCAPER	1.98367886624745e-37	0.663218465480052	0.259	0.291	3.39248759705639e-33
PTPRE	2.0253358641256e-37	0.565621114396718	0.249	0.353	3.4637293948276e-33
NOP56	2.12647020156192e-37	0.342170754804453	0.265	0.439	3.6366893387112e-33
FKBP3	2.25856297489562e-37	-0.396036602208456	0.108	0.484	3.8625943996665e-33
CELF1	2.2972935486383e-37	0.422247565132144	0.173	0.285	3.92883142688122e-33
CLPTM1	2.39697318432955e-37	0.258693283687721	0.13	0.241	4.09930353984039e-33
TMEM156	2.41552955235633e-37	0.254638668875583	0.173	0.337	4.1310386404398e-33
QARS	2.42977929160133e-37	0.359830636730565	0.178	0.311	4.1554085444966e-33
ARL4A	2.43581344908059e-37	0.522849345010413	0.411	0.59	4.16572816061762e-33
PMF1	2.47501982660442e-37	-0.434955531617311	0.07	0.423	4.23277890745888e-33
DDX3Y	2.48035517243367e-37	1.37636473178079	0.416	0.208	4.24190341589606e-33
EML4	2.5033011277375e-37	0.69620647578931	0.697	0.885	4.28114558865668e-33
GGNBP2	2.51797257047525e-37	0.266881884618089	0.276	0.488	4.30623669002677e-33
PUM1	2.52211684925318e-37	0.638522155625549	0.195	0.222	4.31332423559279e-33
TFDP2	2.67959302363067e-37	0.31409908874319	0.232	0.39	4.58263998901317e-33
ABHD17A	2.90497751575329e-37	-0.32457013208024	0.081	0.407	4.96809254744128e-33
MRPL13	2.91638782519814e-37	-0.273252825105565	0.043	0.324	4.98760645865386e-33
PDCD5	2.91744734176703e-37	-0.562783944658263	0.027	0.39	4.98941844388997e-33
SMIM7	2.95083704216169e-37	0.286938291231397	0.189	0.353	5.04652150950492e-33
ADPGK	3.01777957140092e-37	0.413312357984639	0.222	0.33	5.16100662300985e-33
RGS2	3.35341156552848e-37	-1.38027160172383	0.114	0.621	5.73500445936681e-33
CMTM3	3.40447758268669e-37	-0.550040834863892	0.151	0.586	5.82233756191078e-33
MCRIP1	3.67913585705955e-37	-0.462047855256503	0.07	0.43	6.29205814274325e-33
KIAA1109	4.05186217763363e-37	0.492172834092994	0.211	0.281	6.92949469618903e-33
TTC1	4.18677106231401e-37	-0.489792139638502	0.092	0.475	7.16021587076942e-33
MCL1	4.25040383122788e-37	0.664500336091233	0.546	0.69	7.26904063216592e-33
ERICH1	4.32957692213259e-37	0.258839802497518	0.205	0.378	7.40444245223116e-33
TOR1AIP2	4.42826212240643e-37	0.561143599442959	0.27	0.358	7.57321388173947e-33
SPINT2	4.45660880350679e-37	0.706247812502702	0.297	0.311	7.62169237575731e-33
AC127070.2	4.46243686941205e-37	0.620880706740011	0.178	0.186	7.63165953406848e-33
DYNLT3	4.47212129407507e-37	-0.356994238381885	0.108	0.461	7.64822183712718e-33
LPAR6	4.76481944282453e-37	1.07797669320162	0.259	0.209	8.14879421111851e-33
ZNF44	4.85714545537652e-37	0.866619749673985	0.216	0.172	8.30669015778492e-33
PRKCA	4.99668430617914e-37	0.913598097975149	0.276	0.225	8.54532950042756e-33
CCDC82	5.15162365461877e-37	0.396589606224072	0.157	0.244	8.81030677412901e-33
INPP1	5.20172795474087e-37	0.478958889437597	0.184	0.267	8.89599514819783e-33
MAP2K2	5.32340993039146e-37	-0.285020552090739	0.108	0.429	9.10409566295547e-33
SDHD	5.79842771003656e-37	-0.331408454053079	0.13	0.491	9.91647106970452e-33
SSBP2	5.98935508500741e-37	0.62923036123946	0.297	0.387	1.02429950663797e-32
SBDS	6.11476994532549e-37	-0.253939425691887	0.211	0.584	1.04574795604957e-32
PAXBP1	6.11869029995167e-37	0.565598589730979	0.178	0.203	1.04641841509774e-32
HERC4	6.1257431661654e-37	0.329213892441921	0.157	0.251	1.04762459627761e-32
CBLB	6.27420608907918e-37	0.68321624579128	0.254	0.286	1.07301472535432e-32
SZT2	6.32919852724889e-37	0.630690673042616	0.178	0.167	1.08241953213011e-32
PSMD7	6.48181726552607e-37	-0.255904372457429	0.195	0.56	1.10852038875027e-32
CDC123	6.6804026846896e-37	-0.378514740339627	0.059	0.384	1.14248246713562e-32
AFF4	6.9035335008721e-37	0.710985191529575	0.265	0.266	1.18064229931915e-32
TEX30	7.05141466113721e-37	-0.651649941374653	0.168	0.632	1.20593293534768e-32
FYTTD1	7.13596080169255e-37	-0.412856437712652	0.141	0.536	1.22039201630546e-32
GPATCH2L	7.21812005130012e-37	0.61294095485384	0.2	0.269	1.23444289117335e-32
CRELD2	7.4967980837559e-37	0.282819207254778	0.195	0.392	1.28210240828393e-32
MRPL11	7.55657739619617e-37	-0.288849056703859	0.049	0.333	1.29232586629747e-32
CSTB	7.64258424134048e-37	-0.574192972261005	0.124	0.549	1.30703475695405e-32
DDX49	7.96818450315606e-37	0.407440122435004	0.173	0.282	1.36271891372975e-32
HSPB11	8.94702101681102e-37	-0.365403921499796	0.054	0.391	1.53011953429502e-32
SLC38A1	9.32362298357559e-37	0.502122738475549	0.259	0.376	1.5945260026511e-32
HNRNPAB	1.00665865672649e-36	-0.507707122185531	0.086	0.477	1.72158763473364e-32
MMADHC	1.0344485595277e-36	-0.44552685862818	0.07	0.433	1.76911392650428e-32
LARS	1.07086687200714e-36	0.269589513965447	0.216	0.392	1.83139652450661e-32
C6orf89	1.14362739861738e-36	0.38389183676202	0.162	0.235	1.95583157711544e-32
NR1D2	1.21426962525856e-36	0.271266170119316	0.205	0.376	2.07664391311719e-32
SUPT4H1	1.23492447285238e-36	-0.437259779098222	0.114	0.501	2.11196783347213e-32
DNAJC1	1.23831206201766e-36	0.440845232588211	0.259	0.387	2.11776128846261e-32
MAPK1	1.25412635135491e-36	-0.287593566606735	0.092	0.423	2.14480688608717e-32
ACAP1	1.32453515771037e-36	0.277283125027357	0.595	0.853	2.26522002671628e-32
SBNO1	1.32695993017239e-36	0.320900788157958	0.184	0.328	2.26936687258082e-32
TYK2	1.44183849180662e-36	0.366114577347465	0.13	0.221	2.46583218868769e-32
ABCA5	1.48204151235728e-36	0.665453729336035	0.205	0.192	2.53458739443342e-32
RELB	1.58999619427214e-36	0.654422463157595	0.265	0.331	2.71921149144421e-32
PRKDC	1.60125803114434e-36	0.263075021050126	0.216	0.406	2.73847148486305e-32
SLC16A3	1.66655276040825e-36	0.325367049813268	0.454	0.712	2.85013853085018e-32
TNFSF10	1.71613722980672e-36	-0.927370396577844	0.249	0.747	2.93493789041544e-32
TWF2	1.79204985315336e-36	-0.48586932887712	0.086	0.467	3.06476365886287e-32
TMEM219	2.00253486857229e-36	-0.534790819508695	0.054	0.43	3.42473513223233e-32
HSP90B1	2.19158695757234e-36	0.701966622903153	0.595	0.815	3.74805201484021e-32
PARP14	2.224551576717e-36	0.692215741828832	0.335	0.475	3.80442810650142e-32
CHD6	2.25299402080713e-36	0.561149663242236	0.184	0.249	3.85307037438436e-32
CRIP1	2.26530709048134e-36	-1.01876963532411	0.557	0.948	3.87412818614118e-32
C19orf25	2.39184425844062e-36	0.443557717647646	0.141	0.234	4.09053205078515e-32
CLTA	2.61646518619564e-36	-0.314943753345638	0.108	0.452	4.47467876143179e-32
LAMTOR2	2.80531128192051e-36	-0.716309893118956	0.054	0.477	4.79764335434046e-32
HNRNPH1	2.93345494662516e-36	0.619212937827742	0.562	0.749	5.01679464971834e-32
RAMMET	3.02665837740085e-36	-0.300414594336717	0.065	0.369	5.17619115703094e-32
PPP1R7	3.04622243646043e-36	-0.596831915596751	0.059	0.461	5.20964961083463e-32
HIST1H4C	3.07862025119264e-36	-0.688867638449145	0.065	0.487	5.26505635358966e-32
EIF5	3.10297385491326e-36	0.371403578933004	0.514	0.756	5.30670588667265e-32
UFM1	3.36983739875399e-36	-0.44018732035403	0.07	0.423	5.76309591934908e-32
ADAM19	3.68632250255146e-36	0.458924127805842	0.232	0.446	6.30434874386351e-32
ATG12	3.72009636033957e-36	0.270015701865765	0.238	0.436	6.36210879545273e-32
JARID2	3.75280682188341e-36	0.258424014220007	0.189	0.35	6.41805022678501e-32
DDX3X	3.82931284573614e-36	0.548120617432172	0.6	0.81	6.54889082877794e-32
CRLF3	3.86951017251957e-36	0.286347201581615	0.135	0.265	6.61763629704297e-32
SERINC1	4.15264094351332e-36	0.347809877557464	0.227	0.35	7.10184654159648e-32
SELENOK	4.44232838869873e-36	-0.292658766525345	0.303	0.711	7.59727001035258e-32
CARD11	4.50350865605872e-36	0.706101708262598	0.195	0.201	7.70190050359162e-32
FAM204A	4.89352229482505e-36	-0.286266259880718	0.076	0.395	8.3689018286098e-32
HPGD	4.9221824716368e-36	-0.839529885603115	0.097	0.555	8.41791646299325e-32
SPAG1	4.98180540802285e-36	0.514582764809899	0.189	0.241	8.51988360880068e-32
ELMSAN1	4.98812842803676e-36	0.253003596934638	0.184	0.387	8.53069723762847e-32
ATXN10	5.09667612992501e-36	-0.352191784480402	0.108	0.456	8.71633551739775e-32
BAX	5.1370229567546e-36	-0.738918414040022	0.092	0.535	8.78533666064171e-32
PPM1G	5.14004434916651e-36	-0.334354497255977	0.173	0.547	8.79050384594456e-32
GADD45B	5.16242659819967e-36	-0.840653887395469	0.265	0.757	8.82878196824107e-32
FAM98C	6.53109355202893e-36	0.712320732831765	0.2	0.221	1.11694761926799e-31
MRPL55	6.63140421311486e-36	-0.273916136161947	0.049	0.327	1.1341027485269e-31
NDUFS4	6.77983429690135e-36	-0.394846749106061	0.059	0.394	1.15948726145607e-31
ZNF148	7.10116133865954e-36	0.316909234207611	0.195	0.336	1.21444061213756e-31
SNRPC	7.14092183507082e-36	-0.409095470699072	0.07	0.41	1.22124045223381e-31
CD7	7.17801584099465e-36	1.84869465023124	0.519	0.288	1.22758426912691e-31
TENT5A	7.35900466613241e-36	0.68292985232359	0.243	0.32	1.25853697800196e-31
ZNF800	7.44905723736293e-36	0.37768806691772	0.222	0.365	1.27393776873381e-31
ERO1A	8.028796654798e-36	0.411466013344753	0.184	0.286	1.37308480390355e-31
MTERF4	8.05645256684738e-36	0.263275767932408	0.135	0.25	1.37781451798224e-31
DDB1	8.76326781274443e-36	0.388264417204445	0.168	0.289	1.49869406133555e-31
XIST	9.05977299012269e-36	-0.565311018384112	0.054	0.427	1.54940237677078e-31
TEX264	9.15017465821131e-36	0.431195852287623	0.151	0.243	1.5648628700473e-31
P2RY8	9.58338633380434e-36	0.794569411210568	0.259	0.27	1.63895073080722e-31
DLG1	9.604996888451e-36	0.7032988231105	0.189	0.186	1.64264656786289e-31
HSPA4L	1.05099469274969e-35	0.802034745195789	0.211	0.173	1.79741112354053e-31
ADAM17	1.12099196585008e-35	0.433320589048908	0.168	0.237	1.91712045999682e-31
KIDINS220	1.15949431929856e-35	0.417465728519145	0.162	0.228	1.9829671848644e-31
XCL2	1.20617642398423e-35	-1.14575089842279	0.497	0.922	2.06280292029783e-31
SP110	1.23818640684855e-35	-0.313633901498226	0.151	0.531	2.11754639299239e-31
METTL26	1.25071869114838e-35	-0.358071134798979	0.076	0.408	2.13897910560195e-31
HMGXB4	1.28163020578106e-35	0.436036940435046	0.178	0.269	2.19184397792678e-31
ST3GAL1	1.36763653451715e-35	0.382406501311511	0.222	0.368	2.33893200133123e-31
PRR5	1.37110402097516e-35	0.809564495367094	0.259	0.265	2.34486209667173e-31
MRPS34	1.60467972932537e-35	-0.362707146243536	0.081	0.419	2.74432327309225e-31
GGA1	1.60524972701966e-35	0.278182157005823	0.162	0.305	2.74529808314903e-31
LSM1	1.63163915701738e-35	-0.468153259256509	0.059	0.406	2.79042928633112e-31
SUPT5H	1.77729845425181e-35	0.413000470699187	0.211	0.321	3.03953581646145e-31
ZKSCAN1	1.82132457353669e-35	0.477080937137636	0.195	0.291	3.11482928566244e-31
DDB2	1.91047301036421e-35	0.479632811919396	0.168	0.23	3.26729094232488e-31
LUC7L3	1.98145112654187e-35	0.402546567524943	0.243	0.424	3.3886777166119e-31
AC092683.1	2.01033579252362e-35	0.739687990089816	0.211	0.169	3.43807627237389e-31
CAPN1	2.02717680308888e-35	0.262853081049117	0.232	0.41	3.4668777686426e-31
CD53	2.03713065874549e-35	0.377440475581536	0.676	0.914	3.48390085258654e-31
SUGP2	2.09753370591057e-35	0.519015705133306	0.173	0.195	3.58720214384825e-31
CKLF	2.3938989815253e-35	-0.399541889524474	0.557	0.945	4.09404603820456e-31
TUBB4B	2.41363814346755e-35	0.473141018890738	0.211	0.312	4.12780395295821e-31
RDH11	2.46285585013519e-35	0.392407063814628	0.211	0.289	4.2119760749012e-31
PTP4A1	2.48489329698496e-35	-0.638383262459105	0.173	0.622	4.24966451650368e-31
GOLGB1	2.6682505631065e-35	0.303827210903306	0.303	0.542	4.56324211302474e-31
RBCK1	2.67501491521312e-35	-0.342331610123284	0.13	0.494	4.57481050799748e-31
RNASEH2C	2.73042385519986e-35	-0.578999652502625	0.038	0.408	4.6695708771628e-31
ZNF224	2.75931529308745e-35	0.411128167792023	0.13	0.179	4.71898101423816e-31
MED30	3.08404010485653e-35	-0.506842448990122	0.043	0.401	5.27432538732565e-31
NUDT14	3.1213505407723e-35	-0.758525772876519	0.076	0.506	5.33813369482879e-31
TRIM33	3.18922082974743e-35	0.59175477355953	0.184	0.205	5.45420546303406e-31
CORO7	3.25325300425202e-35	0.46227565927206	0.162	0.244	5.56371328787181e-31
TUBB	3.48663598579238e-35	-0.616416677005746	0.162	0.605	5.96284486290213e-31
NBDY	3.49082736368668e-35	-0.535051131075694	0.038	0.401	5.97001295737696e-31
CUL3	3.58645426784038e-35	0.349779538385999	0.168	0.305	6.13355408886062e-31
INPP4B	3.63713689708213e-35	0.709076024881413	0.232	0.233	6.22023152138986e-31
SPTLC1	3.80586945210234e-35	0.304767863993997	0.151	0.25	6.50879793698542e-31
RNF187	4.37598599402773e-35	-0.560675744316326	0.054	0.423	7.48381124698622e-31
KLF11	4.39509156012456e-35	0.565007947619298	0.297	0.423	7.51648558612502e-31
MZT2A	4.83842342639781e-35	-0.319341748896163	0.151	0.512	8.27467174382553e-31
LSM6	4.84970935539113e-35	-0.361918897218887	0.07	0.4	8.29397293958991e-31
OSBPL3	4.94828466134941e-35	0.644291030515626	0.184	0.166	8.46255642783976e-31
XRN1	4.99582914534124e-35	0.290809451284564	0.178	0.34	8.54386700436259e-31
NUP58	5.18990174781085e-35	0.312767334677839	0.2	0.336	8.87576996910612e-31
ZNF267	5.26561903284592e-35	0.580235531523189	0.205	0.234	9.00526166997309e-31
MED6	5.27310925549213e-35	0.426322580843035	0.173	0.23	9.01807144874264e-31
FARP1	5.33546442782897e-35	0.436159433429111	0.184	0.251	9.12471126447311e-31
VDAC3	5.38376105613433e-35	-0.329839424038748	0.07	0.382	9.20730815820093e-31
APOBEC3G	5.74296921128341e-35	-0.416259894856293	0.184	0.594	9.82162594513688e-31
NMI	5.88317162226271e-35	-0.650870002517932	0.076	0.481	1.00614001083937e-30
SLC16A7	6.14869844593012e-35	0.37717478199454	0.173	0.265	1.05155040822297e-30
NDUFV3	6.15531750359822e-35	0.257228813369345	0.151	0.292	1.05268239946537e-30
UNC13D	6.27615007198691e-35	0.266679193082519	0.216	0.375	1.0733471853112e-30
XIAP	6.87275962525707e-35	0.563275660476503	0.189	0.279	1.17537935111146e-30
ELOVL5	7.33248157407999e-35	0.27448635259579	0.254	0.465	1.25400099879916e-30
NUP50	8.15633350882231e-35	0.569122884202257	0.2	0.218	1.39489615667879e-30
PLK3	8.51522770886191e-35	0.526100634909806	0.2	0.278	1.45627424276956e-30
MKNK1	8.76839835757203e-35	0.374111235069662	0.141	0.25	1.49957148711197e-30
PTGER4	9.74150994104938e-35	0.516773822660741	0.557	0.786	1.66599303011827e-30
TRPC4AP	9.75015431269699e-35	0.252233595809504	0.124	0.23	1.66747139055744e-30
GBP2	1.10784838496964e-34	1.06494342725548	0.519	0.477	1.89464230797507e-30
PSMF1	1.11414752165378e-34	-0.415887077353271	0.07	0.411	1.90541509153229e-30
ZNF302	1.17409123232404e-34	0.749682658736107	0.238	0.23	2.00793082552057e-30
AP2A1	1.18267064767784e-34	0.27793779727829	0.173	0.297	2.02260334165865e-30
TIMM13	1.19909225917014e-34	-0.499729869510089	0.065	0.427	2.05068758163277e-30
SQSTM1	1.31827892732301e-34	0.364256399571775	0.514	0.754	2.25452062150781e-30
PDCD2	1.36090358622826e-34	-0.315995422356079	0.103	0.42	2.32741731316758e-30
ARID1A	1.39065561561024e-34	0.612323348553656	0.216	0.27	2.37829923381663e-30
HMOX2	1.40766624396543e-34	-0.312473573247623	0.124	0.455	2.40739081042968e-30
DIAPH2	1.42228213780938e-34	0.533829026754466	0.232	0.311	2.43238691208161e-30
PPM1A	1.4352671106082e-34	0.283198356784281	0.13	0.27	2.45459381256214e-30
CALCOCO2	1.44579007492053e-34	-0.528224056677541	0.13	0.535	2.4725901861291e-30
LDLRAD4	1.55664361711005e-34	-0.938052376176143	0.081	0.531	2.6621719139816e-30
ENO1	1.59272609051337e-34	-0.331186625641898	0.611	0.962	2.72388015999597e-30
YAF2	1.64669080775453e-34	-0.281283397927643	0.135	0.474	2.8161706194218e-30
GRTP1	1.73531221404127e-34	1.17284066823145	0.232	0.106	2.96773094845338e-30
GSTO1	1.83215045816459e-34	-0.740210496917583	0.027	0.424	3.13334371355308e-30
CWF19L2	1.89402803033138e-34	0.444244238047963	0.178	0.315	3.23916673747272e-30
DNASE2	1.9271497086113e-34	0.343924005432835	0.141	0.254	3.29581143166704e-30
EPSTI1	2.03753119959985e-34	-0.304627843830461	0.238	0.644	3.48458585755567e-30
VBP1	2.15164758170127e-34	-0.356433790666035	0.054	0.355	3.67974769422552e-30
SENP6	2.16976432419919e-34	0.455325178836113	0.232	0.346	3.71073094724546e-30
RNF216	2.17191949627988e-34	0.475613485361114	0.195	0.238	3.71441672253786e-30
PLPP1	2.21062986042332e-34	0.48360848432016	0.249	0.4	3.78061918729596e-30
ZNF517	2.26547379718338e-34	0.896060344893259	0.216	0.163	3.87441328794302e-30
CLN8	2.2857547416517e-34	0.439694158167703	0.227	0.349	3.90909775917274e-30
MUC20-OT1	2.38159385258958e-34	0.563048724965096	0.346	0.462	4.0730018066987e-30
ELF2	2.47977267855226e-34	0.35433463098142	0.205	0.304	4.24090723486007e-30
JUND	2.53499309310458e-34	-0.327270416192504	0.47	0.876	4.33534518782745e-30
SPECC1	2.59706357324823e-34	0.266030632791796	0.135	0.27	4.44149812296912e-30
NCALD	2.66074573632748e-34	0.348836317068954	0.184	0.308	4.55040735826726e-30
KIAA1551	2.72904093498651e-34	-0.283954351137617	0.141	0.485	4.66720580701394e-30
OXR1	2.92876643230422e-34	0.310620595044882	0.151	0.269	5.00877635252667e-30
2022-03-06	2.93240305447091e-34	0.319533814429985	0.216	0.347	5.01499570375616e-30
DUSP10	3.07326387783979e-34	-0.391820424483067	0.189	0.593	5.25589588388161e-30
TAF15	3.35015903464347e-34	-0.38265159211328	0.086	0.424	5.72944198104726e-30
RIOK3	3.40683800467721e-34	0.251949197028823	0.119	0.241	5.82637435559897e-30
TNIK	3.60534108793304e-34	0.509930012756302	0.195	0.247	6.16585432858309e-30
MPDU1	3.66119005065719e-34	0.435752964858621	0.135	0.183	6.26136722463392e-30
ITGB2	3.70049016360488e-34	0.579206321372315	0.33	0.432	6.32857827779706e-30
PYCARD	3.77111881933886e-34	-0.574931949237356	0.065	0.448	6.44936740483332e-30
TMEM63A	3.88856724716668e-34	1.02372590816518	0.259	0.156	6.65022770610446e-30
ECHDC2	3.95024558580818e-34	0.508324866130503	0.2	0.267	6.75571000084914e-30
COX20	4.0306501787021e-34	-0.375092762252994	0.081	0.42	6.89321793561634e-30
UXS1	4.08166535812124e-34	0.446178499349325	0.173	0.222	6.98046409545894e-30
NUDT5	4.22442150739755e-34	-0.449505216978358	0.086	0.445	7.2246056619513e-30
C12orf57	4.32036797138165e-34	-0.600280119591184	0.092	0.493	7.3886933046569e-30
SUCLG1	4.45616282536951e-34	-0.304907224291143	0.07	0.376	7.62092966394694e-30
PRNP	4.66284383368411e-34	0.531609727145102	0.314	0.406	7.97439552436657e-30
NFATC3	4.69030669856588e-34	0.537244662732184	0.168	0.23	8.02136251588736e-30
NSA2	4.69405179154961e-34	-0.54410386095869	0.097	0.487	8.02776737390815e-30
TMEM256	5.01958915541175e-34	-0.591306489724618	0.054	0.43	8.58450137358518e-30
METTL23	5.1899502757836e-34	-0.465834677846301	0.032	0.355	8.87585296164511e-30
CNPY2	5.28175382848679e-34	-0.346882462665048	0.103	0.446	9.03285539747811e-30
VPS53	5.43572329587729e-34	0.616502947822924	0.211	0.246	9.29617398060934e-30
BCLAF1	5.72851433888991e-34	0.255740592430974	0.481	0.741	9.79690522236952e-30
CHMP4B	5.76603245004517e-34	-0.363939494249569	0.119	0.467	9.86106869606725e-30
GPR68	6.38985152988147e-34	-0.370737371911449	0.157	0.52	1.09279240864033e-29
SNRK	6.43915236514529e-34	0.266647787423969	0.184	0.314	1.10122383748715e-29
PFDN4	6.48345247104838e-34	-0.566161634567891	0.07	0.452	1.10880004159869e-29
MYLIP	6.52705863191231e-34	0.661640333331657	0.265	0.315	1.11625756722964e-29
MFSD10	8.58681358100572e-34	0.415416111678813	0.2	0.314	1.4685168586236e-29
LENG8	9.19344928484732e-34	0.435973856817171	0.141	0.224	1.57226369669459e-29
YPEL5	9.26199084830424e-34	-0.343137467908062	0.303	0.722	1.58398567487699e-29
ZNF430	9.78361617116085e-34	0.489482449821745	0.184	0.249	1.67319403759193e-29
CYB561D2	9.86222325775288e-34	0.340395162553466	0.151	0.251	1.6866374215409e-29
IDH3G	1.00472537078906e-33	-0.37776350343824	0.076	0.398	1.71828132912345e-29
TNPO1	1.07618685793001e-33	0.271594188777038	0.146	0.267	1.8404947644319e-29
C19orf24	1.08054033867139e-33	-0.250560398040806	0.065	0.34	1.84794008719581e-29
TIMM8B	1.12780141687102e-33	-0.64499738740334	0.059	0.446	1.92876598313281e-29
MEA1	1.15530787536972e-33	-0.418549069871553	0.011	0.288	1.97580752845729e-29
FAM177A1	1.18407586253052e-33	-0.462136217201635	0.346	0.786	2.0250065400997e-29
DUSP4	1.41419869047934e-33	-1.31702251263642	0.146	0.629	2.41856260045776e-29
ESD	1.43189073527941e-33	-0.700517659039129	0.049	0.443	2.44881953547484e-29
CLK4	1.43717877532149e-33	0.46019411242325	0.173	0.26	2.45786314155482e-29
PSEN1	1.47786055854424e-33	0.519546839043428	0.173	0.217	2.52743712722236e-29
CREBBP	1.48592540445262e-33	0.429801795651775	0.189	0.249	2.54122962669487e-29
UBE2V2	1.48965124674926e-33	-0.557213452750748	0.049	0.408	2.54760156219059e-29
CAPN2	1.62402082625722e-33	0.341572137400193	0.195	0.35	2.77740041706509e-29
RALGAPA1	1.63194893721476e-33	0.367572862099663	0.189	0.294	2.79095907242468e-29
MRPS15	1.70916233658181e-33	-0.510776559045535	0.043	0.381	2.92300942802222e-29
EIF4G1	1.81891206063677e-33	0.31951098816259	0.216	0.336	3.110703406101e-29
DUT	1.88503001645308e-33	-0.583019087935484	0.086	0.474	3.22377833413807e-29
FBL	1.89342370989505e-33	-0.469914404768857	0.103	0.465	3.23813322866251e-29
CBFA2T2	2.00889276441645e-33	0.747793697829384	0.227	0.237	3.435608405705e-29
WIPI2	2.21457523097968e-33	0.25263983079375	0.146	0.275	3.78736656002144e-29
MAP4K4	2.2710788619116e-33	0.376198529520526	0.162	0.244	3.88399906964121e-29
TMEM154	2.29814295788647e-33	0.475807003058108	0.184	0.25	3.93028408657745e-29
NPEPPS	2.30629356309256e-33	0.311166252056441	0.103	0.212	3.94422325160089e-29
CHD8	2.35590044844047e-33	0.649210192584435	0.205	0.233	4.02906094692289e-29
PSMG2	2.43968636277341e-33	-0.280070119206992	0.097	0.401	4.17235161761508e-29
NDEL1	2.44919567346753e-33	0.336714261616878	0.135	0.231	4.18861444076417e-29
IKBKB	2.45313142790081e-33	0.480776519200148	0.2	0.238	4.19534536799596e-29
STN1	2.53147737315558e-33	-0.543582881090347	0.081	0.453	4.32933260357067e-29
SMARCA4	2.60651446992115e-33	0.431699600500305	0.173	0.269	4.45766104645914e-29
PHACTR2	2.63919318187695e-33	0.289610439875488	0.238	0.419	4.51354817964597e-29
TBK1	2.64739229773744e-33	0.371456067226265	0.103	0.217	4.52757030759057e-29
MBTPS1	2.84018978392982e-33	0.368610114852256	0.146	0.243	4.85729256847677e-29
NFATC2IP	2.90665139943875e-33	0.486555333344672	0.205	0.276	4.97095522332015e-29
GLMN	3.01347799288515e-33	0.471722884111502	0.178	0.241	5.15365006343218e-29
SECISBP2L	3.06735299337991e-33	0.462814171368069	0.146	0.217	5.24578708927833e-29
TNFSF13B	3.18224801562145e-33	-0.541508522051309	0.243	0.698	5.4422805563158e-29
SUMF2	3.36733159661238e-33	0.406553704060276	0.227	0.331	5.75881049652649e-29
ZNFX1	3.39653682577343e-33	0.26752343501851	0.124	0.222	5.80875727943772e-29
PHF1	3.4440814367549e-33	0.453124032022664	0.189	0.247	5.89006807313823e-29
C5orf24	3.51547897034895e-33	0.395236614532619	0.151	0.243	6.01217213509078e-29
C12orf45	3.67055967629944e-33	0.397092829227187	0.151	0.227	6.2773911584073e-29
ITGB1BP1	3.75340637546644e-33	-0.556263639185243	0.043	0.4	6.4190755833227e-29
CLCN3	3.81595143511899e-33	0.299276274235144	0.146	0.272	6.5260401443405e-29
SLC25A26	3.9345218741157e-33	0.344283787879386	0.178	0.302	6.72881930911266e-29
TMIGD2	4.10554863429052e-33	-0.403358268745625	0.395	0.82	7.02130927436364e-29
CD52	4.22823246717161e-33	-0.477525298780264	0.692	0.988	7.23112316535689e-29
CYP20A1	4.34963218243874e-33	0.374646496832763	0.178	0.281	7.43874095840673e-29
B3GAT3	4.37215833026129e-33	0.308580058699388	0.151	0.257	7.47726517641287e-29
FIP1L1	4.50182758985165e-33	-0.253034063953818	0.103	0.4	7.69902554416429e-29
MRPS36	4.5707516118963e-33	-0.563098671719078	0.043	0.394	7.81689940666505e-29
CARHSP1	4.66039733126059e-33	-0.388011208855011	0.092	0.424	7.97021151592186e-29
SF3B3	4.77790540544626e-33	0.340838241108707	0.157	0.238	8.17117382439419e-29
SND1	5.1913365923918e-33	0.30477561118884	0.124	0.238	8.87822384030845e-29
CRBN	5.27836811278678e-33	-0.3181612756885	0.119	0.446	9.02706514648796e-29
GPAA1	5.55677276768374e-33	0.32055130873719	0.146	0.265	9.50319278729273e-29
SEC13	5.76638087734328e-33	-0.474097679042079	0.049	0.379	9.86166457643247e-29
NABP1	5.86276130377959e-33	0.406433538301844	0.195	0.276	1.00264943817239e-28
TPP1	5.89490798434103e-33	0.399016231749712	0.13	0.201	1.008147163482e-28
PDE4D	5.95037668909122e-33	0.340861246608708	0.33	0.545	1.01763342136838e-28
FLI1	6.0636959668281e-33	0.260265907073074	0.135	0.262	1.03701328424694e-28
ATP6V0E2	6.16691317267126e-33	-0.301149959436373	0.076	0.363	1.05466549079024e-28
SYNE2	6.2778221274236e-33	0.968566179174516	0.53	0.609	1.07363314023198e-28
ARPC5L	6.51914861416369e-33	-0.470122955349728	0.054	0.39	1.11490479599427e-28
F2R	6.58808393737537e-33	0.916511058065149	0.265	0.18	1.12669411496994e-28
MRPL47	7.14521696780751e-33	-0.321802282052916	0.07	0.374	1.22197500583444e-28
ZNF431	7.16537090417982e-33	0.465661610504987	0.189	0.244	1.22542173203283e-28
GIT2	7.43462145790951e-33	0.357396677125298	0.222	0.355	1.27146896173168e-28
HLA-DRB1	8.06807247784771e-33	-1.61198863339059	0.108	0.583	1.37980175516151e-28
MED19	8.49706474171954e-33	0.257159381933279	0.108	0.25	1.45316801212888e-28
JMY	8.86428848174058e-33	0.264972806070644	0.249	0.456	1.51597061614727e-28
HLA-DRA	8.90302210775954e-33	-1.51535450211389	0.141	0.624	1.52259484086904e-28
ZNF638	9.03951886674983e-33	0.283357482560513	0.216	0.349	1.54593851659156e-28
DSTN	9.17322715158374e-33	-0.564121067219778	0.049	0.403	1.56880530746385e-28
SIDT2	1.00653546858649e-32	0.524753700498204	0.162	0.185	1.72137695837662e-28
CNIH1	1.01995064232065e-32	-0.259318125501627	0.103	0.4	1.74431958849677e-28
POLR3GL	1.2223740969137e-32	-0.390197744500073	0.081	0.41	2.09050418054182e-28
PKN2	1.41202435612663e-32	0.321034373459542	0.13	0.225	2.41484405384777e-28
S1PR4	1.44019772918965e-32	0.306476212404009	0.162	0.299	2.46302615646014e-28
SNX9	1.48862997517226e-32	0.592969156252895	0.216	0.24	2.54585498353959e-28
CHIC2	1.59164086915389e-32	-0.394207870830806	0.043	0.34	2.72202421442698e-28
TMEM30A	1.62438223028649e-32	0.382836522668531	0.168	0.263	2.77801849023596e-28
TNRC6A	1.63431750682295e-32	0.422043831958241	0.162	0.234	2.79500980016861e-28
EHD1	1.64910772762238e-32	-0.344180996870557	0.119	0.459	2.82030403577979e-28
CEBPZ	1.64940396181325e-32	-0.322551623182138	0.157	0.507	2.82081065549301e-28
RNF19A	1.7228873600568e-32	0.395818936105638	0.281	0.452	2.94648196316914e-28
MTPN	1.90961715717871e-32	-0.404627974807539	0.086	0.427	3.26582726220703e-28
TADA3	2.00942914094388e-32	-0.33068831615489	0.081	0.381	3.43652571684222e-28
RBPJ	2.01454613856277e-32	-0.58851375195731	0.373	0.818	3.44527680617006e-28
MYO9B	2.08397207690105e-32	0.349072913944725	0.141	0.254	3.56400904591617e-28
ATP6V1H	2.11212855386889e-32	0.252674415575458	0.178	0.305	3.61216225282657e-28
REX1BD	2.1505844747247e-32	-0.397712886502938	0.086	0.42	3.67792956867418e-28
NAA20	2.23447895981632e-32	-0.298817581128497	0.081	0.375	3.82140591707788e-28
EIF3B	2.31828943893742e-32	0.352391304885062	0.157	0.295	3.96473859847077e-28
GDE1	2.3407559690331e-32	0.491632539984158	0.249	0.343	4.0031608582404e-28
SEC14L1	2.38616438186646e-32	-0.35055279645976	0.119	0.471	4.08081832586802e-28
OLA1	2.40848208558218e-32	-0.524575018362721	0.059	0.416	4.11898606276264e-28
SLC16A1-AS1	2.45312951720012e-32	0.57282451034416	0.168	0.158	4.19534210031565e-28
LSM2	2.48188791045374e-32	-0.559084284595637	0.038	0.387	4.24452470445799e-28
HDAC9	2.51458137824702e-32	0.357494046037626	0.184	0.353	4.30043707307805e-28
MAST4	3.02858146679998e-32	0.927671061020572	0.232	0.179	5.17948002452133e-28
DAP3	3.16938087370833e-32	-0.43586703650208	0.076	0.411	5.42027517021599e-28
PDLIM2	3.17976595172077e-32	-0.390404104774869	0.081	0.403	5.43803573063287e-28
USP4	3.2043038087357e-32	0.369854562398763	0.135	0.237	5.48000037369979e-28
AMD1	3.41558910027719e-32	0.347096899971995	0.162	0.292	5.84134047929405e-28
COPS4	3.42103904443681e-32	-0.334816949825091	0.059	0.352	5.85066097379583e-28
C14orf119	3.43157404507227e-32	-0.328873887673846	0.054	0.344	5.8686779318826e-28
GAS7	3.53345746331078e-32	1.12912515372056	0.243	0.137	6.0429189537541e-28
OPA3	3.55243051039353e-32	0.651833135297038	0.195	0.174	6.07536665887501e-28
ZFYVE16	3.66353188209597e-32	0.322618629558462	0.119	0.225	6.26537222476052e-28
SPOCK2	3.78230374494243e-32	0.810358293250801	0.232	0.263	6.46849586460055e-28
CCNG2	3.875322256611e-32	0.304105450049913	0.2	0.36	6.62757612325614e-28
CHP1	4.39824160112725e-32	-0.343102005771585	0.059	0.359	7.52187278624782e-28
SDHB	4.67839866197736e-32	-0.526547726074839	0.049	0.391	8.00099739171368e-28
UBE2E1	4.78349690708776e-32	-0.373617978068979	0.038	0.327	8.18073641050148e-28
ZBTB11	4.94034793791762e-32	0.525987153857832	0.162	0.193	8.44898304342672e-28
CAPNS1	5.02731663646623e-32	-0.327728598393843	0.081	0.384	8.59771691168454e-28
ANKRD36	5.07042124402545e-32	0.253057191280488	0.124	0.234	8.67143441153233e-28
RAF1	5.31754314760245e-32	0.351639552314693	0.173	0.269	9.09406229102972e-28
HECTD1	5.73415445842887e-32	0.590094904212167	0.476	0.574	9.80655095480505e-28
PHIP	5.83477732033802e-32	0.274369665125577	0.249	0.426	9.97863617324208e-28
TBC1D17	5.92953803898336e-32	0.70236867431395	0.211	0.193	1.01406959542693e-27
NUDCD2	5.96972788184229e-32	-0.469658215666421	0.038	0.355	1.02094286235267e-27
MPLKIP	5.99789128278411e-32	-0.251545352956481	0.076	0.349	1.02575936718174e-27
RALGAPA2	6.00334036231185e-32	0.527310286811715	0.157	0.132	1.02669126876257e-27
GOLGA2	6.18276626693166e-32	0.299709790437105	0.108	0.225	1.05737668697065e-27
RASA2	6.26062038057384e-32	-0.25766757722981	0.124	0.43	1.07069129748574e-27
BCAS4	6.62481402920876e-32	0.313747642641712	0.135	0.231	1.13297569527528e-27
CC2D2A	7.45220637283275e-32	0.569004029767715	0.227	0.256	1.27447633388186e-27
DDX51	7.47616493956632e-32	0.491607035732192	0.168	0.17	1.27857372796463e-27
PSMD6	7.81418096850764e-32	-0.416941620840919	0.07	0.395	1.33638122923418e-27
SLC20A1	7.96371087348305e-32	0.553500881951714	0.216	0.254	1.36195383358307e-27
EPB41	8.02848218122867e-32	0.399452550669333	0.173	0.267	1.37303102263373e-27
ITGAL	8.33080118151355e-32	0.592934398709088	0.195	0.202	1.42473361806245e-27
NUP210	8.35776029923112e-32	0.595090723232257	0.184	0.192	1.42934416637451e-27
NOL9	8.40888175345978e-32	0.558646228381625	0.2	0.224	1.43808695747669e-27
CD151	8.67377976530529e-32	0.492184030470185	0.195	0.25	1.48338981546251e-27
P2RX4	9.3310656676555e-32	0.501456363736258	0.211	0.269	1.59579885048244e-27
CCDC47	9.91323659616762e-32	0.300733665381127	0.168	0.266	1.69536172267659e-27
KLHL24	1.02424743616584e-31	0.532994431912751	0.178	0.233	1.75166796533081e-27
ELOA	1.12355644489391e-31	0.292236257321867	0.146	0.249	1.92150623205756e-27
GLO1	1.1739170387037e-31	-0.338215396865046	0.065	0.359	2.00763291959108e-27
MVD	1.28554178936865e-31	0.256008711063035	0.146	0.254	2.19853356817826e-27
CRYZL1	1.32461421641817e-31	0.30460478387624	0.092	0.195	2.26535523291836e-27
ABCD4	1.35886296033016e-31	0.500663510863251	0.13	0.185	2.32392743475663e-27
SLC38A2	1.36650353689141e-31	0.477323704507045	0.227	0.311	2.33699434879169e-27
TNFSF12	1.3691518981614e-31	-0.553121714821279	0.059	0.413	2.34152357623563e-27
ACO2	1.45847947934934e-31	0.259862897818471	0.13	0.262	2.49429160558324e-27
PGM2L1	1.52890009628235e-31	1.11697295825545	0.243	0.225	2.61472494466208e-27
SPTBN1	1.62963059477891e-31	0.80954415695656	0.195	0.141	2.78699424319089e-27
BIRC3	1.67347665059651e-31	1.17240959537145	0.751	0.769	2.86197976785015e-27
NPIPB5	1.72358357178069e-31	0.294987728639811	0.189	0.31	2.94767262445934e-27
CDK2AP2	1.7754253615864e-31	-0.36046960823527	0.092	0.416	3.03633245338505e-27
GTF2H2	1.81514442840701e-31	0.827587742090082	0.238	0.209	3.10426000146167e-27
TXNDC15	1.81689029391125e-31	0.402352452610648	0.184	0.266	3.10724578064702e-27
CEP350	1.83751922561232e-31	0.262528479064645	0.205	0.355	3.14252537964218e-27
PNPLA8	1.8616491344185e-31	0.267980550721158	0.151	0.276	3.18379234968251e-27
BSDC1	1.93889498550313e-31	0.600350361039076	0.205	0.23	3.31589820420745e-27
NBEAL1	1.96703008924728e-31	-0.416722855160461	0.07	0.391	3.3640148586307e-27
SNRNP200	2.08061098790368e-31	0.267591060587592	0.151	0.269	3.55826091151287e-27
WDR11	2.18915407605504e-31	0.498165923509955	0.162	0.211	3.74389130086934e-27
RORC	2.28465765426916e-31	0.437851664381926	0.205	0.273	3.90722152033112e-27
MTREX	2.30559316731728e-31	0.40398415561985	0.151	0.228	3.943025434746e-27
IL7R	2.38269073970252e-31	1.02500999732943	0.827	0.84	4.07487770303924e-27
FAM129A	2.43871588101302e-31	-0.290397683021561	0.259	0.634	4.17069189970846e-27
IFNAR2	2.45064829185716e-31	0.312101750278862	0.184	0.285	4.19109870873411e-27
BTF3L4	2.61141435199645e-31	-0.360113607303174	0.059	0.352	4.46604082478433e-27
TMEM267	2.82338467619549e-31	0.492757517934209	0.151	0.193	4.82855247322953e-27
PECAM1	2.96622413685631e-31	0.302953796857734	0.184	0.305	5.07283651885166e-27
ZNF106	3.00146787492381e-31	0.335292121167922	0.168	0.25	5.13311035969469e-27
MED13	3.15517236247706e-31	0.368627136874837	0.141	0.227	5.39597577430827e-27
AGO3	3.17624923308157e-31	0.675890477270572	0.27	0.273	5.4320214384161e-27
DCK	3.60656167087293e-31	-0.271541275347685	0.081	0.371	6.16794176952688e-27
TBC1D15	3.63363518381113e-31	0.259740316735089	0.13	0.257	6.2142428913538e-27
SPTAN1	3.68217823333552e-31	0.285029625546765	0.151	0.26	6.2972612146504e-27
FLOT1	3.72865443618715e-31	-0.257956168413001	0.157	0.481	6.37674481676727e-27
PPIP5K2	3.81227041745318e-31	0.336136580920253	0.124	0.253	6.51974486792843e-27
CREBRF	3.90442725512696e-31	0.375136183541661	0.173	0.295	6.67735149171813e-27
ELOVL6	4.08638017266246e-31	0.417751998924975	0.184	0.278	6.98852737128734e-27
PABPC1	4.36171992546278e-31	-0.480298087841479	0.724	0.991	7.45941341652645e-27
HIKESHI	4.37189466313782e-31	-0.442444029727026	0.059	0.379	7.4768142528983e-27
TXNL4A	4.37789189604256e-31	-0.374325921663538	0.065	0.359	7.48707072061199e-27
FAM32A	4.54083886747893e-31	-0.301447274874959	0.103	0.398	7.76574263116247e-27
TAF9	4.56965247091638e-31	-0.305156361460909	0.059	0.333	7.81501965576119e-27
RSBN1	4.62623632146051e-31	0.33249943852117	0.114	0.251	7.91178935696176e-27
CTNNBL1	4.66091100166337e-31	-0.407147930080484	0.065	0.371	7.9710899950447e-27
ENDOV	4.75499164671619e-31	0.412366248963794	0.108	0.166	8.13198671421403e-27
CEP135	4.83797703256234e-31	0.489258563591036	0.162	0.205	8.27390832108811e-27
PHACTR4	4.92718822891558e-31	0.464585835938313	0.184	0.246	8.42647730909142e-27
CCDC50	5.14699150500182e-31	-0.393981606114915	0.076	0.392	8.80238487185412e-27
ALDH7A1	5.15398679568604e-31	0.740688432343565	0.205	0.174	8.81434821798226e-27
CLEC2D	5.28113244268947e-31	0.472222026953338	0.211	0.342	9.03179270348754e-27
RETREG1	5.33659230785884e-31	0.458908061149148	0.222	0.31	9.12664016490019e-27
PER1	5.47442806355117e-31	0.568333421228508	0.2	0.23	9.36236687428521e-27
NFU1	5.52347167336308e-31	-0.694675818438761	0.038	0.414	9.44624125578554e-27
TSPYL2	5.72184414361898e-31	0.583917532579141	0.341	0.501	9.78549785441719e-27
MCUB	5.73734818711289e-31	-0.327472529763228	0.081	0.376	9.81201286960046e-27
CEBPB	5.83721368287116e-31	-1.37843036778889	0.157	0.626	9.98280284044626e-27
BLOC1S6	6.1989645859027e-31	0.274456979127015	0.108	0.221	1.06014692348108e-26
PPP6R3	6.25024592554904e-31	0.350836665150139	0.141	0.219	1.0689170581874e-26
KLHL6	6.49230109793214e-31	0.325704354307367	0.119	0.199	1.11031333376835e-26
RUNX2	6.58208213155817e-31	0.257381398720891	0.162	0.301	1.12566768613908e-26
PTPN11	6.8385664631716e-31	0.324121241762307	0.157	0.259	1.16953163653161e-26
TMEM170A	7.27361334080256e-31	0.263666831439289	0.141	0.24	1.24393335354405e-26
ZNF428	7.60611902374186e-31	-0.688889279021502	0.022	0.381	1.30079847544033e-26
AP1S1	7.94984382983655e-31	-0.478237130391099	0.065	0.394	1.35958229177865e-26
POLR2D	9.58556915692286e-31	0.448225083305721	0.168	0.219	1.63932403721695e-26
NPAT	9.96362276453513e-31	0.528390386151042	0.211	0.238	1.7039787651908e-26
LCOR	1.01245482571142e-30	0.573449584339069	0.2	0.253	1.73150024293167e-26
RARG	1.01842248234289e-30	0.566499411974001	0.216	0.235	1.7417061293028e-26
TCEAL8	1.0295117193861e-30	-0.402744726591071	0.049	0.355	1.76067094249411e-26
GK5	1.04743304566405e-30	0.694535116476115	0.189	0.167	1.79131999469465e-26
SIRT7	1.20083925146703e-30	0.316897701261407	0.162	0.269	2.05367528785892e-26
MAP2K7	1.20923608391773e-30	0.397636106266583	0.232	0.32	2.0680355507161e-26
SMS	1.21108701250802e-30	-0.355911549712631	0.065	0.368	2.07120100879122e-26
YIPF6	1.24347773968201e-30	0.394913871354299	0.135	0.188	2.12659563040418e-26
STOML2	1.3024356566359e-30	-0.256162158575824	0.07	0.34	2.22742545997871e-26
CAMK1	1.30305445407714e-30	0.263405063113187	0.13	0.262	2.22848372736272e-26
TENT2	1.31778375135489e-30	0.250847399921166	0.141	0.251	2.25367377156713e-26
MALT1	1.3298037110525e-30	0.272109871071809	0.151	0.272	2.27423030664198e-26
NDUFS3	1.40291304239147e-30	-0.368484547888375	0.049	0.328	2.39926188509789e-26
PPA1	1.40464600249879e-30	-0.431173951462554	0.114	0.467	2.40222559347342e-26
MTBP	1.44105729792273e-30	0.53136610932953	0.205	0.205	2.46449619090745e-26
SCO1	1.47968675367943e-30	0.295688463593008	0.097	0.167	2.53056028614256e-26
PRDX6	1.50953173221237e-30	-0.701692773734659	0.022	0.382	2.5816011684296e-26
ZFC3H1	1.51665461738744e-30	0.582546744971417	0.189	0.238	2.593782726656e-26
AMZ2	1.53625895863456e-30	-0.493345404474909	0.059	0.394	2.62731007105682e-26
ZC3H18	1.55497865093278e-30	-0.255659265567475	0.059	0.302	2.65932448882525e-26
CD74	1.67154691475514e-30	-0.65890474781681	0.503	0.904	2.85867953361424e-26
AL928654.1	1.81945156305695e-30	0.583587188482289	0.151	0.182	3.11162606314e-26
ZBTB25	1.82839452974836e-30	0.365413929048907	0.168	0.27	3.12692032477564e-26
CLASP2	1.84106269536087e-30	0.400006552061117	0.151	0.211	3.14858542160617e-26
OTUD5	1.84182006391382e-30	0.548228771531607	0.205	0.25	3.14988067330542e-26
CEPT1	1.85991571930869e-30	0.562323665222117	0.151	0.16	3.18082786316172e-26
PRH1	1.8912935711279e-30	0.536702579670806	0.178	0.19	3.23449026534294e-26
LBR	1.95593259517188e-30	0.322230459225253	0.119	0.196	3.34503592426294e-26
PHYKPL	2.01094720563332e-30	-0.319569369109742	0.292	0.689	3.4391219110741e-26
DPM3	2.01322940354608e-30	-0.376122990285825	0.076	0.378	3.4430249259445e-26
LNPEP	2.03955651218792e-30	0.341622596012982	0.178	0.292	3.48804954714379e-26
ADAM8	2.04211158843032e-30	0.461084662645967	0.2	0.298	3.49241923853353e-26
ITM2C	2.05134153585725e-30	0.597731919084502	0.395	0.545	3.50820429462306e-26
DUSP2	2.17633014175377e-30	-1.01044738039115	0.227	0.692	3.7219598084273e-26
TPRKB	2.18411097267474e-30	-0.353034366366982	0.043	0.327	3.73526658546834e-26
EXOC4	2.25917190488153e-30	0.569103176904832	0.162	0.182	3.86363579172839e-26
LY9	2.58025431447587e-30	0.476175960216872	0.205	0.285	4.41275092861663e-26
PSMB4	2.58927671573853e-30	-0.58237849561731	0.065	0.429	4.42818103925604e-26
PDHA1	2.87285180189665e-30	-0.391075652844045	0.065	0.371	4.91315115160365e-26
CASP8AP2	2.92991043503604e-30	0.595626001774514	0.211	0.244	5.01073282599863e-26
CRY1	3.0939109542199e-30	0.435471192216614	0.157	0.208	5.29120651390688e-26
RBM14	3.21528393295813e-30	0.38480625578978	0.141	0.231	5.498778582145e-26
PHF11	3.23719348258359e-30	-0.262999638139713	0.065	0.334	5.53624829391445e-26
SEC31A	3.5224105611584e-30	0.498166139136298	0.211	0.254	6.02402654169309e-26
FOSL2	3.56229220664376e-30	0.307979654292742	0.292	0.536	6.09223213180216e-26
DNAJC2	3.59359487789075e-30	0.261775372427173	0.13	0.257	6.14576596016876e-26
MAGT1	3.83506198806447e-30	0.295951317088567	0.141	0.249	6.55872301198786e-26
TAGAP	4.02659081237503e-30	0.424804054971733	0.254	0.387	6.88627560732378e-26
DIP2A	4.0657133364159e-30	0.439223537279909	0.184	0.292	6.95318294793848e-26
LPIN1	4.1573095251404e-30	0.373286767438048	0.205	0.328	7.10983074989511e-26
CD2	4.16963343529537e-30	-1.13626013261364	0.146	0.602	7.13090710104215e-26
ADCY7	4.27172123846993e-30	0.331843413878995	0.162	0.262	7.30549766203127e-26
PTPN1	4.29362201593273e-30	-0.360861636034142	0.097	0.42	7.34295237164816e-26
ASNA1	4.35388282510662e-30	-0.516078008615983	0.07	0.42	7.44601040749735e-26
TRIM56	4.46943023901823e-30	0.454016486076558	0.168	0.224	7.64361959476898e-26
B3GAT2	4.47182027973448e-30	0.730069626890244	0.184	0.189	7.6477070424019e-26
P4HTM	4.60146084883004e-30	0.413746627903907	0.135	0.176	7.86941834366913e-26
KDM4C	4.60467512939595e-30	0.436388046442316	0.162	0.203	7.87491540629295e-26
SLC35A3	4.60809163110937e-30	0.333162305183423	0.114	0.195	7.88075830752325e-26
LY6E	4.62019422415645e-30	-0.304721472351342	0.492	0.872	7.90145616215236e-26
ING3	4.66777806662108e-30	0.269541918905669	0.168	0.297	7.98283404953537e-26
RALA	5.17603892555446e-30	-0.468819205937289	0.07	0.398	8.85206177048323e-26
ARID3A	5.33609084156212e-30	0.312040048587526	0.168	0.297	9.12578255723953e-26
SETD2	5.41414887348528e-30	0.318392221032778	0.211	0.323	9.25927740343453e-26
TMEM33	5.86633477737373e-30	0.329726309301093	0.124	0.198	1.00326057362645e-25
MCTS1	6.39730987487382e-30	-0.453189034423741	0.038	0.34	1.09406793480092e-25
ADH5	6.73562395438915e-30	-0.478175013578655	0.059	0.39	1.15192640867963e-25
SOCS1	6.94889417717831e-30	-0.654041678028628	0.097	0.485	1.18839988218103e-25
RNF166	6.94980939328093e-30	-0.26915785614442	0.092	0.376	1.18855640243891e-25
LPP	7.63622446573363e-30	0.32041304504217	0.157	0.259	1.30594710812977e-25
SPEN	7.64352522408319e-30	0.318638040340115	0.195	0.318	1.30719568382271e-25
IP6K1	8.08273358545998e-30	0.311844617574653	0.151	0.23	1.38230909778537e-25
VRK3	8.67692955902379e-30	0.341805145287955	0.124	0.215	1.48392849318425e-25
ITM2A	8.68221270565377e-30	-0.269004438764697	0.135	0.468	1.48483201692091e-25
PHKB	8.77812660177215e-30	0.31581992796658	0.135	0.233	1.50123521143507e-25
CAMLG	8.88283180400205e-30	-0.309002699505218	0.076	0.355	1.51914189512043e-25
PHC3	9.37321141619191e-30	0.540995007607926	0.151	0.196	1.60300661639714e-25
ARRB2	9.60997773547474e-30	-0.560063861824956	0.07	0.423	1.64349839232089e-25
IPO9	1.02243043120456e-29	0.722626461785405	0.162	0.14	1.74856052344604e-25
VHL	1.03835273668575e-29	0.372238460680802	0.162	0.227	1.77579085027996e-25
FGR	1.0623090160782e-29	0.279195875382436	0.13	0.282	1.81676087929694e-25
COPS3	1.10469746840787e-29	-0.296351057329052	0.07	0.337	1.88925361047114e-25
URM1	1.20651105075903e-29	-0.28391379377003	0.059	0.324	2.06337519900809e-25
ARID5A	1.23706064743496e-29	-0.392429976004716	0.103	0.43	2.11562111924327e-25
AP1S2	1.2468467930962e-29	-0.426317766048626	0.065	0.381	2.13235738555312e-25
NCF4	1.2606748762817e-29	-0.863844207930385	0.011	0.374	2.15600617341696e-25
IL16	1.44114980203505e-29	-0.47238395025927	0.097	0.44	2.46465439144034e-25
POLR2I	1.4945343239294e-29	-0.398912520348215	0.027	0.305	2.55595260078406e-25
TMEM184B	1.52393288379888e-29	0.426834406269131	0.162	0.215	2.60623001787285e-25
SUPT6H	1.62540516961718e-29	0.364181975890999	0.184	0.253	2.77976792107929e-25
SLC2A3	1.63203567650196e-29	0.405398306543052	0.422	0.654	2.79110741395366e-25
SIN3A	1.65868670620759e-29	0.330532142598007	0.124	0.217	2.83668600495622e-25
OXNAD1	1.67373845109599e-29	-0.764128189261708	0.032	0.406	2.86242749906435e-25
BAK1	1.9606677414871e-29	0.290169639551044	0.108	0.195	3.35313397149124e-25
HMGCL	2.12628440189494e-29	0.343906823854115	0.178	0.269	3.63637158412072e-25
RPA2	2.137109829373e-29	-0.50761652008672	0.065	0.401	3.65488523019371e-25
CBWD1	2.16415384642846e-29	0.260498880917995	0.146	0.262	3.70113590816195e-25
KMT2A	2.22897241197738e-29	0.252297740655272	0.162	0.273	3.81198861896372e-25
AL929472.2	2.28596501779121e-29	0.636311617062967	0.173	0.138	3.90945737342652e-25
FAAP20	2.29214922524606e-29	-0.546476383084917	0.038	0.365	3.92003360501581e-25
SMG6	2.3500736892334e-29	0.398772250556985	0.141	0.203	4.01909602332696e-25
TYW5	2.3844870798822e-29	0.402862387209616	0.146	0.201	4.07794980401455e-25
AL158154.2	2.40332544694499e-29	0.396065303728232	0.114	0.142	4.11016717936533e-25
PLPP5	2.41249848348372e-29	0.333366444302611	0.108	0.172	4.12585490645385e-25
DLL1	2.58788097932225e-29	0.322762315261942	0.368	0.625	4.42579405083691e-25
LIAS	2.70009341275921e-29	0.470340305433925	0.141	0.17	4.6176997545008e-25
CASP3	2.92725484668813e-29	0.376163132071854	0.276	0.471	5.00619123880604e-25
CEP83	3.10387429917761e-29	0.288903378009403	0.124	0.228	5.30824582645355e-25
PPP1R12B	3.11627120948284e-29	0.534793348919225	0.151	0.167	5.32944702245756e-25
CBX5	3.14789183814114e-29	0.322053074434914	0.168	0.273	5.38352462158897e-25
BRD1	3.21067306721908e-29	0.439725076262955	0.151	0.192	5.49089307955807e-25
CCDC124	3.40901802124285e-29	-0.280153041555946	0.054	0.304	5.83010261992952e-25
MOB4	3.41942378572943e-29	-0.605988908253498	0.119	0.504	5.84789855835448e-25
MFSD14C	3.47231661051533e-29	0.526492888182945	0.13	0.131	5.93835586730332e-25
LMO4	3.569360821042e-29	-0.536838841297404	0.043	0.371	6.10432087614603e-25
PSMC2	3.57498532279519e-29	-0.355830070540589	0.103	0.414	6.11393989904434e-25
CDC26	3.66661779911492e-29	-0.464107378616176	0.022	0.311	6.27064976004634e-25
GABPB1	3.80581204507021e-29	0.369928129833079	0.178	0.272	6.50869975947908e-25
GRHPR	3.9450636095884e-29	-0.29513696160749	0.049	0.299	6.74684778511807e-25
MRPL22	4.10242042260145e-29	-0.253046174510692	0.032	0.276	7.01595940673301e-25
CXCR4	4.26218929936686e-29	-0.625265044816186	0.627	0.959	7.28919613977721e-25
ATXN3	4.40699347585848e-29	0.362557140411909	0.151	0.211	7.53684024241317e-25
IER2	4.43132432978568e-29	-0.389580720031392	0.616	0.951	7.57845086879947e-25
PFDN6	4.52439834407017e-29	-0.578077806247072	0.022	0.347	7.7376260480288e-25
APEX1	4.55444661662072e-29	-0.460900798487365	0.076	0.4	7.78901460374476e-25
UGGT1	4.74320226402188e-29	0.503577053829721	0.13	0.138	8.11182451193021e-25
GLRX	4.83119375433774e-29	-0.604794183726375	0.049	0.392	8.2623075586684e-25
GTF2B	4.83322074660971e-29	-0.361302629178172	0.059	0.337	8.26577412085193e-25
KHDC4	4.98398969414421e-29	0.357327483214283	0.162	0.257	8.52361917492543e-25
AC003681.1	5.09736956297349e-29	0.693796813083755	0.178	0.15	8.71752142659727e-25
CCDC167	5.14166366426145e-29	-0.780410119598207	0.038	0.413	8.79327319861994e-25
BABAM1	5.43259604087715e-29	-0.314828668642566	0.065	0.342	9.29082574910811e-25
PILRB	5.72667283455282e-29	0.531322332345499	0.135	0.154	9.79375588165224e-25
PTPRC	6.20662050619196e-29	0.56321459973755	0.859	0.969	1.06145623896895e-24
PACS1	6.32018972076565e-29	0.40309138865311	0.135	0.167	1.08087884604534e-24
PHTF2	6.3714983806029e-29	0.337072345668273	0.135	0.243	1.08965365305071e-24
ZCCHC8	6.38367020576623e-29	0.400758509426368	0.157	0.231	1.09173527859014e-24
HBB	6.48056566246217e-29	-0.768391875967816	0.519	0.67	1.10830633959428e-24
MTHFS	6.54169024959309e-29	-0.504287144365122	0.027	0.34	1.11875986648541e-24
RETREG2	6.6204352634768e-29	0.337542401418785	0.124	0.193	1.1322268387598e-24
PIN4	6.89332581393577e-29	-0.615959355708176	0.027	0.359	1.1788965806993e-24
ICOS	6.90274154976346e-29	0.774692428033972	0.53	0.658	1.18050685984055e-24
ATXN2L	7.03237082099387e-29	0.507574090644592	0.168	0.228	1.20267605780637e-24
NDUFV1	7.07548951852758e-29	-0.252859977379948	0.086	0.346	1.21005021745859e-24
SPNS1	7.08988153859816e-29	0.307657306517472	0.124	0.183	1.21251154073106e-24
CYB561A3	7.70387841211221e-29	0.329946600478381	0.108	0.158	1.31751728603943e-24
SLC1A5	7.74964414335824e-29	-0.639064559833326	0.07	0.435	1.32534414139713e-24
EZH1	8.15471852997432e-29	0.423812572592232	0.119	0.16	1.39461996299621e-24
DNAJC19	8.54089219352698e-29	-0.521796619400645	0.032	0.343	1.46066338293698e-24
NOL11	9.12640158546513e-29	0.365710152117573	0.124	0.189	1.56079719914625e-24
LMBRD1	9.5570020187289e-29	0.40849497886951	0.119	0.158	1.63443848524302e-24
TSPAN32	9.59820479661767e-29	0.416833461911897	0.157	0.222	1.64148498431755e-24
HELB	9.65774903506082e-29	0.544031163093758	0.189	0.196	1.6516682399761e-24
C4orf48	1.03578922125049e-28	-0.509430933247157	0.092	0.44	1.77140672618259e-24
NDUFA10	1.05599004321537e-28	-0.389664783065199	0.103	0.426	1.80595417190692e-24
CBWD5	1.28659892500091e-28	0.325925754079605	0.119	0.198	2.20034148153656e-24
STIP1	1.57898567271151e-28	-0.311115594741348	0.086	0.369	2.70038129747123e-24
AIP	1.60714450640515e-28	-0.255832795971512	0.07	0.33	2.74853853485408e-24
SEC61A1	1.63215462226902e-28	0.382199150892256	0.135	0.195	2.79131083500447e-24
TRIM41	1.68141709121113e-28	0.351705987986097	0.124	0.225	2.87555950938928e-24
STAU1	1.82460465862007e-28	-0.28989131950645	0.103	0.385	3.12043888717204e-24
CD247	1.90487559387541e-28	0.527943286966063	0.508	0.708	3.25771824064573e-24
AL390728.6	1.93181524795498e-28	0.46644718475397	0.162	0.182	3.3037904370526e-24
NELFCD	1.93264188918126e-28	0.283716325229704	0.157	0.244	3.30520415887778e-24
VPS13A	1.985105433739e-28	0.419936116210968	0.168	0.224	3.39492731278044e-24
CABIN1	1.99079646684214e-28	0.259860771890989	0.162	0.283	3.40466011759343e-24
WDR12	2.106954355414e-28	0.479325631903388	0.151	0.179	3.60331333862902e-24
MED17	2.13483871365777e-28	0.343462616239249	0.13	0.222	3.65100116809752e-24
CDV3	2.13612482675799e-28	-0.563429968337048	0.076	0.424	3.65320067872151e-24
RB1	2.26186557457129e-28	0.434382677284842	0.189	0.225	3.86824250563182e-24
FAM3C	2.30823466868631e-28	0.379568331553043	0.254	0.385	3.94754293038733e-24
ZNF281	2.33759347968765e-28	0.333758526727975	0.124	0.206	3.99775236896182e-24
HMGCS1	2.4714752411966e-28	0.312236276116251	0.189	0.301	4.22671695749442e-24
ARL3	2.54585080243555e-28	-0.558050796429029	0.043	0.369	4.35391404232528e-24
CASC4	2.56829459625611e-28	0.261194707659432	0.13	0.225	4.3922974185172e-24
KIAA2026	2.59110928573988e-28	0.402135293843832	0.173	0.25	4.43131510047234e-24
SMIM30	2.67735724560191e-28	-0.348778909029022	0.07	0.35	4.57881636142838e-24
TMEM167B	2.84542841224887e-28	0.426213378175248	0.168	0.203	4.86625167062802e-24
FDPS	2.94728096431483e-28	-0.26459818340949	0.162	0.484	5.04043990517122e-24
CNST	2.9672303601179e-28	0.315468758550888	0.097	0.174	5.07455736187364e-24
CHMP2B	3.17548704461066e-28	-0.281166413467429	0.081	0.352	5.43071794369315e-24
ARL14EP	3.32949380694587e-28	-0.374939518554883	0.049	0.323	5.69410030863883e-24
TAOK1	3.49347395879149e-28	0.466341391145878	0.173	0.228	5.9745391643252e-24
NECAP1	3.53893072102565e-28	0.364802820387665	0.151	0.201	6.05227931909807e-24
CCDC141	3.58414817261747e-28	0.381697364670589	0.184	0.295	6.1296102048104e-24
HIST1H1C	3.74155837222464e-28	-0.487423653125487	0.032	0.334	6.39881312817857e-24
DGCR6L	3.84619341243298e-28	-0.388640034449582	0.038	0.311	6.57775997394288e-24
DPP9	3.91042236677423e-28	0.274320050278725	0.108	0.177	6.68760433165728e-24
ABI2	4.05255960481067e-28	0.287365340415141	0.108	0.201	6.93068743614722e-24
ATL3	4.67006764023875e-28	0.260152220063337	0.13	0.219	7.98674967833632e-24
AC016831.5	4.8299862121684e-28	0.296487050304829	0.184	0.314	8.2602424200504e-24
SYNE1	5.00190469408015e-28	0.440609920928747	0.168	0.251	8.55425740781588e-24
TRRAP	5.13487619257611e-28	0.541100277626202	0.146	0.128	8.78166526454366e-24
VIM	5.14463088329065e-28	-0.747877259239699	0.892	0.997	8.79834773660368e-24
TENT5C	5.51069352889819e-28	0.528067032513459	0.189	0.237	9.42438807312169e-24
SHPRH	6.01364831254114e-28	0.425512665547217	0.135	0.189	1.02845413441079e-23
STX16	6.13410424520161e-28	0.310796098723166	0.13	0.206	1.04905450801438e-23
INPP5K	6.1677146518264e-28	0.300742518135455	0.097	0.166	1.05480255975535e-23
FAM208B	6.63761546539894e-28	0.39850537328223	0.13	0.166	1.13516499689253e-23
KLF12	7.1595808160873e-28	0.401346322405668	0.119	0.153	1.22443151116725e-23
NBPF19	8.21049497738763e-28	0.321752644997017	0.13	0.231	1.40415885103283e-23
TM9SF2	8.23697771658011e-28	0.433133116194186	0.173	0.222	1.40868792908953e-23
RAPGEF6	8.4220381445509e-28	0.317784843931424	0.097	0.167	1.4403369634811e-23
PFKL	8.87044716007116e-28	0.268523828209213	0.119	0.247	1.51702387331537e-23
UBALD2	9.20870716085903e-28	-0.274226556564697	0.065	0.326	1.57487309865011e-23
INSIG2	9.57388493693097e-28	0.294686749436307	0.119	0.188	1.63732580191393e-23
SCAF4	9.68914992072588e-28	0.351121379887812	0.108	0.157	1.65703841944254e-23
NDUFAF8	9.82256777580513e-28	-0.32383269353896	0.086	0.372	1.67985554101819e-23
AP1G2	9.99058917846652e-28	0.375521043182036	0.141	0.218	1.70859056130134e-23
CREM	1.00337244464242e-27	-1.32334866253162	0.368	0.802	1.71596755482747e-23
PCNX4	1.03952819306092e-27	0.503165899872541	0.162	0.195	1.77780111577278e-23
IL27RA	1.04864527027291e-27	0.269183455127197	0.227	0.419	1.79339314122073e-23
PCF11	1.08374890691724e-27	0.256030372313831	0.178	0.321	1.85342738060986e-23
NKAP	1.12123173649268e-27	0.274767148545815	0.141	0.237	1.91753051574978e-23
ANKRD36B	1.15583236004217e-27	0.541047286955684	0.173	0.182	1.97670450214412e-23
LMF2	1.18118281583388e-27	0.31455637446426	0.13	0.214	2.0200588516391e-23
CDC42SE1	1.26465244151716e-27	0.322529793677647	0.416	0.647	2.16280860548264e-23
COA3	1.28551883784146e-27	-0.597911467079994	0.011	0.326	2.19849431647646e-23
FNDC3A	1.42812729351788e-27	0.397064595695345	0.124	0.156	2.44238329737427e-23
WDR82	1.50727868110736e-27	0.265656364294503	0.178	0.289	2.57774800042981e-23
JAK3	1.68005449656955e-27	0.262236113502082	0.124	0.201	2.87322920003325e-23
DECR1	1.96743299831329e-27	-0.26018401083794	0.065	0.311	3.36470391371539e-23
SLC30A7	2.04445193052817e-27	0.525043682305332	0.151	0.186	3.49642169158928e-23
MYO9A	2.13137056819135e-27	0.684652727627353	0.162	0.169	3.64506994572084e-23
FRYL	2.23660786213116e-27	0.366708317857632	0.189	0.244	3.82504676581671e-23
GPR65	2.32509051549821e-27	-0.265266656931283	0.395	0.765	3.97636979960504e-23
AC008079.2	2.32707871901093e-27	0.444148910232725	0.141	0.182	3.97977002525249e-23
HPRT1	2.36586363323345e-27	-0.683717290945322	0.038	0.398	4.04609998555584e-23
SFXN3	2.49324610214234e-27	0.546753485967424	0.173	0.215	4.26394948388383e-23
APOBEC3C	2.54176454975795e-27	-0.433358610283566	0.07	0.378	4.34692573299605e-23
KIAA0319L	2.71612227173226e-27	0.504686490856646	0.141	0.166	4.6451123091165e-23
ZNF677	2.73048212536522e-27	0.484119001820163	0.146	0.183	4.66967053079961e-23
TTF1	2.7413269099554e-27	0.270768857827253	0.13	0.247	4.68821728140573e-23
IL1R1	2.81398313269808e-27	0.750951566557574	0.216	0.157	4.81247395354025e-23
NPC2	2.89964168688479e-27	0.319273616113446	0.157	0.24	4.95896721291038e-23
HGSNAT	3.01980572627047e-27	0.31163761636958	0.157	0.228	5.16447175306776e-23
ZNF830	3.0235645179618e-27	0.251271254076855	0.141	0.237	5.17090003861827e-23
TRMT10B	3.05197347542646e-27	0.529616889868182	0.157	0.185	5.21948503767433e-23
TIPRL	3.26584390246065e-27	-0.351511350448222	0.092	0.385	5.5852462419882e-23
TARS2	3.39332804087592e-27	0.301318699575057	0.108	0.15	5.80326961550599e-23
CDC14A	3.68599569151524e-27	0.44462945282833	0.157	0.202	6.30378983162937e-23
PPP1R15B	3.7712777632792e-27	0.290814576576286	0.146	0.26	6.44963923076009e-23
ELP6	4.29492711765045e-27	0.262835068164754	0.124	0.206	7.3451843566058e-23
SLC25A11	4.33440049112084e-27	-0.36709993892182	0.038	0.298	7.41269171991485e-23
HCG18	4.63390926379607e-27	0.290018810786347	0.13	0.267	7.92491162294403e-23
CTNNB1	4.72925884646483e-27	0.294651300323853	0.384	0.593	8.08797847922416e-23
ELMO1	4.85095070000989e-27	0.40554405716069	0.173	0.238	8.29609588715692e-23
GOLGA3	4.89500827920011e-27	0.268971336278407	0.092	0.188	8.37144315908803e-23
FBLN7	4.91308095683033e-27	0.569569159320916	0.141	0.196	8.40235105237123e-23
RARRES3	4.93950039335665e-27	-0.642950132718009	0.059	0.411	8.44753357271854e-23
PRKAG2	4.9583482694688e-27	0.43935882544226	0.114	0.151	8.47976721044554e-23
NRIP1	5.42098552976151e-27	0.288307749653688	0.2	0.312	9.27096945299814e-23
MINDY2	5.43498563675659e-27	0.305739325621412	0.162	0.27	9.29491243598112e-23
SMIM27	5.49374911878141e-27	-0.274723766329139	0.016	0.228	9.39540974293996e-23
GNL3	5.50393854318142e-27	0.340312809836746	0.216	0.374	9.41283569654887e-23
HINT2	5.57922843998746e-27	-0.298736440665223	0.043	0.298	9.54159647806656e-23
ARL16	5.71771971433252e-27	0.314602798745804	0.086	0.161	9.77844425545148e-23
CD226	5.71850818160929e-27	0.53150614582658	0.184	0.234	9.77979269218822e-23
HPS5	5.87036033542856e-27	0.392103548972103	0.114	0.173	1.00394902456499e-22
TPD52	5.99148883551106e-27	-0.266532823475329	0.049	0.285	1.0246644206491e-22
MSL1	6.17388213822424e-27	0.331600392761952	0.114	0.176	1.05585732327911e-22
BCL7B	6.91246307102896e-27	-0.290461409083994	0.097	0.378	1.18216943440737e-22
FBXL19-AS1	6.95903935818784e-27	0.698266876705418	0.151	0.131	1.19013491103728e-22
IRF2	7.28774485254054e-27	-0.278430690909403	0.065	0.323	1.24635012468148e-22
AP3M1	7.76694527690496e-27	0.530005877573515	0.151	0.164	1.32830298125629e-22
ABCC1	7.95334357565032e-27	0.472128358326702	0.146	0.163	1.36018081830772e-22
FAM126B	8.03376873138064e-27	0.301100067677917	0.124	0.202	1.37393512844072e-22
EPB41L4A-AS1	8.05802665179179e-27	-0.296496503972755	0.043	0.288	1.37808371798943e-22
RNF5	8.15537711646861e-27	-0.446752597722462	0.032	0.315	1.39473259445846e-22
KLF3	8.15587290023679e-27	0.598050171236274	0.184	0.158	1.3948173833985e-22
DOCK5	8.71993060047261e-27	0.319854783744286	0.168	0.253	1.49128253129283e-22
LSM10	9.15361967634134e-27	-0.395854213669821	0.038	0.304	1.5654520370479e-22
HSD17B7	9.191845546969e-27	0.333629885143939	0.097	0.182	1.57198942544264e-22
SPG11	9.86603896733283e-27	0.29449290181318	0.141	0.263	1.68728998419326e-22
TRIM58	9.90804944995294e-27	0.475673479142416	0.119	0.151	1.69447461693095e-22
ADPRHL1	1.00011754696335e-26	0.704487663316926	0.195	0.148	1.71040102881673e-22
THYN1	1.08435117182326e-26	-0.439681070431034	0.027	0.295	1.85445737405214e-22
UBE2H	1.10090398255545e-26	0.37662402643984	0.124	0.189	1.88276599096633e-22
LLPH	1.12912792834954e-26	-0.25041551409033	0.108	0.381	1.93103458306338e-22
PMVK	1.14657827543732e-26	-0.330701929510138	0.043	0.294	1.96087816665291e-22
NNT	1.20253086992342e-26	0.309165664592524	0.097	0.169	2.05656829374303e-22
HLA-DQB1	1.25949371336422e-26	-1.01161556351374	0.038	0.401	2.15398614859549e-22
PRKACB	1.40579157959707e-26	-0.340943120282598	0.043	0.32	2.40418475942691e-22
FAM215B	1.40955887893563e-26	0.444323838252749	0.119	0.201	2.41062759475571e-22
LRRC57	1.46191414349229e-26	0.279830804821877	0.097	0.173	2.50016556820051e-22
CPT1C	1.48758793486748e-26	0.311047067316309	0.097	0.161	2.54407288621037e-22
TNKS2	1.5295990780255e-26	0.258456439143597	0.124	0.199	2.6159203432392e-22
GPATCH2	1.57861093583409e-26	0.263562903323212	0.108	0.188	2.69974042246347e-22
PIM1	1.58806131226627e-26	-0.290608636545243	0.141	0.467	2.71590245623777e-22
HSPA5	1.59199671624245e-26	0.63330577437946	0.8	0.93	2.72263278411784e-22
HLA-C	1.62099460421932e-26	0.77792048207333	0.968	0.997	2.77222497213588e-22
STRN3	1.65094584306521e-26	0.27196444644477	0.097	0.169	2.82344758081011e-22
MIR181A1HG	1.65775360945992e-26	0.897290513588329	0.205	0.134	2.83509022289836e-22
ATG10	1.71091446679565e-26	0.281701940746813	0.103	0.182	2.92600592111393e-22
SH3BP5	1.77309604147304e-26	0.937843091489991	0.189	0.093	3.03234885012719e-22
FURIN	1.82497546392787e-26	0.331134955242287	0.216	0.344	3.12107303840944e-22
SNRNP27	1.98442097721509e-26	-0.374371531489336	0.038	0.295	3.39375675523325e-22
DIDO1	2.01978323339645e-26	0.41103524226376	0.124	0.147	3.45423328575461e-22
PLGRKT	2.26724513574653e-26	-0.536991194976282	0.032	0.344	3.87744263115372e-22
ZBTB44	2.31576957173887e-26	0.287799922631296	0.114	0.172	3.96042912158782e-22
SECISBP2	2.33433656759161e-26	0.553649081735199	0.168	0.16	3.99218239789518e-22
PFKFB3	2.4176798771957e-26	-0.502429066214588	0.195	0.574	4.13471612598009e-22
PHF5A	2.49822921976164e-26	-0.403063741468733	0.054	0.334	4.27247161163637e-22
ZNF7	2.50983254860263e-26	0.49280296906186	0.141	0.153	4.29231562462022e-22
SSH2	2.52699694800928e-26	0.403858963839252	0.146	0.18	4.32167018048548e-22
LMNB1	2.53453212859361e-26	-0.315236240732416	0.054	0.314	4.33455684632078e-22
EPS15L1	2.55387605092024e-26	0.346517397361468	0.13	0.172	4.36763882228379e-22
NCOA2	2.55924052124151e-26	0.312713563506326	0.092	0.166	4.37681313942723e-22
CBWD3	2.56314166225442e-26	0.479955700080382	0.195	0.192	4.38348487078751e-22
WDR48	2.60942129896501e-26	0.306051044485391	0.151	0.244	4.46263230548995e-22
KIAA0355	2.67994515497714e-26	0.277134706681689	0.141	0.227	4.58324220404191e-22
H1FX	2.70293084377687e-26	-0.606002449416348	0.114	0.478	4.62255232902721e-22
TRIM11	2.85257396534678e-26	0.260314300264187	0.092	0.176	4.87847199553606e-22
RPA3	2.86837060124346e-26	-0.493165480910144	0.032	0.328	4.90548740224656e-22
HELZ2	2.92759419888774e-26	0.665243336666294	0.249	0.256	5.00677159893782e-22
DCAF8	3.0819855950421e-26	0.290002945575362	0.114	0.18	5.27081176464099e-22
RAB14	3.40189987500356e-26	-0.498873498005361	0.049	0.362	5.81792916623109e-22
CLPP	3.44492487893209e-26	-0.552645111080347	0.049	0.369	5.89151052794967e-22
SS18L2	3.94125637827544e-26	-0.629556820397957	0.016	0.334	6.74033665812665e-22
PHF12	4.03263543913216e-26	0.250626114723895	0.081	0.158	6.89661312800381e-22
NUDT21	4.47758710342427e-26	-0.326503341060634	0.07	0.339	7.65756946427619e-22
GMEB1	4.48373041526888e-26	0.312601529254786	0.146	0.211	7.66807575619285e-22
CDK17	4.48931252258756e-26	0.289888475772834	0.135	0.231	7.67762227612925e-22
ZMYND8	4.65345083364917e-26	0.338241766019889	0.157	0.224	7.9583316157068e-22
CEMIP2	4.70423102787753e-26	0.815279550497468	0.33	0.349	8.04517590387615e-22
KRIT1	4.86814632373847e-26	0.474537186349532	0.168	0.199	8.32550384285753e-22
AKR1B1	5.00979704725434e-26	-0.286799129712482	0.038	0.269	8.56775491021437e-22
AC004687.1	5.43648561273369e-26	0.341369556496087	0.135	0.235	9.29747769489716e-22
HERC6	5.49751128297905e-26	0.310868484021364	0.114	0.198	9.40184379615078e-22
MPC1	5.6445986320176e-26	-0.340706899906668	0.049	0.31	9.65339258047649e-22
DMAC1	5.77221218908675e-26	-0.397860064763284	0.059	0.339	9.87163728577617e-22
DENND3	5.83482609580449e-26	0.356284195883596	0.146	0.199	9.97871958904483e-22
NBAS	6.40612529855186e-26	0.410024033796972	0.108	0.142	1.09557554855834e-21
HLA-DPA1	6.69813052345833e-26	-0.621472000590733	0.151	0.532	1.14551428212184e-21
ARHGEF7	6.86390034161484e-26	0.2827205618389	0.146	0.218	1.17386423642297e-21
BAZ2A	7.83842735083587e-26	0.255707906270461	0.135	0.23	1.34052784553995e-21
TAP2	7.92815869208383e-26	0.639069624381756	0.195	0.212	1.35587369952018e-21
IRAK3	8.2861342160939e-26	0.551635880161056	0.146	0.157	1.41709467363638e-21
NEU1	8.45693103253147e-26	0.734792151385673	0.232	0.235	1.44630434518353e-21
ZNF276	9.49199426586691e-26	0.306844411970471	0.124	0.19	1.62332085934856e-21
CPNE7	9.85057228733332e-26	-0.633290434019729	0.032	0.353	1.68464487257974e-21
NSL1	1.02739746107999e-25	-0.38885975627796	0.038	0.299	1.757055137939e-21
TSN	1.06587969295751e-25	-0.313526906704122	0.097	0.366	1.82286745089593e-21
RAB3GAP1	1.15433616694944e-25	0.256042151133223	0.168	0.297	1.97414571271694e-21
ZNF721	1.16714702370433e-25	0.337600900891055	0.119	0.179	1.99605483993915e-21
STK38L	1.21736391256036e-25	0.261129571933508	0.059	0.128	2.08193576326072e-21
NXF1	1.26182587665689e-25	0.364939418109508	0.141	0.201	2.15797461425862e-21
PHLDB3	1.27414827197394e-25	0.364471252344184	0.103	0.126	2.17904837472983e-21
SVIP	1.32599860185714e-25	-0.401479478754681	0.049	0.324	2.26772280889608e-21
ATP10D	1.37999068882804e-25	-0.307150555731384	0.07	0.328	2.36006007603371e-21
RPF1	1.39906033724665e-25	-0.460250612039499	0.032	0.314	2.39267298875922e-21
H3F3B	1.43247424511193e-25	-0.550501457901441	0.897	0.999	2.44981745399043e-21
ST3GAL2	1.45803458639198e-25	0.347185387318039	0.092	0.141	2.49353074964756e-21
[truncated: 804 more rows]

## Sheet: Cluster 2 vs cluster 0 ILC3s
Supplemental Table 5. Differentially expressed genes between ILC3 clusters from the lung of HSPC-engrafted MISTRG mice.
Cluster 2 versus cluster 0 ILC3s
	p_val	avg_log2FC	pct.1	pct.2	p_val_adj
TMSB4X	0	-2.02196187487286	0.995	1	0
RPS27	1.22992169933348e-309	-2.17040983042751	0.941	1	2.10341209020012e-305
RPL41	3.38062357759967e-303	-1.95208313120529	0.973	1	5.78154244241095e-299
RPS29	1.9593040870835e-301	-2.2784219812385	0.782	0.997	3.3508018497302e-297
RPLP1	7.31069650534388e-300	-2.03774455488733	0.958	1	1.25027531634391e-295
RPL39	3.16120297309774e-298	-2.3155721824487	0.648	0.996	5.40628932459175e-294
RPL26	2.43274221075465e-294	-2.24114173676112	0.68	0.996	4.1604757288326e-290
RPL21	3.05864309210687e-286	-2.17248203436751	0.748	0.999	5.23089141612116e-282
RPL34	4.11969775295207e-281	-2.02987706682031	0.844	0.999	7.04550709709862e-277
RPL13	8.79077886422937e-280	-1.88842965890097	0.946	1	1.50339900136051e-275
RPS18	2.88994131932136e-279	-2.05761134405726	0.858	0.999	4.94237764430339e-275
RPL32	1.34176770093466e-277	-2.12534459953545	0.724	0.997	2.29469112213845e-273
RPS28	3.0579428689887e-270	-2.1312825942471	0.655	0.999	5.22969389454448e-266
RPL13A	3.51533517748935e-268	-1.92561884695364	0.873	1	6.01192622054228e-264
TPT1	7.51935483175546e-268	-2.15412216934692	0.765	0.997	1.28596006332682e-263
RPS14	1.67375396738346e-265	-2.00244841248831	0.77	1	2.8624540350192e-261
RPL28	2.65676983752286e-264	-1.97652252188539	0.775	0.999	4.5436077761316e-260
RPS12	1.13716776912382e-262	-2.13838060408284	0.68	0.994	1.94478431875555e-258
RPS15A	2.98743638656369e-259	-1.95877344652285	0.792	0.999	5.10911370830122e-255
RPLP2	1.12490589536415e-258	-1.87719746748245	0.782	0.997	1.92381406225176e-254
RPL15	4.72528879943291e-257	-1.77204062401779	0.8	1	8.08118890479016e-253
RPL10	1.45747052520889e-255	-1.80447456681779	0.963	1	2.49256609221224e-251
RPS3A	7.97558497799748e-253	-1.94585076576279	0.699	0.997	1.36398454293713e-248
RPL19	1.19205214257925e-250	-1.94554316920555	0.645	0.999	2.03864757423903e-246
RPL23A	2.79846286346969e-250	-1.95667924107249	0.682	0.994	4.78593118910586e-246
RPL7	4.71791728104665e-250	-1.95447779010796	0.687	0.997	8.06858213404598e-246
RPL27A	7.4275255315236e-246	-1.97258830473898	0.687	0.996	1.27025541640117e-241
RPS23	2.11809858013645e-243	-1.9042667829536	0.733	0.999	3.62237219174937e-239
RPS6	2.63882695622093e-243	-1.83124455869969	0.76	0.999	4.51292186052903e-239
RPS27A	2.13450281442215e-240	-1.80437992880864	0.822	1	3.65042671322475e-236
RPL35A	2.102286232964e-238	-1.9988483830568	0.641	0.996	3.59532991561503e-234
RPS3	1.05187595493094e-237	-1.85310089803525	0.689	1	1.79891825812289e-233
RPL18A	3.0848288689365e-237	-1.93503069046441	0.724	1	5.2756743316552e-233
RPS4X	7.98677212667112e-236	-1.90794370310008	0.758	0.999	1.36589776910330e-231
RPS24	7.31418833794277e-229	-1.87867188274942	0.675	0.999	1.25087248955497e-224
RPS15	2.84811381706161e-228	-1.7107239585839	0.768	0.999	4.87084424993877e-224
RPL31	2.50102035828164e-227	-2.09220580340188	0.592	0.993	4.27724501673325e-223
RPL6	1.50674892164332e-223	-1.81749387358147	0.694	0.999	2.5768420057944e-219
RPL37A	1.85559053899809e-222	-1.95358335449448	0.611	0.996	3.17343093979454e-218
RPL36	4.82419904811422e-222	-2.04282327516658	0.594	0.993	8.25034521208494e-218
RPS13	5.30271305497457e-221	-1.98263107641999	0.575	0.993	9.06869986661752e-217
RPS19	1.44002955741467e-220	-1.84449654446593	0.802	0.997	2.46273854909056e-216
RPS25	3.32952749396659e-220	-1.94143270693784	0.606	0.994	5.69415792018165e-216
MALAT1	3.71595625145655e-220	1.39275194274056	0.998	1	6.35502838124098e-216
RPL9	3.73993021774783e-217	-1.96225206728535	0.562	0.996	6.39602865839235e-213
RPL35	3.75564657147751e-217	-1.99837278683931	0.548	0.996	6.42290676654083e-213
RPL12	3.25325345351602e-214	-2.13581949774628	0.538	0.997	5.5637140562031e-210
RPL30	3.11455164037095e-211	-1.81325096983255	0.67	0.993	5.3265062153624e-207
EEF1A1	9.21643367398272e-208	-1.34494939708977	0.99	1	1.57619448692453e-203
RPL37	6.67577664182778e-205	-1.79831183989776	0.653	0.996	1.14169132128539e-200
RPL14	2.7804643413605e-201	-1.67128086361396	0.685	0.997	4.75515011659472e-197
RPL29	4.10995318283469e-201	-2.06635217397976	0.469	0.991	7.02884193328388e-197
RPS20	2.70108984566312e-200	-1.99720472041215	0.531	0.991	4.61940385405307e-196
RPL11	3.41356337904365e-196	-1.45112732727776	0.868	1	5.83787609084045e-192
RPL8	2.24011233842565e-188	-1.58018882740173	0.709	0.997	3.83104012117555e-184
RPS2	4.7417465226942e-188	-1.42823436345389	0.878	1	8.10933490311162e-184
RPS8	5.00784174463282e-188	-1.76110149543251	0.68	0.994	8.56441095167104e-184
RPS16	1.5118811280481e-185	-1.72398403729815	0.601	0.997	2.58561910518786e-181
RPL10A	1.18628584663088e-183	-1.68218650510271	0.633	1	2.02878605490813e-179
UBA52	2.61606275952294e-183	-1.71389830989515	0.531	0.994	4.47399053133614e-179
RPL38	1.24151870207152e-182	-2.02881458000969	0.386	0.99	2.12324528428272e-178
RPS5	3.67019393080818e-181	-1.82904559601776	0.504	0.999	6.27676566046815e-177
RPL18	3.25047205034555e-180	-1.61795174730913	0.638	0.996	5.55895730050096e-176
RPS7	6.81627421085557e-180	-1.59558278352678	0.672	0.996	1.16571921554052e-175
RPL27	5.80551467373666e-178	-1.89127736972458	0.472	0.987	9.92859119502444e-174
RPS9	1.71726479703142e-176	-1.58351322574384	0.653	0.999	2.93686625588313e-172
PTMA	9.77994474882087e-174	-1.32211972424408	0.922	1	1.67256615094335e-169
ATP5F1E	1.97066045082946e-173	-1.97960427285251	0.384	0.985	3.37022350300855e-169
FAU	2.58308275660277e-173	-1.57597332401529	0.653	0.997	4.41758813034206e-169
RPS11	7.23358534626449e-172	-1.82070954270872	0.472	0.994	1.23708776591815e-167
CFL1	1.97065580446457e-170	-1.63257185582078	0.636	0.993	3.37021555679532e-166
RPS17	4.14925246232389e-162	-1.86226157658164	0.377	0.985	7.09605156106632e-158
PFN1	2.44381809380209e-161	-1.66648253307057	0.655	0.996	4.17941770402034e-157
MT-CO2	4.68180824313366e-159	1.38523793742431	0.995	0.999	8.00682845740719e-155
MYL12A	1.3799451906554e-154	-1.65386913759949	0.616	0.994	2.35998226505886e-150
RPL7A	2.3527179904206e-153	-1.67144468188761	0.472	0.987	4.02361830721732e-149
RPS10	1.25726180165276e-149	-1.77448161460632	0.345	0.983	2.15016913318655e-145
RPL17	3.57107259572618e-148	-1.82920461825519	0.364	0.977	6.10724835321092e-144
RPL24	4.39288185632736e-148	-1.6985901725516	0.438	0.987	7.51270655069105e-144
RACK1	3.07525098871864e-145	-1.44614975754161	0.621	0.997	5.25929424090661e-141
COMMD6	1.36247521656729e-144	-1.67330143598152	0.218	0.943	2.33010511537337e-140
MT-ND3	2.14580855191979e-141	1.32660993476297	0.988	0.997	3.66976178549322e-137
MT-ND2	1.09996746425861e-140	1.31009895266558	0.99	0.996	1.88116435737508e-136
RPSA	1.9194340055567e-140	-1.37442175415617	0.694	0.997	3.28261603630307e-136
RPL5	3.24105170419617e-139	-1.49056133071201	0.599	0.99	5.5428466245163e-135
SERF2	4.7355998197121e-138	-1.46280088121758	0.565	0.994	8.09882281167163e-134
RPL36A	3.60281789086276e-136	-1.72687405881757	0.347	0.969	6.16153915695349e-132
MYL6	2.27608245462908e-135	-1.39076750723583	0.724	0.994	3.89255621390665e-131
SH3BGRL3	1.74041330700962e-134	-1.78259566388357	0.413	0.983	2.97645483764785e-130
RPL3	2.67904401898464e-134	-1.06134286287188	0.905	1	4.58170108126754e-130
RPL23	3.73775223767702e-134	-1.63303059956395	0.435	0.983	6.39230387687524e-130
MT-CO3	4.99667052029487e-133	1.37456609626273	0.995	0.999	8.54530592380828e-129
MIF	6.25634494482697e-133	-1.52191008187604	0.161	0.884	1.06996011246431e-128
MT-ATP6	1.21098471446358e-132	1.30888143619583	0.99	0.996	2.07102605867561e-128
H3F3A	2.47523103878671e-132	-1.65410982289682	0.54	0.99	4.23314012253304e-128
RPS21	7.12559893920383e-132	-1.41806830117096	0.587	0.988	1.21861993058264e-127
OST4	1.87503729238904e-131	-1.48865152504025	0.247	0.939	3.20668877744374e-127
TOMM7	1.91118724938963e-131	-1.49962949291585	0.183	0.898	3.26851243390615e-127
MT-ND4	1.782023612088e-130	1.28918342114892	0.99	0.999	3.0476167813929e-126
BTF3	6.1975355428782e-130	-1.53278295159492	0.389	0.98	1.05990252854303e-125
UBL5	5.36311686261336e-129	-1.25071224153518	0.213	0.908	9.17200245844136e-125
COX7C	1.695335392961e-128	-1.53309659986722	0.372	0.974	2.89936258904191e-124
RPL22	1.69661359263443e-128	-1.53400943393865	0.43	0.977	2.9015485661234e-124
TMSB10	4.00030923555395e-128	-1.73393407302209	0.589	0.994	6.84132885464437e-124
MT-CO1	8.93841858210105e-128	1.43754823366283	0.995	1	1.52864834591092e-123
ATP5MG	3.02015377971953e-127	-1.42523277219263	0.374	0.98	5.16506699407634e-123
ATP5MD	8.78174299065374e-127	-1.40513601797422	0.205	0.904	1.5018536862616e-122
UQCR11	3.22336456503589e-124	-1.30319155795234	0.193	0.887	5.51259807912438e-120
ELOB	1.35412145166927e-122	-1.28080240321542	0.247	0.923	2.31581850664478e-118
PSMA7	9.64307641201424e-121	-1.17247947764979	0.242	0.913	1.64915892798268e-116
COX7A2	1.0621162409911e-120	-1.21589030942941	0.244	0.916	1.81643119534297e-116
MYL12B	2.30685599279656e-120	-1.39678740172267	0.384	0.974	3.94518511888067e-116
RPL36AL	2.44792824015165e-120	-1.4540264704187	0.35	0.964	4.18644687630735e-116
ATP5MF	5.40987387018894e-118	-1.14314338425418	0.186	0.86	9.25196629279712e-114
S100A10	2.29536395152471e-117	-1.61616543279598	0.386	0.968	3.92553142989757e-113
UQCRH	3.69643516680142e-117	-1.21687958118796	0.142	0.814	6.32164342226379e-113
COX7B	7.95028230161143e-117	-1.13178975242235	0.164	0.831	1.35965727922159e-112
ATP5MC2	3.57394991541824e-116	-1.30842080077419	0.225	0.895	6.11216914534827e-112
SNRPD2	1.12798681845468e-115	-1.21670822312447	0.171	0.843	1.9290830569212e-111
YBX1	1.38822470195994e-115	-1.4015370811717	0.447	0.98	2.37414188529189e-111
PFDN5	2.81546721537304e-115	-1.38186017878102	0.381	0.967	4.81501203173097e-111
ATP5ME	3.06394807011086e-114	-1.11886216942934	0.156	0.817	5.23996398950359e-110
ATP5PF	3.14410764513617e-114	-1.10006311306299	0.154	0.811	5.37705289471188e-110
DBI	9.56520735321671e-114	-1.24506421650885	0.188	0.856	1.63584176154712e-109
UBB	3.42125640579268e-113	-1.23959744387184	0.694	0.999	5.85103270518663e-109
ARPC5	4.59865290472394e-113	-1.11868967145775	0.24	0.892	7.86461619765887e-109
EIF3K	6.50144868217252e-113	-1.05957960313602	0.2	0.856	1.11187775362514e-108
COX6B1	7.98998590380399e-113	-1.31034646293633	0.164	0.836	1.36644738926856e-108
RPS26	1.4635760509684e-112	-1.67653045514721	0.548	0.978	2.50300776236616e-108
MT-CYB	1.47509348736809e-112	1.30920981790104	0.993	0.999	2.52270488209691e-108
NACA	1.64375201326552e-112	-1.34620864613489	0.509	0.984	2.81114469308669e-108
NOP10	4.42807606719249e-112	-1.13549366925819	0.144	0.798	7.57289569011259e-108
EDF1	6.55435510496968e-112	-1.1369107723056	0.276	0.919	1.12092581005191e-107
TXN	7.01189583193998e-111	-1.15163085709446	0.159	0.812	1.19917442517837e-106
ATP5F1C	1.06925242539498e-110	-0.933855145941761	0.171	0.807	1.8286354979105e-106
S100A11	3.79366798806981e-110	-1.47812343640076	0.425	0.971	6.48793099319699e-106
COPS9	1.42991879282034e-108	-1.14946441119017	0.073	0.699	2.44544711948135e-104
TMA7	4.29278619707181e-108	-1.27625355553132	0.416	0.972	7.34152295423221e-104
UQCRB	4.62458517800364e-108	-1.20740836485234	0.342	0.949	7.90896557142182e-104
COX6C	1.7019637967533e-107	-1.18476569335232	0.281	0.914	2.91069848520749e-103
ARPC3	2.2004017508925e-107	-1.26038063118723	0.425	0.974	3.76312707437636e-103
RHOA	3.38730273825802e-107	-1.09387672043218	0.286	0.914	5.79296514296886e-103
TRDC	3.59820452823973e-107	-1.60898355556881	0.545	0.981	6.15364938419559e-103
CALM1	4.16183340757246e-106	-1.4140316844403	0.499	0.977	7.11756749363043e-102
SEC61G	7.49662779764044e-106	-1.09304030061133	0.181	0.821	1.28207328595247e-101
CHCHD2	3.52953700112084e-105	-1.20839722467277	0.408	0.968	6.03621417931685e-101
CCNI	4.95882611877204e-105	-1.17155227314634	0.372	0.958	8.48058442832394e-101
VAMP8	6.10007360875944e-105	-0.966221841240053	0.232	0.859	1.04323458857004e-100
POLR2L	8.15366400197836e-105	-1.25062642913949	0.227	0.871	1.39443961761834e-100
APRT	1.42006763597168e-104	-0.93561192257508	0.205	0.83	2.42859967103877e-100
S100A4	4.70896712040412e-104	-1.55247805861848	0.721	0.997	8.05327556931513e-100
EEF1B2	5.70063387609865e-104	-1.18037344126828	0.333	0.938	9.74922405490391e-100
SUMO2	1.22047196237606e-103	-1.11039553569827	0.311	0.923	2.08725115005553e-99
HINT1	3.24914115043821e-103	-1.18838276603747	0.396	0.962	5.55668119547942e-99
NEDD8	3.34384518733613e-103	-1.03865575668564	0.149	0.773	5.71864403938226e-99
KLRB1	7.30388194636067e-103	-1.47049879654846	0.702	0.991	1.2491098904666e-98
ATP6V1G1	9.86245016474882e-103	-0.927582935146533	0.271	0.885	1.68667622717534e-98
SAP18	2.66651785869561e-102	-0.919812420777793	0.24	0.853	4.56027884194123e-98
COX8A	9.41036854617148e-102	-1.0815001475115	0.198	0.827	1.60936122876625e-97
OAZ1	2.26598202095471e-100	-1.15353184186854	0.477	0.984	3.87528245223675e-96
PPDPF	2.40457309898038e-100	-1.3252390207877	0.218	0.853	4.11230091387624e-96
C9orf16	2.46735746122336e-100	-1.04207970318254	0.12	0.731	4.21967473018419e-96
ACTB	2.61051681718115e-100	-1.14566266342027	0.978	1	4.4645058607432e-96
RPLP0	2.48942694936379e-99	-1.23317390810384	0.601	0.987	4.25741796880196e-95
FKBP1A	5.77367868087448e-99	-1.01436733456815	0.161	0.776	9.87414528003154e-95
UXT	9.46062399442724e-99	-1.07702736090784	0.066	0.653	1.61795591552695e-94
RHOC	1.18225873291146e-98	-0.937786400570871	0.227	0.837	2.02189888502519e-94
GPX4	1.19229461526317e-98	-0.988100345103265	0.174	0.785	2.03906225102307e-94
NDUFB1	1.39720287100536e-98	-1.01967678469075	0.088	0.677	2.38949634999336e-94
ATP5PO	2.86455011113332e-98	-1.01639522812385	0.137	0.746	4.8989536000602e-94
EIF3H	2.74280742749513e-97	-1.01590573767126	0.196	0.811	4.69074926250218e-93
C19orf53	1.33685783454675e-96	-0.888365135326108	0.11	0.686	2.28629426864185e-92
EIF3E	1.37284450360945e-96	-1.01432378595249	0.252	0.86	2.34783867007287e-92
POMP	1.44640302140293e-96	-1.00284850345343	0.174	0.782	2.47363844720329e-92
ANAPC16	2.80394975714153e-96	-0.847614630991246	0.225	0.823	4.79531487466344e-92
NDUFB4	3.45757670145316e-96	-0.968237025850722	0.086	0.663	5.9131476748252e-92
NDUFA1	5.27414507848192e-96	-0.715282292335494	0.235	0.808	9.01984291321978e-92
GMFG	1.05549342390306e-95	-1.19255556727069	0.274	0.884	1.80510485355902e-91
MT-ND5	1.54757876334667e-95	1.26010868923373	0.88	0.891	2.64666920107548e-91
GUK1	2.13583649052156e-95	-0.804901065945608	0.193	0.775	3.65270756608997e-91
MZT2B	1.9365658727712e-94	-0.975041634856068	0.178	0.778	3.3119149556133e-90
PSMB3	1.9484760697976e-94	-0.729890625275562	0.196	0.762	3.33228377456786e-90
GPSM3	2.15516831031843e-94	-0.885534195706672	0.271	0.86	3.68576884430658e-90
SEM1	2.51434885044675e-94	-0.765985859343657	0.196	0.769	4.30003940403403e-90
NDUFS5	4.0171675180021e-94	-1.0204785715511	0.161	0.762	6.8701598892872e-90
UBE2L3	4.64385622768657e-94	-0.752551823467577	0.156	0.714	7.94192292058958e-90
PSAP	6.82786028087843e-94	0.993067844095411	0.594	0.612	1.16770066523583e-89
SF3B6	1.1107939960011e-93	-0.654670307255479	0.149	0.682	1.89967989196109e-89
SNRPG	3.26201174854736e-93	-0.99146552809939	0.147	0.738	5.5786924923657e-89
ATP5IF1	4.39301999245831e-93	-0.75403760908913	0.225	0.794	7.5129427911022e-89
RBM3	4.5585769101317e-93	-0.871353176163009	0.242	0.83	7.79607823170724e-89
RAC1	1.25113345368663e-92	-0.819458781490063	0.279	0.858	2.13968843249488e-88
C4orf3	1.25385737496924e-92	-1.02903689598179	0.174	0.773	2.1443468826724e-88
UBXN1	1.26339126846843e-92	-0.64299884999658	0.166	0.702	2.1606517473347e-88
SF3B5	1.6647660611431e-92	-0.841583065150327	0.144	0.708	2.84708291776692e-88
GABARAPL2	4.87096677975944e-92	-0.709923760775999	0.147	0.692	8.3303273867446e-88
HLA-A	5.38294988673001e-92	1.11905319602562	0.993	0.999	9.20592089628566e-88
SH3BGRL	6.53265611683237e-92	-0.67292278192236	0.147	0.688	1.11721484910067e-87
PPP1CA	6.58073507608973e-92	-0.887367498225749	0.257	0.843	1.12543731271287e-87
COX5B	8.38443867610226e-92	-0.668744539306023	0.252	0.811	1.43390670238701e-87
UQCRQ	2.42396799156068e-91	-0.991673291239735	0.169	0.762	4.14547005916708e-87
UQCR10	2.70538370181587e-91	-0.924756636044478	0.11	0.676	4.6267472068455e-87
TBCB	3.51791630447993e-91	-0.660843763949304	0.178	0.717	6.01634046392157e-87
TSTD1	3.69465746050373e-91	-0.875836977113254	0.095	0.642	6.31860318895348e-87
ROMO1	3.70695964520834e-91	-1.02913656616371	0.061	0.618	6.3396423852353e-87
DYNLRB1	4.90014841717844e-91	-0.93173062564085	0.12	0.69	8.38023382305858e-87
BRK1	5.0076982507851e-91	-0.808004665667367	0.237	0.811	8.56416554849268e-87
MT-ND1	5.03041321878786e-91	1.11978489106058	0.971	0.98	8.603012686771e-87
RAN	1.18347243431511e-90	-0.909711316055686	0.301	0.879	2.0239745571657e-86
PPIA	1.30976799399202e-90	-1.19861274643633	0.416	0.949	2.23996522332516e-86
NCOR1	1.7135580450911e-90	0.818311975803742	0.68	0.804	2.93052696871479e-86
DRAP1	2.0362073236334e-90	-0.648445236630977	0.355	0.901	3.48232176487784e-86
SELENOH	2.0784792543631e-90	-0.953497216156649	0.186	0.772	3.55461522081177e-86
PRDX5	3.60929439363072e-90	-0.816701004026538	0.196	0.767	6.17261527198727e-86
SUMO1	3.9035001652194e-90	-0.449331686269428	0.296	0.815	6.67576598255821e-86
SNRPB2	4.36551848023901e-90	-0.68311239517454	0.191	0.738	7.46590970490475e-86
MTRNR2L10	5.35463374032578e-90	1.636182487099	0.934	0.895	9.15749462270515e-86
PSMA1	5.91628897405189e-90	-0.394692690229691	0.291	0.797	1.01180374034236e-85
EEF1D	9.47427333992482e-90	-1.03755743916508	0.54	0.984	1.62029022659394e-85
SMG1	1.00046912559e-89	0.945964777973244	0.606	0.661	1.71100229858402e-85
GTF3A	1.00871913938677e-89	-0.740259889911507	0.142	0.688	1.72511147217926e-85
ECH1	1.26321679483614e-89	-0.813525807974721	0.22	0.791	2.16035336252876e-85
SRP14	1.86056308325076e-89	-1.03655790193775	0.509	0.98	3.18193498497546e-85
SNX3	2.3677239179241e-89	-0.770947364949789	0.147	0.692	4.0492814444338e-85
CDC42	2.78776182504444e-89	-1.17449664100413	0.46	0.961	4.767630273191e-85
NDUFA4	6.34686451432172e-89	-0.702510227602084	0.391	0.927	1.0854407692393e-84
RSL24D1	7.66735955407603e-89	-0.895919663871631	0.127	0.692	1.31127183093808e-84
TRAPPC1	9.55343703382888e-89	-0.828000622588903	0.215	0.786	1.63382880152542e-84
CALM2	1.12609777186277e-88	-0.892029125943582	0.391	0.938	1.92585240943971e-84
ERH	1.46415127736696e-88	-0.7605090009684	0.205	0.76	2.50399151455298e-84
PDIA6	1.72646806602781e-88	0.751838873720262	0.604	0.762	2.95260568652077e-84
CRIP1	2.6688654480625e-88	-1.63695354443844	0.462	0.948	4.56429368927649e-84
ATP5PD	8.20085114390119e-88	-0.989335615384449	0.071	0.616	1.40250956262998e-83
NDUFB11	2.55451873362194e-87	-0.575145954713109	0.205	0.721	4.36873793824024e-83
NDUFA11	2.97207909458956e-87	-0.811875583891148	0.183	0.743	5.08284966756706e-83
ATP6AP2	3.21262205539393e-87	0.673804331281703	0.526	0.65	5.4942262391347e-83
SUB1	4.01969593843301e-87	-0.819039769603153	0.318	0.878	6.87448399390813e-83
RAB7A	6.37034923177785e-87	-0.640027569800887	0.183	0.711	1.08945712561865e-82
NDUFB2	6.85181820191505e-87	-0.986856106008132	0.271	0.852	1.17179794889151e-82
ATP5MC3	7.02325019573966e-87	-0.827315881528235	0.235	0.801	1.2011162484754e-82
SRI	7.77601883200941e-87	-0.763078321355583	0.267	0.83	1.32985474065025e-82
LMAN2	8.37918224209882e-87	0.508674636808336	0.46	0.634	1.43300774704374e-82
OSTF1	1.531423513834e-86	-0.741614645405913	0.264	0.818	2.6190404933589e-82
SNX6	2.62475809277642e-86	-0.632992746329419	0.178	0.698	4.48886129026624e-82
UBE2I	2.84810032899092e-86	-0.399729832393728	0.249	0.73	4.87082118264027e-82
PSME1	3.62300621381948e-86	-1.04115856349868	0.377	0.926	6.19606522687408e-82
TMED9	6.2746438768571e-86	0.640393064353258	0.567	0.733	1.0730895958201e-81
FTL	6.39432563304945e-86	-1.2048023187629	0.394	0.933	1.09355756976412e-81
EIF3F	6.66577494227402e-86	-0.666384360466119	0.262	0.811	1.1399808306277e-81
MTRNR2L8	6.95186771192764e-86	1.64232984571251	0.988	0.981	1.18890841609386e-81
TPM3	9.3618872983124e-86	-0.851458176836279	0.372	0.916	1.60106996575739e-81
CAPZA2	1.0240464161805e-85	-0.376743285717956	0.232	0.714	1.75132418095189e-81
N4BP2L2	1.0244971932092e-85	0.864779441701216	0.702	0.83	1.75209509982637e-81
TMEM230	1.38977853660551e-85	-0.701121037735782	0.137	0.657	2.37679925330274e-81
PRELID1	1.69155679289766e-85	-0.885316419749856	0.2	0.767	2.89290042721359e-81
SLC25A5	2.63759852983197e-85	-0.790708494859524	0.222	0.779	4.51082100571863e-81
TBCA	2.83769005933817e-85	-0.917895734107744	0.13	0.686	4.85301753948014e-81
VPS28	5.87843787064136e-85	-0.625194551891157	0.171	0.679	1.00533044463708e-80
ST13	6.57335767453509e-85	-0.733187455349585	0.144	0.672	1.12417562949899e-80
CMPK1	7.13034605282466e-85	-0.632233947991573	0.186	0.709	1.21943178195407e-80
ATP5MPL	7.41997116518187e-85	-0.583170949779039	0.232	0.747	1.2689634686694e-80
BSG	7.57372118814489e-85	0.622576400581922	0.535	0.708	1.29525779759654e-80
RAC2	1.23015802096654e-84	-0.805754649409135	0.342	0.891	2.10381624745698e-80
JTB	2.48414845262756e-84	-0.662722054978737	0.21	0.737	4.24839068368365e-80
SCP2	3.44636858764157e-84	-0.705701033419857	0.132	0.644	5.89397955858462e-80
MRPS21	3.84705361937278e-84	-0.717456376343795	0.142	0.66	6.57923109985134e-80
TRMT112	6.74830125705699e-84	-0.734434766310908	0.225	0.767	1.15409448098189e-79
PSMA2	1.05421739441153e-83	-0.580128279557214	0.218	0.725	1.8029225879226e-79
LDHB	1.98093991153386e-83	-0.678430525122307	0.252	0.794	3.38780343670521e-79
OS9	2.04075843913682e-83	0.76668117776065	0.428	0.459	3.4901050826118e-79
DYNLL1	2.09529292714788e-83	-1.12320707386538	0.259	0.837	3.58336996400831e-79
NDUFA3	2.29403310028074e-83	-0.347940954908805	0.232	0.69	3.92325540810012e-79
PTPN7	2.57177545877854e-83	0.778423375080664	0.516	0.721	4.39825038960305e-79
STAT3	2.89620919511439e-83	0.901559502920954	0.658	0.747	4.95309696548462e-79
TMEM258	3.020455529189e-83	-0.741428474631333	0.311	0.858	5.16558304601902e-79
EID1	3.35863633705807e-83	-0.663188918833924	0.222	0.751	5.74393986363672e-79
PPP4C	3.67250545313252e-83	-0.427018445002167	0.186	0.648	6.28071882594724e-79
SLC25A6	3.95580302444618e-83	-0.991768817357053	0.435	0.949	6.76521433240786e-79
AAK1	4.38640483826929e-83	0.728385194338164	0.521	0.603	7.50162955440815e-79
ATP5F1D	5.90155480321598e-83	-0.759316020220692	0.259	0.807	1.009283902446e-78
ZFAS1	6.0255253504677e-83	-1.00139111241009	0.154	0.718	1.03048534543699e-78
MRPL33	6.66118405031146e-83	-0.792776593020788	0.098	0.61	1.13919569628427e-78
ATP6V1F	7.96945808199742e-83	-0.827929434228169	0.098	0.619	1.3629367211832e-78
C8orf59	8.40487184243735e-83	-0.75780781347017	0.09	0.584	1.43740118249364e-78
ARL6IP4	8.87728170427621e-83	-0.742937985703377	0.203	0.741	1.51819271706532e-78
SOD1	1.16875669522142e-82	-0.741021955589354	0.164	0.689	1.99880770016768e-78
UBE2D3	1.16963965262396e-82	-0.681827813046288	0.399	0.917	2.00031773391749e-78
GNG5	1.62444304520149e-82	-0.88382594751787	0.156	0.706	2.77812249590358e-78
TRIR	1.74700644729148e-82	-0.797416531256766	0.254	0.807	2.98773042615788e-78
TAGLN2	1.80222796107386e-82	-1.06296771553906	0.425	0.943	3.08217025902852e-78
MAGOH	1.98174791246942e-82	-0.765940386796508	0.108	0.618	3.3891852799052e-78
BANF1	2.26632803775763e-82	-0.595843372530048	0.144	0.626	3.87587421017309e-78
AKAP9	2.57969159066396e-82	0.951365626335222	0.653	0.734	4.41178855835351e-78
EIF3G	2.88911839878218e-82	-0.707949009705207	0.186	0.715	4.94097028559729e-78
NPM1	2.97670618994715e-82	-1.03128856981967	0.487	0.965	5.09076292604761e-78
PCBP1	3.58408756088615e-82	-0.818573137419212	0.262	0.815	6.12950654662749e-78
LSM7	3.75493786624301e-82	-0.69219410019617	0.103	0.592	6.4216947388488e-78
WDR83OS	3.83185541998777e-82	-0.33764639793487	0.33	0.798	6.55323913926309e-78
VDAC2	4.30468096971588e-82	-0.499134720098932	0.174	0.641	7.3618653944081e-78
NDUFB8	4.40710232467012e-82	-0.608541951342293	0.193	0.702	7.53702639565084e-78
MORF4L1	5.13256287714475e-82	-0.649357950196363	0.384	0.903	8.77770903249294e-78
C11orf58	5.28691992853231e-82	-0.433411494986461	0.311	0.799	9.04169046177596e-78
H2AFZ	6.37032970425721e-82	-0.881300134976562	0.198	0.753	1.08945378602207e-77
SNU13	8.50233141853697e-82	-0.718692199020729	0.139	0.651	1.45406871919819e-77
TAP1	9.65570975481941e-82	1.13677690135839	0.609	0.608	1.65131948226922e-77
PET100	1.20795515397386e-81	-0.34808875860568	0.235	0.688	2.0658449043261e-77
YWHAB	1.7328012778304e-81	-0.703430938777454	0.394	0.914	2.96343674534554e-77
CAPG	2.76635314655869e-81	-1.13506524532847	0.482	0.959	4.73101715124468e-77
LAMTOR5	4.97992066179564e-81	-0.606804705760284	0.183	0.683	8.51666031580291e-77
LRPAP1	5.13147099188554e-81	0.771718688787009	0.45	0.513	8.77584169032265e-77
SET	6.42455919597529e-81	-0.733062541269281	0.337	0.872	1.09872811369569e-76
PPP1R18	6.67025562049083e-81	-0.696048396373271	0.174	0.689	1.14074711621634e-76
PSMB6	8.20029812371795e-81	-0.592208200302102	0.159	0.645	1.40241498511824e-76
GPBP1	8.25275190105946e-81	0.853530576059008	0.699	0.799	1.41138563011919e-76
PARK7	1.23239677319431e-80	-0.835490052774904	0.252	0.804	2.10764496151691e-76
PSMD4	1.68670662179307e-80	-0.405985319999527	0.147	0.573	2.88460566459051e-76
ARID1B	1.99211035556828e-80	0.795702044996801	0.381	0.432	3.40690713009287e-76
ILF2	2.32793737668564e-80	-0.413257225210563	0.193	0.651	3.98123850160778e-76
AP2M1	2.69836866563404e-80	-0.30204199879759	0.286	0.73	4.61475009196734e-76
TAPBP	3.13805115950623e-80	0.972700146339227	0.633	0.682	5.36669509298756e-76
RPL22L1	5.05282963377805e-80	-0.825470140383801	0.112	0.625	8.64134923968722e-76
RBX1	5.27554578571335e-80	-0.850831755193598	0.166	0.706	9.02223840272697e-76
COPE	9.62604443666323e-80	-0.605103063532225	0.271	0.785	1.64624611955815e-75
PRKAR1A	1.16209676415194e-79	-0.3224198600232	0.271	0.722	1.98741788605265e-75
CNBP	1.18150518314188e-79	-0.650046454820108	0.242	0.763	2.02061016420925e-75
TMEM167A	1.47503988925591e-79	-0.678693193342606	0.215	0.735	2.52261321860546e-75
IQGAP1	1.61134876465923e-79	0.562270731511164	0.589	0.788	2.75572865732021e-75
SSBP1	1.84676098258194e-79	-0.569968341106586	0.161	0.645	3.15833063241164e-75
SEC61B	1.91318448278037e-79	-0.59262384340356	0.342	0.852	3.27192810245099e-75
PCMT1	1.96745074043299e-79	0.359930064590734	0.357	0.613	3.3647342562885e-75
ERP44	1.97166777490189e-79	0.561399559640118	0.381	0.568	3.37194622863722e-75
EML4	2.25731756375442e-79	1.21938922058988	0.848	0.885	3.86046449753282e-75
ITSN2	2.64330227218275e-79	0.562521055204696	0.447	0.618	4.52057554588694e-75
GTF3C6	2.95067229464318e-79	-0.629904414866196	0.093	0.549	5.04623975829877e-75
HLA-B	3.19777373885569e-79	1.08992409428682	1	1	5.46883264819101e-75
SMDT1	5.55177708173669e-79	-0.759603762318535	0.088	0.576	9.49464916518609e-75
PLAC8	6.87245414361322e-79	-1.26304918429625	0.191	0.762	1.17532710764073e-74
PCSK7	7.67649129972339e-79	0.904783679212621	0.538	0.564	1.31283354207869e-74
RSRP1	8.98062068261047e-79	0.893054757204423	0.643	0.717	1.53586574914004e-74
PSMD8	9.19641422626338e-79	-0.528157701483927	0.22	0.705	1.57277076097556e-74
COX7A2L	1.05972870808062e-78	-0.729112124007776	0.142	0.647	1.81234803655948e-74
MRPL54	3.33838309376266e-78	-0.581143198802999	0.115	0.574	5.70930276695291e-74
PSMA4	4.69825371302022e-78	-0.752310398713445	0.232	0.763	8.03495350000719e-74
POLR2K	5.34814504348939e-78	-0.54594719396336	0.159	0.628	9.14639765337556e-74
SUN2	6.11799733536574e-78	0.515467656512624	0.462	0.648	1.04629990429425e-73
RNPS1	6.76747865419148e-78	0.453738173624883	0.447	0.635	1.15737419943983e-73
MRPS6	7.57659567714164e-78	-0.821573380659505	0.23	0.769	1.29574939270476e-73
HLA-C	8.00195960921997e-78	1.02390760965812	0.995	0.997	1.3684951323688e-73
ANKRD12	8.34151666265278e-78	0.854432891111762	0.67	0.782	1.42656617964688e-73
UBE2N	8.80343394867596e-78	-0.444190740162415	0.171	0.615	1.50556327390256e-73
TRAC	9.3217725311809e-78	-1.0645233146501	0.337	0.881	1.59420953828256e-73
FMNL1	1.00633382582565e-77	0.818108778043706	0.597	0.714	1.72103210892703e-73
PGK1	1.16871261538624e-77	-0.468444301069564	0.435	0.908	1.99873231483355e-73
COX5A	1.34042006511524e-77	-0.851904553406772	0.166	0.699	2.29238639536008e-73
PGLS	1.40106413869732e-77	-0.703990606374247	0.125	0.616	2.39609989000015e-73
SNRPD3	1.77944070813716e-77	-0.484341961865092	0.149	0.608	3.04319949905617e-73
SCAF11	2.06606002213695e-77	0.458369386322642	0.506	0.733	3.53337584985862e-73
TCF25	2.33056674778262e-77	0.514764499851308	0.455	0.67	3.98573525205783e-73
LAMTOR4	2.58680404482988e-77	-0.642751073389165	0.117	0.593	4.42395227746806e-73
GAPDH	2.75517845099301e-77	-1.01159299316961	0.763	0.991	4.71190618688825e-73
AKAP17A	3.50087532036055e-77	0.557782103100835	0.357	0.512	5.98719697288062e-73
SNRPE	3.7820362791526e-77	-0.769170733933969	0.11	0.605	6.46803844460678e-73
FAM96B	3.80417430435987e-77	-0.622956324754436	0.139	0.615	6.50589889531625e-73
DYNC1H1	3.93167485440609e-77	0.784365821884401	0.462	0.544	6.7239503360053e-73
ABRACL	4.50910295856235e-77	-0.752606421792593	0.218	0.744	7.71146787973333e-73
ADAR	4.59913829331307e-77	0.78103808725462	0.504	0.583	7.86544630922401e-73
P4HB	5.31460949102047e-77	0.605138246957622	0.494	0.654	9.08904515154321e-73
ELOC	5.67707031632028e-77	-0.616110733230446	0.12	0.584	9.70892565497095e-73
NDUFA12	5.83700249537905e-77	-0.59383717019744	0.242	0.744	9.98244166759725e-73
FIBP	7.34281535776728e-77	-0.678167871656923	0.122	0.602	1.25576828248536e-72
NAA38	7.70856074681136e-77	-1.04090923178586	0.115	0.653	1.31831805891968e-72
AP2S1	9.51497460294342e-77	-0.464975689235092	0.152	0.589	1.62725095659538e-72
RWDD1	9.83287288203605e-77	-0.742252656881768	0.117	0.609	1.6816179202858e-72
MT-ND4L	1.11106370942187e-76	0.920547518486338	0.484	0.499	1.90014115585327e-72
FOXN3	1.12516959260728e-76	0.392937788958733	0.367	0.538	1.92426503727698e-72
PSME2	1.25534457396995e-76	-0.729075961907855	0.362	0.884	2.1468902904034e-72
MPV17L	1.27098637967853e-76	0.92789127827408	0.467	0.43	2.17364090652622e-72
SPN	1.28174016224394e-76	0.645058096642366	0.462	0.625	2.19203202546959e-72
COX4I1	1.51053154292139e-76	-0.823113295818244	0.499	0.965	2.58331104470416e-72
CTSC	1.59334969467401e-76	0.536813096148087	0.518	0.703	2.72494664783149e-72
NDUFB3	1.83363806055022e-76	-0.813666238788986	0.088	0.584	3.13588781115299e-72
PSMC4	2.45045068327192e-76	-0.280716445039199	0.147	0.515	4.19076075853164e-72
PRR13	2.77159210634957e-76	-0.646189298360626	0.176	0.669	4.73997682027904e-72
RPL7L1	3.60477834476877e-76	0.636328991365756	0.413	0.547	6.16489192522355e-72
UQCRC2	4.42689179827944e-76	-0.404635240728629	0.186	0.626	7.57087035341749e-72
NUCB1	4.94988316001414e-76	0.394792843105294	0.364	0.564	8.46529018025618e-72
PSMA5	5.08777220641576e-76	-0.703824737575075	0.137	0.625	8.70110802741223e-72
RGS10	5.29272497050571e-76	-1.02550705916063	0.134	0.67	9.05161824455887e-72
SNRPD1	5.63691553289345e-76	-0.568854127155691	0.11	0.554	9.64025294435438e-72
TUFM	5.69999848433256e-76	0.365977107486405	0.394	0.587	9.74813740790554e-72
DDT	5.7932773122297e-76	-0.750448649573621	0.103	0.589	9.90766285937524e-72
SEC62	6.48340299596003e-76	0.443744820074645	0.513	0.77	1.10879158036908e-71
DDX6	8.40031368816223e-76	0.379604026382581	0.413	0.632	1.4366216469495e-71
LAMP1	8.64480372145804e-76	0.663828449994141	0.621	0.757	1.47843433244375e-71
HMGN3	9.60419326014991e-76	-0.408222302892738	0.284	0.747	1.64250913135084e-71
PGAM1	1.08024125291362e-75	-0.332383870151049	0.252	0.692	1.84742859073287e-71
SNRPB	1.20393583451576e-75	-0.563662584372581	0.325	0.826	2.05897106418886e-71
GLG1	1.41384656899076e-75	0.736986684005356	0.443	0.504	2.417960402288e-71
STT3B	1.46439062412703e-75	0.694359235904151	0.359	0.427	2.50440084538205e-71
UQCRFS1	1.51994992473837e-75	-0.439311712510785	0.139	0.561	2.59941836128756e-71
HIGD2A	1.81091675266487e-75	-0.687320208759129	0.134	0.612	3.09702983040745e-71
PDIA4	2.03494548722483e-75	0.767255975852263	0.46	0.552	3.4801637722519e-71
TERF2IP	2.03852842772698e-75	-0.41029624026056	0.244	0.696	3.48629131709869e-71
DNAJB14	2.1466638945301e-75	1.01694999853077	0.697	0.757	3.67122459242538e-71
DOCK8	2.21926075539543e-75	0.443044489106831	0.369	0.564	3.79537974387726e-71
PYURF	2.42682374033283e-75	-0.570561834185597	0.144	0.609	4.15035396071721e-71
ZNHIT1	3.20036756016688e-75	-0.631049482853787	0.095	0.547	5.4732686013974e-71
SNRPF	3.24391910045846e-75	-0.747136484166495	0.11	0.599	5.54775044560405e-71
PTPN22	3.44591537364001e-75	0.836477824307362	0.565	0.631	5.89320447199915e-71
IL4I1	3.802177715337e-75	1.35180418624499	0.77	0.693	6.50248432876933e-71
PSMA3-AS1	4.20546241280839e-75	0.676251246143858	0.445	0.574	7.19218181838491e-71
SF3B2	4.75622116896443e-75	0.291154196158333	0.45	0.712	8.13408944316296e-71
BCAP31	4.96175057926083e-75	0.334117634985464	0.359	0.564	8.48558584065188e-71
UBE2D2	5.80520133073297e-75	-0.655216221542058	0.244	0.75	9.92805531581952e-71
ANP32B	5.97276136236504e-75	-0.724577997348027	0.161	0.663	1.02146164819167e-70
MTRNR2L12	6.42159758779547e-75	1.80272971455036	0.971	0.977	1.09822161946478e-70
C6orf48	6.49910606335676e-75	-0.813262730425573	0.147	0.66	1.11147711895527e-70
ARHGDIA	6.99888464814876e-75	-0.571141330440264	0.203	0.685	1.1969492525264e-70
HMGN2	1.06210019360228e-74	-0.948302414701701	0.227	0.77	1.81640375109862e-70
SON	1.12252364849615e-74	0.90057009312973	0.856	0.913	1.91973994365812e-70
ATP5F1A	1.20361115592357e-74	-0.492241740620172	0.308	0.786	2.05841579886049e-70
RPN2	1.27386421494351e-74	0.676697679911382	0.516	0.618	2.17856258039638e-70
EMC7	1.35663814045717e-74	0.410301707199729	0.311	0.471	2.32012254780984e-70
NDUFA2	1.43451018134246e-74	-0.767125651169702	0.076	0.545	2.45329931213188e-70
SNHG8	1.53172214710691e-74	-0.61661652711323	0.178	0.658	2.61955121598224e-70
GYPC	1.533360028312e-74	-0.636463393064373	0.269	0.776	2.62235232041918e-70
RSL1D1	2.20748627774529e-74	-0.41377548319967	0.213	0.657	3.7752430322e-70
NDUFA5	2.2958502144055e-74	-0.429786001763149	0.115	0.523	3.92636303667629e-70
RAP1A	2.47011870136488e-74	-0.531893920807115	0.183	0.651	4.22439700307421e-70
POLR2J3.1	2.70962312542965e-74	0.927122901988229	0.465	0.491	4.63399746910979e-70
ANP32A	2.76011887470964e-74	-0.69685842911606	0.122	0.605	4.72035529952842e-70
EIF3I	3.02890412125265e-74	-0.45630109018079	0.249	0.709	5.18003182816628e-70
RNF7	3.0637593538961e-74	-0.615773894152944	0.108	0.555	5.23964124703311e-70
BUD31	3.157436269993e-74	-0.651084387488641	0.103	0.56	5.39984750894202e-70
DEK	3.49040458879336e-74	-0.547698646654301	0.34	0.834	5.9692899277544e-70
CAP1	3.98685820605725e-74	-0.433009025202316	0.479	0.932	6.8183249039991e-70
PSMB7	4.16952071926857e-74	-0.542034641319254	0.164	0.621	7.13071433409311e-70
EIF2S2	6.48959853922924e-74	-0.750454219298348	0.164	0.67	1.10985114217898e-69
SUMO3	8.08646246197689e-74	-0.527414142191945	0.1	0.526	1.38294681024729e-69
HNRNPF	8.15076708883287e-74	-0.527685311655945	0.34	0.826	1.3939441875322e-69
ATF6B	8.42996695828443e-74	0.528457377385757	0.367	0.467	1.4416929492058e-69
SRP9	8.46385874384148e-74	-0.592153306656716	0.21	0.696	1.44748912237177e-69
NDUFB7	8.47569330147282e-74	-0.496557978165202	0.154	0.589	1.44951306841788e-69
UBXN4	8.52363339362796e-74	0.336080148108485	0.472	0.722	1.45771178297825e-69
STUB1	8.86066950406759e-74	-0.431309341899078	0.154	0.578	1.51535169858564e-69
DPP7	8.90283012190152e-74	0.535162516938789	0.377	0.519	1.5225620074476e-69
CTSS	9.89981631238169e-74	0.51635015794274	0.372	0.542	1.69306658574352e-69
TNRC6B	1.01886046389065e-73	0.634145835611886	0.511	0.666	1.7424551653458e-69
SRSF9	1.08367074446245e-73	-0.55040502732852	0.186	0.651	1.85329370717969e-69
CACYBP	1.20336820958233e-73	-0.434383884872484	0.171	0.603	2.05800031202769e-69
RAB5C	1.31227812389698e-73	-0.478410489877222	0.149	0.581	2.24425804748861e-69
ATP1A1	1.53984776503467e-73	0.788985738753564	0.589	0.654	2.63344764776229e-69
CD82	1.61860897636747e-73	0.893744932575097	0.567	0.592	2.76814507138364e-69
TMEM14B	2.28308330559325e-73	-0.435376306036047	0.161	0.583	3.90452906922557e-69
TNFRSF25	2.69069163385128e-73	0.982317007837246	0.682	0.688	4.60162083221246e-69
TMCO1	2.69128206925287e-73	0.384936282069926	0.384	0.596	4.60263059483627e-69
CSNK2B	2.99617251071781e-73	-0.479817748417805	0.139	0.573	5.1240542278296e-69
PSMB9	3.57908004507117e-73	-0.687799507426875	0.257	0.766	6.12094269308071e-69
UFC1	3.58846686306754e-73	-0.383329529210236	0.242	0.68	6.13699602921811e-69
SYPL1	3.84453134573049e-73	0.464901215821028	0.362	0.529	6.57491750746829e-69
RHEB	5.0412318665508e-73	-0.439783795296219	0.159	0.587	8.62151473817518e-69
ARFGAP2	5.63378039970927e-73	0.476483522687736	0.333	0.455	9.6348912395828e-69
PSMB1	5.82513039849339e-73	-0.475997100541474	0.384	0.86	9.96213800750339e-69
MPC2	6.09840956508622e-73	-0.474368097405988	0.105	0.51	1.04295000382105e-68
DNAJC7	7.72850572284742e-73	0.34812731921908	0.377	0.589	1.32172904872136e-68
COX17	8.00491160759726e-73	-0.675092269186848	0.095	0.552	1.36899998313128e-68
SMCHD1	8.16034618556787e-73	0.607118269753697	0.423	0.539	1.39558240465582e-68
STMP1	8.5400694428779e-73	-0.57850987203256	0.103	0.541	1.46052267612098e-68
RBM6	8.70742576113787e-73	0.788603268142332	0.482	0.548	1.4891439536698e-68
SMAP1	8.8543580423402e-73	-0.555695300452806	0.227	0.709	1.51427231240102e-68
ANAPC11	8.93846476929043e-73	-0.758170242028631	0.093	0.568	1.52865624484405e-68
NDUFB9	1.00985958245305e-72	-0.572439771301313	0.178	0.645	1.72706185791121e-68
DDX18	1.21282987878646e-72	0.305588481470054	0.342	0.578	2.0741816587006e-68
ANKRD44	1.67835433788308e-72	0.67103259986592	0.433	0.539	2.87032158864765e-68
MYDGF	1.77558409474105e-72	0.417331359128244	0.33	0.503	3.03660391882615e-68
NAP1L1	1.77963738520338e-72	-0.643460694513858	0.342	0.846	3.04353585617482e-68
PRDX1	1.7867837166809e-72	-0.688695975385158	0.215	0.717	3.05575751226767e-68
TRAF5	2.0487155576262e-72	0.762256825925215	0.435	0.516	3.50371334665233e-68
MYO1F	2.18200719160607e-72	0.628202901647924	0.504	0.664	3.73166869908471e-68
UPF2	2.23721351801186e-72	0.401711424255017	0.33	0.503	3.82608255850388e-68
NUTF2	2.99580983514941e-72	-0.648332499462526	0.139	0.612	5.12343398007252e-68
PTGES3	3.60357189215884e-72	-0.453251828377109	0.262	0.724	6.16282864997005e-68
HNRNPA0	3.65205551002537e-72	-0.566673184447194	0.469	0.933	6.2457453332454e-68
PRRC2C	3.79549888651531e-72	0.822394083589911	0.758	0.86	6.49106219571848e-68
ISCU	4.60656607989391e-72	-0.539870805511906	0.152	0.596	7.87814930983456e-68
NDUFS6	4.69304691324677e-72	-0.50382012335685	0.122	0.545	8.02604883103462e-68
HIST1H4C	4.7594976649768e-72	-0.845121570262809	0.042	0.487	8.13969290664332e-68
NFKB1	4.80606672456083e-72	0.750299755568556	0.611	0.741	8.21933531234393e-68
RNF213	4.88605909092192e-72	0.902256910023514	0.667	0.756	8.35613825729466e-68
RBM8A	4.96909392846765e-72	-0.37186303474776	0.311	0.766	8.49814443646538e-68
ICAM3	5.87771628525976e-72	0.621397495167378	0.68	0.814	1.00520703910512e-67
PEBP1	6.00652106946308e-72	-0.626392897361213	0.227	0.718	1.02723523329958e-67
EIF6	6.29016307268639e-72	-0.64958998851739	0.11	0.56	1.07574368869083e-67
PRMT1	6.84891346449841e-72	-0.443015430999622	0.11	0.504	1.17130118069852e-67
GDI2	6.86128051776262e-72	-0.391348451127941	0.232	0.67	1.17341619414776e-67
NDUFB5	7.21243077648972e-72	-0.489308958259159	0.093	0.493	1.23346991139527e-67
ARID4B	8.00737006972325e-72	0.808055795124655	0.677	0.786	1.36942042932407e-67
SPPL2A	9.86683892745305e-72	0.685702123450202	0.396	0.472	1.68742679337302e-67
ENSA	9.99474726590854e-72	-0.438055106416562	0.215	0.664	1.70930167741568e-67
POLR1D	1.04349830372499e-71	-0.507598087455523	0.13	0.562	1.78459079903047e-67
CCT4	1.28847063022349e-71	-0.372957885049221	0.232	0.66	2.20354247180821e-67
TALDO1	1.3118679733785e-71	-0.447038717586254	0.166	0.59	2.24355660807192e-67
MACF1	1.37799856786246e-71	0.775355699466807	0.557	0.657	2.35665315075837e-67
EMC3	1.4195963939273e-71	0.588319755619312	0.328	0.411	2.42779375289447e-67
TRBC1	1.54269402383696e-71	-1.00118916504163	0.264	0.801	2.63831531956597e-67
TMBIM6	1.58236543299373e-71	0.801074845589796	0.858	0.962	2.70616136350588e-67
AC114760.2	1.66247917748201e-71	1.21564463938894	0.778	0.788	2.84317188932973e-67
CIB1	1.9355853277936e-71	-0.692000042076798	0.134	0.606	3.31023802759262e-67
SLC25A3	2.11260782828934e-71	-0.483174467552021	0.335	0.812	3.61298190794042e-67
CLEC2B	2.39512443476561e-71	-0.28714619958558	0.293	0.73	4.09614180833614e-67
ARPC4	2.66282132865988e-71	-0.262652185851482	0.345	0.775	4.55395703627413e-67
MINOS1	2.6852332311443e-71	-0.503276368936625	0.225	0.69	4.59228587190298e-67
RNMT	2.79231607579317e-71	0.70328783506387	0.487	0.6	4.77541895282148e-67
HOOK3	2.88535726438517e-71	0.577173720130085	0.315	0.427	4.93453799355152e-67
PRKX	3.29979146462563e-71	0.648396058749964	0.452	0.608	5.64330336280275e-67
SPCS2	3.46175952396578e-71	0.335979689994345	0.506	0.76	5.92030113788628e-67
IKZF1	4.28971005263334e-71	0.350291478363638	0.386	0.648	7.33626213201354e-67
AURKAIP1	4.37805499822589e-71	-0.518460604599761	0.125	0.555	7.48734965796591e-67
PSMC5	4.39949349570834e-71	-0.529083809709352	0.183	0.635	7.52401377636041e-67
PAIP2	4.51461365852638e-71	-0.402951222439183	0.176	0.596	7.72089227881182e-67
ZC3H15	4.52247930206217e-71	-0.473132639717578	0.152	0.576	7.73434410238672e-67
MRPL51	5.42570192423179e-71	-0.707619927519754	0.098	0.557	9.27903543082121e-67
COMMD7	5.74202883564333e-71	-0.346109451313966	0.252	0.682	9.82001771471722e-67
CAPZA1	5.89427615529265e-71	-0.258013990757429	0.325	0.746	1.00803910807815e-66
KRT10	7.25444248809213e-71	-0.774027688964329	0.09	0.561	1.24065475431352e-66
SRPRA	7.41388546111311e-71	0.809851610808829	0.379	0.362	1.26792269155956e-66
CAPZB	9.65076215374498e-71	-0.74402170431878	0.313	0.824	1.65047334353347e-66
CCDC12	9.78060490168713e-71	0.353963810848852	0.384	0.58	1.67267905028653e-66
PDIA3	1.11699340339208e-70	0.965871988859785	0.836	0.9	1.91028211848113e-66
HSBP1	1.38121530689348e-70	-0.580334591450324	0.081	0.491	2.36215441784922e-66
ERP29	1.45047967485386e-70	0.321221040190055	0.479	0.734	2.48061033993507e-66
NDUFB10	1.45937976539532e-70	-0.620359893674761	0.11	0.557	2.49583127477907e-66
PFDN2	1.78516483837302e-70	-0.549872261894836	0.068	0.471	3.05298890658555e-66
ZNF207	1.83814718456361e-70	0.393750084959759	0.381	0.584	3.14359931504068e-66
MDH1	2.05094263224753e-70	-0.299505037552852	0.208	0.603	3.50752208966973e-66
DNM2	2.47561047322735e-70	0.366094585548535	0.352	0.548	4.23378903131341e-66
AES	2.96802473185653e-70	-0.614317727126351	0.174	0.644	5.07591589642104e-66
ACTN4	3.04167389656458e-70	0.390472939256192	0.416	0.631	5.20187069790475e-66
HM13	3.76762807078021e-70	0.625009472918038	0.406	0.497	6.44339752664832e-66
TUT4	3.87341313747687e-70	0.462378451601178	0.303	0.427	6.62431114771294e-66
NKTR	4.17958135535753e-70	0.728258576750733	0.455	0.554	7.14792003393244e-66
CMTM6	4.18376397670949e-70	0.491587740055102	0.543	0.75	7.15507315296858e-66
DHRS7	4.52871308016544e-70	0.485090291123112	0.604	0.799	7.74500510969894e-66
GTF2A2	5.47296240157522e-70	-0.5281144307483	0.095	0.5	9.35986029917394e-66
KIT	6.82927863831447e-70	0.946382733429086	0.462	0.455	1.16794323272454e-65
LSM3	7.01262175937138e-70	-0.565229391735152	0.12	0.552	1.19929857328769e-65
DEGS1	7.34712049976616e-70	0.518832121082993	0.428	0.592	1.25650454787001e-65
SLC16A3	7.58198702968806e-70	0.939556223722739	0.648	0.712	1.29667142181725e-65
PRPF38B	7.74741197424489e-70	0.429108123836566	0.467	0.672	1.32496239583536e-65
SSH1	7.82144502905915e-70	0.758170763758458	0.379	0.419	1.3376235288697e-65
KTN1	8.29427976435774e-70	0.704540404645321	0.709	0.842	1.41848772530046e-65
PDCD6	8.71071504708594e-70	-0.49745940824539	0.154	0.581	1.48970648735264e-65
PSMA6	9.23108657959803e-70	-0.298303068175019	0.225	0.634	1.57870042684285e-65
GADD45GIP1	1.16973802744506e-69	-0.592385652546963	0.1	0.531	2.00048597453654e-65
SELENOW	1.1906809831865e-69	-0.433738170152199	0.112	0.503	2.03630261744555e-65
CD46	1.27096414350422e-69	0.58190918880289	0.337	0.426	2.17360287822091e-65
ANP32E	1.27428976502371e-69	-0.410363595888118	0.298	0.749	2.17929035614354e-65
VDAC1	1.36360121644323e-69	-0.380078000170743	0.35	0.794	2.33203080036121e-65
POLR2G	1.49317907587252e-69	-0.536779464514968	0.132	0.565	2.55363485555718e-65
TCIRG1	1.64931139056462e-69	0.563181952733051	0.391	0.512	2.82065234014361e-65
PIK3IP1	1.70954911886658e-69	0.732430613935396	0.457	0.568	2.92367090308563e-65
CCDC88B	1.82422726855517e-69	0.511572769545798	0.328	0.467	3.11979347468306e-65
SRRM2	1.87620579806475e-69	0.520621587192512	0.567	0.731	3.20868715585033e-65
WSB1	2.01415737089533e-69	0.60408438436837	0.355	0.494	3.44461193570519e-65
PTPN4	2.07965968056558e-69	0.501062013403897	0.394	0.565	3.55663398570326e-65
METTL15	2.20459416834991e-69	1.29447926012072	0.526	0.461	3.77029694671201e-65
STK4	2.71477078070869e-69	0.501681437520011	0.472	0.66	4.642800989168e-65
SH3GLB1	2.7232588154955e-69	-0.338695258251823	0.213	0.631	4.6573172262604e-65
SF1	2.8529340914375e-69	0.690791513888401	0.531	0.629	4.87908788317642e-65
TAF7	2.8977755006993e-69	-0.268868627905292	0.303	0.719	4.95577566129594e-65
GLIPR2	3.35009066320878e-69	-0.525460078587184	0.156	0.594	5.72932505221965e-65
GNAI2	3.45753792495575e-69	-0.396556360968788	0.193	0.605	5.91308135925932e-65
PSMB8	3.54559635494441e-69	-0.522239056343683	0.181	0.628	6.06367888622592e-65
CANX	3.72366212803469e-69	0.552721972352791	0.445	0.584	6.36820697136492e-65
TTC19	4.26253974096939e-69	0.494676409739375	0.303	0.414	7.28979546500584e-65
YWHAH	4.28427690435699e-69	-0.564793667815235	0.24	0.715	7.32697036183132e-65
DCTN3	5.26506643877195e-69	-0.546802999219573	0.081	0.487	9.00431662358779e-65
PDCD10	5.88006874020683e-69	-0.352086008183668	0.139	0.515	1.00560935595017e-64
LRBA	5.91901183639382e-69	0.705372672814213	0.35	0.381	1.01226940426007e-64
PCBP2	6.04086897932773e-69	-0.525270139389549	0.306	0.776	1.03310941284463e-64
SLC25A39	6.63168705176131e-69	-0.250457497230285	0.22	0.594	1.13415111959222e-64
POLR2J	7.49029689557056e-69	-0.719398409255452	0.061	0.496	1.28099057508048e-64
JMJD1C	7.51051493557838e-69	0.373602224106278	0.399	0.622	1.28444826428261e-64
NDUFAB1	7.86027758513613e-69	-0.577699410399439	0.088	0.504	1.34426467260998e-64
LSM4	9.15891339096747e-69	-0.633989294202116	0.134	0.589	1.56635736812326e-64
NEMF	9.64758457752212e-69	0.565708904090249	0.362	0.481	1.64992991444783e-64
IL4R	1.23283782370565e-68	0.834821448221533	0.597	0.661	2.1083992461014e-64
ATP5PB	1.47762032382635e-68	-0.501655714816331	0.244	0.699	2.52702627780783e-64
FRG1	1.65233499936715e-68	-0.284335733193815	0.152	0.512	2.82582331591769e-64
TTC1	1.68882917743025e-68	-0.54878858850584	0.076	0.475	2.88823565924121e-64
MED4	1.73719730365716e-68	-0.466357396618767	0.103	0.491	2.97095482871448e-64
MRPL14	2.02233730555984e-68	-0.282557464693327	0.139	0.493	3.45860125996844e-64
TMEM59	2.06825849114309e-68	0.426249349326402	0.557	0.778	3.53713567155291e-64
CARD19	2.09956004305485e-68	-0.616939832449855	0.137	0.586	3.5906675856324e-64
PSMC3	2.18343127709512e-68	-0.278086073856082	0.181	0.557	3.73410417008808e-64
TOMM22	2.19175411141759e-68	-0.605371107391572	0.11	0.544	3.74833788134637e-64
YIPF4	2.35963271954596e-68	0.541312177499968	0.359	0.464	4.0354438769675e-64
C1QBP	2.44592710537076e-68	-0.484513127594002	0.144	0.564	4.18302453560508e-64
COPZ1	2.46726663181661e-68	-0.593694273605033	0.147	0.596	4.21951939373277e-64
RTRAF	2.81532029097269e-68	-0.54771097208182	0.23	0.692	4.8147607616215e-64
ARHGAP45	3.41715695348453e-68	0.253141011482496	0.34	0.577	5.84402182184925e-64
MRPL57	3.94758504698738e-68	-0.505911894229641	0.127	0.547	6.75115994735782e-64
ANKLE2	6.08735660139621e-68	0.40291690670156	0.303	0.427	1.04105972597078e-63
TCEA1	6.28214616227498e-68	-0.487953859162776	0.191	0.625	1.07437263667227e-63
NDUFV2	6.33812327865552e-68	-0.346854100486325	0.161	0.535	1.08394584311567e-63
SNRNP70	6.35004615925541e-68	0.306041614061046	0.303	0.507	1.08598489415586e-63
IFITM1	8.30588504108161e-68	-0.390727033772529	0.445	0.892	1.42047245972578e-63
SKP1	8.62102057628202e-68	-0.577035764230049	0.54	0.965	1.47436693895575e-63
OCIAD2	9.07854797125929e-68	-0.443419197015687	0.254	0.699	1.55261327404476e-63
2023-09-01	9.84952841702138e-68	-0.555725815041232	0.203	0.664	1.684466349879e-63
CCT6A	1.02995854711895e-67	-0.298172739181786	0.222	0.612	1.76143510728282e-63
PPP3CA	1.26177871632089e-67	0.530605890801146	0.487	0.685	2.15789396065199e-63
ZMAT2	1.55685303095302e-67	-0.728768658465683	0.076	0.517	2.66253005353586e-63
DNAJC8	1.76446563570294e-67	-0.507133552634614	0.196	0.647	3.01758913017917e-63
INPP5D	1.81056695852953e-67	0.833937684152367	0.479	0.49	3.0964316124772e-63
RHOF	1.8589602118681e-67	-0.518107990800026	0.193	0.635	3.17919375433682e-63
EIF1	1.96248976955775e-67	-0.723469774721964	0.934	1	3.35625000389767e-63
THOC7	2.24490150692896e-67	-0.564535043812287	0.105	0.522	3.8392305571499e-63
ESYT1	2.35850547675064e-67	0.570988643635295	0.377	0.478	4.03351606633895e-63
SERBP1	2.41150492938535e-67	-0.467454105309353	0.406	0.865	4.12415573023483e-63
CCDC85B	2.5304121958728e-67	-0.364037370804839	0.232	0.64	4.32751093738166e-63
RPN1	2.64151900944061e-67	0.536027114639248	0.296	0.381	4.51752580994534e-63
PCNP	2.64352397752032e-67	-0.624710649790718	0.156	0.606	4.52095470635525e-63
NUDC	2.70720058515851e-67	-0.286946010387497	0.181	0.557	4.62985444073809e-63
DBNL	2.79387505322964e-67	-0.272521923351449	0.257	0.647	4.77808511603333e-63
CHD2	2.91284872803512e-67	0.564955382684126	0.384	0.494	4.98155389468565e-63
PNISR	3.07218806301118e-67	0.665904700078208	0.66	0.799	5.25405602536171e-63
CHMP2A	3.09392971751934e-67	-0.46844353135013	0.198	0.628	5.29123860290158e-63
AKAP13	3.52437823779236e-67	0.506217986097319	0.56	0.744	6.0273916622725e-63
MAP1LC3B	3.6480283654277e-67	-0.430589331001527	0.306	0.756	6.23885811055445e-63
OFD1	4.02935262224681e-67	0.630231789630961	0.333	0.424	6.89099885456649e-63
GOLGA4	4.1633699393756e-67	0.574997244514281	0.362	0.485	7.12019527032015e-63
TBL1XR1	4.17342839725248e-67	0.432553101268979	0.301	0.442	7.1373972449812e-63
ASH1L	4.63372648655449e-67	0.79785676317081	0.386	0.387	7.92459903730549e-63
SHOC2	4.81896653509904e-67	-0.314450594498741	0.161	0.529	8.24139656832637e-63
CALM3	5.11502354326273e-67	-0.644398634234009	0.147	0.602	8.74771326368792e-63
HSPA5	5.11597691477752e-67	1.22822752465769	0.897	0.93	8.74934371965251e-63
GYG1	5.95206361674451e-67	-0.541792816790875	0.154	0.587	1.01792191973565e-62
EWSR1	6.26658247505433e-67	0.274319853067324	0.386	0.599	1.07171093488379e-62
ARPC1B	7.17851452604222e-67	-0.4952665931246	0.518	0.948	1.22766955424374e-62
MYCBP2	7.53124690052596e-67	0.781053434829168	0.616	0.721	1.28799384492795e-62
SMIM26	7.67771420745057e-67	-0.408418479743225	0.139	0.529	1.3130426837582e-62
SRSF11	7.8518390396587e-67	0.25789938240629	0.423	0.685	1.34282151256243e-62
LINC00299	8.04054830705744e-67	0.954013262391786	0.425	0.42	1.37509457147296e-62
EIF1B	8.57492533228198e-67	-0.434035592535831	0.105	0.481	1.46648373032686e-62
PBXIP1	8.92979515043877e-67	0.787125422374591	0.511	0.599	1.52717356662804e-62
RBBP4	9.54378530105699e-67	0.365900411773584	0.244	0.404	1.63217816218677e-62
CHD1	1.03170977422057e-66	0.795089145023415	0.54	0.603	1.76443005587201e-62
TMED10	1.04384423220591e-66	0.408833537069874	0.413	0.606	1.78518240591855e-62
NUCKS1	1.06403096763404e-66	-0.469244642157462	0.183	0.616	1.81970576084773e-62
ACTR10	1.21221858651552e-66	-0.355429176957618	0.11	0.465	2.07313622665883e-62
RBM25	1.36507907454578e-66	0.447229897057867	0.44	0.621	2.3345582332882e-62
BDP1	1.48536050119122e-66	0.498522562617222	0.379	0.574	2.54026352913723e-62
EXOSC6	1.5156034317533e-66	0.279997683279543	0.279	0.468	2.59198498898449e-62
KMT2C	1.56299756132293e-66	0.597869143925863	0.362	0.461	2.67303842937447e-62
TECR	1.73313391242102e-66	0.309598810943848	0.227	0.394	2.96400561702243e-62
PPP4R3A	1.75825429878142e-66	0.639248731049306	0.445	0.567	3.00696650177598e-62
TMED4	1.76411799759367e-66	0.454770345064356	0.298	0.429	3.01699459948469e-62
FIS1	1.95640498331898e-66	-0.628278711722077	0.088	0.509	3.34584380247212e-62
USP15	1.99884980030565e-66	0.690634055868412	0.584	0.683	3.41843292848272e-62
RANBP1	2.05492062094915e-66	-0.544045186214378	0.152	0.583	3.51432524594723e-62
VPS29	2.8119493753392e-66	-0.56381548234297	0.127	0.558	4.8089958217051e-62
ETFB	2.87177113965918e-66	-0.701027796044144	0.12	0.574	4.91130300304513e-62
HNRNPH2	3.10984765932718e-66	-0.428736148752597	0.11	0.493	5.31846146698134e-62
PHPT1	3.47585456469299e-66	-0.6166524304917	0.112	0.541	5.94440647653796e-62
ECHS1	3.58020243282755e-66	-0.430812053038467	0.122	0.504	6.12286220062167e-62
HSD17B10	4.44271537845497e-66	-0.449401031612508	0.086	0.449	7.59793184023368e-62
NDUFA6	4.87751603454925e-66	-0.58303322923153	0.159	0.599	8.34152792228613e-62
PLP2	4.98177947165209e-66	-0.449830427948821	0.452	0.901	8.5198392524194e-62
ATM	5.44817517512697e-66	0.554515626868026	0.411	0.542	9.31746918450215e-62
USP8	5.576060472885e-66	0.567351632396053	0.328	0.423	9.53617862072793e-62
PIN1	6.44784024917991e-66	-0.395217577715115	0.122	0.483	1.10270963941475e-61
HECTD1	7.45114621809299e-66	1.21309793397748	0.57	0.574	1.27429502621826e-61
CALR	7.64510370576452e-66	0.857640732424234	0.714	0.839	1.30746563575985e-61
YWHAE	7.76403174887591e-66	-0.475548310392766	0.171	0.6	1.32780470969276e-61
COMMD8	8.2542466919205e-66	-0.728316832768932	0.103	0.552	1.41164126925224e-61
NDUFAF3	8.37012410711509e-66	-0.266665246115053	0.127	0.468	1.43145862479882e-61
ANXA5	8.76526096702525e-66	-0.596821152359386	0.164	0.608	1.49903493058066e-61
ITGB7	9.38169955936998e-66	0.643281196101462	0.499	0.629	1.60445825864345e-61
STRAP	9.60188699466505e-66	-0.315925861149139	0.169	0.532	1.64211471382762e-61
CBX3	9.99692954445648e-66	-0.420786695012694	0.249	0.689	1.70967489069295e-61
BLOC1S1	1.19547172075858e-65	-0.596880486764866	0.103	0.522	2.04449573684132e-61
RAB11FIP1	1.66099444166306e-65	0.403320682818238	0.477	0.715	2.84063269413217e-61
MYO1G	1.91519550092489e-65	0.36652757150351	0.391	0.602	3.27536734568174e-61
PIK3R1	2.38997852039715e-65	0.290618681017855	0.465	0.751	4.0873412655832e-61
TGOLN2	2.69371237659774e-65	0.597666922052906	0.396	0.493	4.60678690645746e-61
KIAA1324	2.7687617581245e-65	1.1328582417665	0.445	0.344	4.73513635874451e-61
YME1L1	3.08988779086573e-65	0.486550502223371	0.298	0.433	5.28432609993857e-61
AHI1	3.74667764358023e-65	1.0485233743971	0.553	0.507	6.40756810605091e-61
CHMP5	4.1467370511509e-65	-0.557569044376046	0.117	0.535	7.09174970487826e-61
CYLD	4.15740732904579e-65	0.405561098356324	0.377	0.573	7.1099980141341e-61
CASP4	4.18908978942133e-65	-0.393353783860867	0.152	0.544	7.16418135786835e-61
PUF60	4.3341823943068e-65	-0.447974229857448	0.169	0.573	7.41231873074349e-61
TIMP1	6.22772313198717e-65	0.476578990605058	0.604	0.824	1.06506521003245e-60
HTATSF1	6.75418916556395e-65	-0.462480712231216	0.154	0.568	1.15510143109475e-60
LRP10	7.62997142427748e-65	0.49599737155663	0.345	0.469	1.30487771297993e-60
AP3D1	8.15276096346959e-65	0.26105621864961	0.225	0.395	1.39428517997257e-60
ACTR3	9.97941697456769e-65	-0.535638336042677	0.462	0.911	1.70667989099057e-60
CD47	1.07374057939847e-64	0.368907025503791	0.367	0.56	1.83631113888727e-60
RCN2	1.09911469968822e-64	0.459396599645117	0.264	0.352	1.8797059594068e-60
RPS27L	1.17553563151509e-64	-0.515491733735516	0.154	0.58	2.01040103701711e-60
HMGN1	1.21651822374032e-64	-0.686770459447416	0.428	0.897	2.08048946624069e-60
ILK	1.25093201072848e-64	-0.319152036356502	0.225	0.615	2.13934392474784e-60
TEX30	1.25624417519741e-64	-0.622408096726423	0.174	0.632	2.14842878842261e-60
MRPL41	1.28938370466453e-64	-0.446264487268274	0.125	0.513	2.20510401171728e-60
EIF4A2	1.45376060072009e-64	-0.293511750487114	0.477	0.891	2.4862213793515e-60
HNRNPC	1.59662451117042e-64	-0.405358466215609	0.487	0.914	2.73054723900366e-60
EPC1	1.59884974212724e-64	0.490442585740933	0.553	0.734	2.73435282898601e-60
CCT5	1.60722031456161e-64	-0.358499827523633	0.152	0.535	2.74866818196327e-60
EIF4A1	1.63870241208956e-64	0.341274582399548	0.406	0.621	2.80250886515557e-60
RPL4	1.98108294740558e-64	-0.785188901345031	0.682	0.991	3.38804805665303e-60
SFPQ	2.18432528369282e-64	0.396252944463038	0.606	0.833	3.73563310017146e-60
SKAP1	2.21502687782281e-64	-0.252047331685252	0.267	0.654	3.78813896645257e-60
CARD16	2.49573488548251e-64	-0.590257267285192	0.076	0.472	4.26820580115219e-60
PRMT9	2.55377249181126e-64	1.41773341710878	0.724	0.672	4.36746171549561e-60
TAF1D	2.83014887429209e-64	0.403191144226403	0.377	0.539	4.84012060481433e-60
APMAP	2.89922050205545e-64	0.515445158350753	0.333	0.414	4.95824690261523e-60
GLRX3	2.90831525316988e-64	-0.402434872004877	0.127	0.493	4.97380074597113e-60
SSNA1	3.60224884147195e-64	-0.372963483384064	0.142	0.512	6.16056596868534e-60
NHP2	3.70527332008956e-64	-0.673500296281218	0.054	0.459	6.33675843201716e-60
USP16	3.71273280206323e-64	0.428260568339742	0.328	0.49	6.34951563808853e-60
ETS1	3.91447141002738e-64	-0.357941165428603	0.318	0.747	6.69452900542883e-60
VCP	4.01824848196374e-64	0.332299332136357	0.364	0.581	6.87200855385438e-60
ADAM10	4.17537485518454e-64	0.7282843120517	0.325	0.356	7.1407260773366e-60
HLA-F	4.29004624623791e-64	0.705407711744348	0.494	0.581	7.33683709031607e-60
DNAJB11	4.35095903404179e-64	0.526059742638202	0.308	0.411	7.44101014001827e-60
PFDN4	4.98677956364096e-64	-0.46751421309096	0.081	0.452	8.52839040973877e-60
ARL2BP	5.05396269882516e-64	-0.563841893392288	0.066	0.448	8.64328700753078e-60
JPT1	5.05535210818154e-64	-0.510979442077275	0.078	0.458	8.64566317541207e-60
TMEM165	5.22746243128333e-64	0.504225461527302	0.364	0.469	8.94000624998075e-60
CCDC88A	5.42215880526715e-64	0.626834688691956	0.296	0.32	9.27297598876788e-60
ANAPC5	5.65836440281592e-64	0.426772839813868	0.303	0.445	9.67693480169578e-60
HNRNPA1	5.73566988993918e-64	-0.768661825053161	0.645	0.987	9.80914264577399e-60
ASAH1	5.79914229227923e-64	0.47467732774239	0.289	0.426	9.91769314825595e-60
DIAPH1	6.03199543625052e-64	0.270293815327418	0.342	0.557	1.03159185950756e-59
DDOST	6.50059781848424e-64	0.418149279318109	0.33	0.456	1.11173223891717e-59
IFI16	6.75965697080969e-64	-0.259255712667154	0.367	0.782	1.15603653514787e-59
SCAND1	7.02650170276804e-64	-0.67415692508074	0.112	0.547	1.20167232120739e-59
GRB2	7.86322636169429e-64	-0.306390684256416	0.208	0.594	1.34476897237696e-59
SNRPN	8.01903625113945e-64	-0.342124996385236	0.147	0.503	1.37141557966987e-59
BAZ2B	8.20420173317979e-64	0.612279884915983	0.313	0.417	1.40308258040841e-59
LAT2	9.30242824620797e-64	0.395521062971103	0.477	0.679	1.59090127866649e-59
CYCS	1.01439364006986e-63	-0.638806088723176	0.359	0.831	1.73481600324748e-59
IFRD1	1.07715654684984e-63	0.791721066030982	0.614	0.733	1.8421531264226e-59
DNM1L	1.12930992255321e-63	0.422980226918171	0.244	0.349	1.9313458295505e-59
CHD9	1.20928292516324e-63	0.458543271219936	0.377	0.533	2.06811565861418e-59
IQGAP2	1.51996356423822e-63	0.448657972959978	0.328	0.478	2.5994416875602e-59
DYNLT3	1.85743176983078e-63	-0.412423785662954	0.103	0.461	3.17657981276459e-59
TMEM9B	1.90024486124573e-63	0.316442981347174	0.284	0.449	3.24979876170244e-59
HSPD1	1.96670014114132e-63	0.476090385438433	0.477	0.667	3.36345058137988e-59
VEZT	2.28532973535923e-63	0.649494676057889	0.328	0.36	3.90837091341135e-59
MPST	2.33217334397594e-63	-0.420195280769744	0.127	0.504	3.98848285286766e-59
ATP1B3	2.39018183800987e-63	0.884148098079043	0.445	0.517	4.08768897936448e-59
CHST11	2.40946486417182e-63	0.55041689182925	0.323	0.422	4.12066681070664e-59
CSNK1D	2.4814328835482e-63	0.267922911227264	0.34	0.557	4.24374651744413e-59
ORAI2	2.69465647229055e-63	0.408957902158882	0.342	0.506	4.6084014989113e-59
RNF181	2.78934771492288e-63	-0.558372200376996	0.095	0.491	4.7703424620611e-59
PPIB	3.08535690261924e-63	0.345657698543954	0.626	0.881	5.27657737485942e-59
FAM129A	3.31950786879879e-63	0.579122553590823	0.447	0.634	5.67702235721969e-59
PNN	3.75708415144733e-63	0.491493958660639	0.479	0.619	6.42536531580522e-59
IK	3.76488254921627e-63	-0.265729435512554	0.21	0.581	6.43870213566966e-59
VASP	3.77419937733012e-63	-0.465245361358582	0.164	0.568	6.45463577510997e-59
EIF5A	3.98203024828927e-63	-0.717021040394808	0.264	0.75	6.81006813062431e-59
PKM	4.03846941885879e-63	-0.324230794859539	0.447	0.872	6.90659040013231e-59
USP47	4.25588735380525e-63	0.333689243705607	0.264	0.443	7.27841855247774e-59
RB1CC1	4.48394580290764e-63	0.424622338559323	0.259	0.422	7.66844411213264e-59
TM2D3	4.8997948190109e-63	0.329855603038346	0.222	0.366	8.37962909947245e-59
PTPN2	5.7695624708528e-63	0.335647903597333	0.306	0.483	9.86710573765246e-59
MZT2A	5.9604819655882e-63	-0.321790211094433	0.156	0.512	1.01936162575489e-58
GOLGA8B	6.42623521532173e-63	0.728963685494592	0.401	0.436	1.09901474652432e-58
SYF2	6.4961030113138e-63	-0.352642883950744	0.313	0.733	1.11096353699489e-58
ARF6	7.06612708579141e-63	-0.607453728400444	0.435	0.891	1.20844905421205e-58
CAND1	8.44902943595832e-63	0.505447805396431	0.301	0.397	1.44495301413759e-58
RTN4	8.54372131886477e-63	0.263681420161268	0.469	0.733	1.46114721995225e-58
RSBN1L	8.71167941503118e-63	0.298193651487254	0.247	0.413	1.48987141355863e-58
TMEM87A	9.25248342172115e-63	0.647426320520298	0.335	0.363	1.58235971478275e-58
LSP1	9.4414983461682e-63	-0.799224455951599	0.491	0.935	1.61468504716168e-58
FTH1	1.07690799876942e-62	-0.866299377967293	0.89	1	1.84172805949546e-58
BAZ1A	1.1938114235484e-62	0.839919403488795	0.55	0.664	2.04165629655247e-58
ILF3	1.29328942048369e-62	0.32930437695085	0.308	0.49	2.2117835669112e-58
FLNA	1.31331699241218e-62	0.59410686492468	0.315	0.427	2.24603472042331e-58
NOP53	1.32097607688042e-62	-0.516129135766749	0.469	0.907	2.25913328668089e-58
ITGB1	1.4672330735084e-62	1.02473710344317	0.824	0.863	2.50926200231406e-58
PRDX2	1.54748381124599e-62	-0.469359118477476	0.156	0.56	2.6465068139929e-58
EIF3L	1.69061025885514e-62	-0.253964191852604	0.313	0.711	2.89128166469406e-58
MOB1A	1.74876719347391e-62	-0.38205420840092	0.171	0.551	2.99074165427908e-58
SUPT4H1	1.83880529126761e-62	-0.524993668793322	0.11	0.501	3.14472480912586e-58
CCT7	1.8527085324413e-62	-0.331472572478069	0.152	0.516	3.16850213218111e-58
VOPP1	1.90917248027134e-62	0.519674495127626	0.328	0.407	3.26506677576004e-58
HERC2	1.90944573625388e-62	0.452547576736181	0.276	0.403	3.26553409814138e-58
STAT4	2.07539156349126e-62	0.863480506407384	0.496	0.496	3.54933465188275e-58
AP3S1	2.0999047009974e-62	-0.516526067263922	0.088	0.465	3.59125701964576e-58
MEAF6	2.14914652853776e-62	-0.5156316992752	0.098	0.483	3.67547039310527e-58
PPP1R7	2.21310746630913e-62	-0.465229881752759	0.093	0.461	3.78485638888187e-58
IGBP1	2.2194696607484e-62	-0.515531433919978	0.068	0.433	3.79573701381192e-58
PAFAH1B1	2.65098314270105e-62	0.276614669790251	0.311	0.512	4.53371137064733e-58
SLC35E3	2.68370332078581e-62	0.60416078593668	0.276	0.326	4.5896694192079e-58
EMC10	2.95846536141025e-62	0.547797945989655	0.357	0.439	5.05956746108381e-58
PRKAR2A	3.09340850035131e-62	0.378495227966389	0.227	0.356	5.29034721730082e-58
LAMTOR1	3.48983169422214e-62	-0.513368012349662	0.115	0.501	5.9683101634587e-58
SRGAP3	3.54157086927457e-62	0.652843428377188	0.323	0.39	6.05679450063336e-58
DDX21	3.55558737146495e-62	0.290390891745552	0.34	0.567	6.08076552267936e-58
LPIN2	3.63040418104004e-62	0.281559450025276	0.274	0.475	6.20871723041468e-58
TXNL1	4.00755686850108e-62	-0.325688916093568	0.139	0.49	6.85372375651054e-58
FYN	4.02398419424873e-62	0.545452932352693	0.399	0.523	6.88181776900418e-58
MDFIC	4.32871092907043e-62	-0.307020366413844	0.264	0.667	7.40296143089625e-58
SLIRP	4.40891788574342e-62	-0.360268294823421	0.095	0.422	7.54013136819839e-58
CIRBP	4.86234097704323e-62	-0.500472071642649	0.491	0.919	8.31557553893933e-58
CNOT2	4.86863457631217e-62	0.461329976916161	0.286	0.427	8.32633885240908e-58
COPB1	5.01207238653253e-62	0.324261337786593	0.315	0.49	8.57164619544793e-58
IDS	5.12003303249605e-62	0.40067467251509	0.399	0.603	8.75628049217474e-58
TTC17	5.59347694310053e-62	0.709909500313451	0.296	0.292	9.56596426809052e-58
MESD	5.80709654941663e-62	0.350300034985711	0.279	0.435	9.93129651881233e-58
WNK1	7.89085305331407e-62	0.329543647372866	0.276	0.446	1.34949368917777e-57
DCAF11	8.00115098204748e-62	0.260682268833561	0.293	0.522	1.36835684094976e-57
RSF1	8.07896956542988e-62	0.374061017554986	0.328	0.512	1.38166537507982e-57
AKNA	9.47311573420738e-62	0.454928154061626	0.296	0.426	1.62009225286415e-57
ANKRD11	9.83756812184439e-62	0.532410790761173	0.531	0.695	1.68242090019783e-57
RAB11A	1.01038037131296e-61	-0.405813426436894	0.103	0.458	1.72795251101942e-57
ANXA1	1.01115218873761e-61	-0.991439151016363	0.697	0.983	1.72927247317905e-57
TLE4	1.11967753797157e-61	0.671156214542099	0.381	0.465	1.91487252543897e-57
APLP2	1.12118441348631e-61	0.807480768544173	0.34	0.302	1.91744958394428e-57
UBE2L6	1.1535916387734e-61	-0.773967312232592	0.156	0.624	1.97287242063027e-57
CD53	1.26033999311907e-61	0.462018025012908	0.721	0.914	2.15543345623223e-57
TCF7	1.33954605445631e-61	0.555517867612993	0.545	0.685	2.29089166233119e-57
CD58	1.4997878695434e-61	0.427998698983912	0.32	0.464	2.56493721449312e-57
TPI1	1.50557761784745e-61	-0.571876289069039	0.509	0.936	2.5748388420427e-57
ZCRB1	1.60807908056093e-61	-0.609327935263006	0.054	0.439	2.75013684357531e-57
EHMT1	1.82434597083586e-61	0.425187310514624	0.271	0.379	3.11999647932348e-57
SSU72	1.90762144533243e-61	-0.349544265139981	0.218	0.596	3.26241419580752e-57
EIF3A	2.05559810366505e-61	0.314389455199954	0.489	0.702	3.51548387688797e-57
DNAJC3	2.6205971325696e-61	0.67650310303888	0.352	0.416	4.48174521612052e-57
POLR2B	2.65665626119237e-61	0.685895541068499	0.303	0.358	4.54341353789119e-57
RPS19BP1	2.67013886031804e-61	-0.445491462036501	0.076	0.427	4.56647147891591e-57
MRPL52	2.72060803181841e-61	-0.542827105453783	0.137	0.545	4.65278385601584e-57
AC245297.3	2.91086239074064e-61	0.523586688957318	0.355	0.485	4.97815686064464e-57
HPGD	3.16400889126512e-61	-0.793789395300426	0.11	0.555	5.41108800584161e-57
VPS13C	3.45493805968207e-61	0.499967632482633	0.293	0.401	5.90863506966828e-57
PPP2R5C	3.71626731911587e-61	0.332484914926882	0.369	0.549	6.35556036915196e-57
CLTA	3.72606947006627e-61	-0.318533984314946	0.13	0.452	6.37232400770734e-57
HUWE1	3.96771555976954e-61	0.620271899636044	0.284	0.342	6.78558715031786e-57
LGALS1	4.28361126928247e-61	-1.82288600384466	0.384	0.843	7.32583199272688e-57
KPNB1	4.81276878594787e-61	0.26434042463961	0.311	0.496	8.23079717772805e-57
PJA2	5.22393586804439e-61	0.330078934210772	0.232	0.374	8.93397512152952e-57
SIVA1	5.51545620803267e-61	-0.426154736301947	0.115	0.472	9.43253320697748e-57
M6PR	6.19045606704473e-61	0.504265196436507	0.381	0.504	1.05869179658599e-56
PBRM1	6.30962166793244e-61	0.442189220054561	0.333	0.49	1.07907149764981e-56
ATP8B4	6.41478970615301e-61	0.506168998072166	0.337	0.423	1.09705733554629e-56
ARGLU1	7.7972095397081e-61	0.363940585491123	0.572	0.786	1.33347877548088e-56
RBM5	8.56113738141335e-61	0.516429272602121	0.333	0.414	1.46412571496931e-56
PSMB2	8.9731035410791e-61	-0.484451349218387	0.147	0.539	1.53458016759535e-56
DHX36	1.11031088042214e-60	0.435138671956695	0.367	0.538	1.89885366769795e-56
CCPG1	1.12592070219062e-60	0.353032811407043	0.259	0.401	1.9255495848864e-56
UBA6	1.15810396776139e-60	0.485131427951434	0.269	0.362	1.98058940566553e-56
HSP90B1	1.38358581360187e-60	1.10878260812861	0.746	0.815	2.36620845842191e-56
APP	1.40709325153723e-60	0.630399822526619	0.352	0.387	2.40641087877897e-56
TBC1D10C	1.63900757345634e-60	-0.271268994610939	0.279	0.667	2.80303075212503e-56
TSHR	1.85652004570333e-60	0.875933026452134	0.345	0.288	3.17502058216183e-56
SEC63	1.87939221695903e-60	0.379660450398562	0.269	0.4	3.21413656944333e-56
HSH2D	1.90945106686775e-60	0.583949894973556	0.325	0.408	3.26554321455723e-56
TACC1	1.91418464928324e-60	0.448115359210329	0.482	0.673	3.2736385872042e-56
SLC3A2	1.9454142273809e-60	0.691680652791406	0.465	0.576	3.32704741166681e-56
IL2RG	1.96355031377684e-60	0.595746049890841	0.768	0.923	3.35806374662114e-56
DDRGK1	1.97558028506034e-60	0.378736357563686	0.247	0.375	3.37863740351019e-56
ANKRD36C	2.30467878010579e-60	0.566404582683692	0.308	0.384	3.94146164973693e-56
FGFR1OP2	2.42200743686594e-60	-0.273440687913537	0.147	0.477	4.14211711852813e-56
HEXA	2.46029720796969e-60	0.681447301467467	0.342	0.366	4.20760028506976e-56
NFKB2	2.7446136415857e-60	0.881617687701361	0.528	0.499	4.69383824983987e-56
MAP2K2	3.02986821689483e-60	-0.323202588397701	0.11	0.429	5.18168062453353e-56
GAK	3.63697162027689e-60	0.508405587198141	0.271	0.35	6.21994886499753e-56
LAMTOR2	4.01722104059959e-60	-0.632529190188439	0.078	0.477	6.87025142363342e-56
SELENOS	4.05221081148403e-60	0.734313667992017	0.692	0.807	6.93009092979998e-56
TSTA3	4.30012795239035e-60	-0.362850406769157	0.125	0.474	7.35407882417798e-56
GRAMD1A	4.35181269189117e-60	0.533693339426183	0.345	0.474	7.44247006567229e-56
OLA1	4.72567556558574e-60	-0.434573176356709	0.076	0.416	8.08185035226473e-56
UFD1	4.72919943777857e-60	-0.488774780561919	0.076	0.432	8.08787687848891e-56
TOX4	4.84476204989739e-60	0.364742951939602	0.279	0.407	8.28551205773452e-56
BRIX1	5.00222911788075e-60	0.360959309693046	0.222	0.342	8.55481223739965e-56
CD164	5.01596756218799e-60	0.662853863897927	0.79	0.913	8.57830772485389e-56
MT-ND6	5.30705113700282e-60	0.794770942756108	0.308	0.301	9.07611885450221e-56
CLN8	5.50705552906384e-60	0.658885140674483	0.333	0.349	9.41816636580498e-56
BBX	5.6713283859561e-60	0.251812313824102	0.293	0.509	9.69910580566212e-56
GPR82	5.90381304065311e-60	0.715594682434382	0.293	0.311	1.0096701062125e-55
RBM23	6.23137151068103e-60	0.520699216230305	0.325	0.448	1.06568915575667e-55
NSMCE1	6.65862463857266e-60	-0.706557884606779	0.335	0.808	1.1387579856887e-55
FKBP3	7.87560395432615e-60	-0.594322657953655	0.088	0.484	1.34688578826886e-55
NSA2	8.44539675638645e-60	-0.516659015932836	0.105	0.487	1.44433175327721e-55
LSM14A	9.07134133570101e-60	-0.311185420409804	0.169	0.528	1.55138079523159e-55
MPG	9.14991554875722e-60	-0.432085403496269	0.249	0.674	1.56481855714846e-55
TMEM219	9.44300075452799e-60	-0.499619695324027	0.073	0.43	1.61494198903938e-55
GSDMD	9.63582136877941e-60	0.278276851011573	0.242	0.398	1.64791817048865e-55
PABPC4	1.10592193442322e-59	0.33094526274192	0.254	0.419	1.89134769225059e-55
MDH2	1.18065363431193e-59	-0.340587478915316	0.154	0.515	2.01915384540026e-55
MTF2	1.22183960267284e-59	0.266995563260654	0.252	0.413	2.08959008849109e-55
DENND4A	1.29948475716543e-59	0.633783989764028	0.311	0.382	2.22237883170432e-55
PYCARD	1.30322256193179e-59	-0.671436005566787	0.056	0.448	2.22877122541575e-55
UBE2J1	1.38323537459827e-59	-0.452429520085084	0.112	0.48	2.36560913763796e-55
MAP4	1.54672339400643e-59	0.317036181969562	0.301	0.488	2.6452063484298e-55
MGRN1	1.58533320955498e-59	0.425347298645999	0.242	0.359	2.71123685498092e-55
SPTLC2	1.66594836962818e-59	0.442153109060293	0.269	0.369	2.84910490173811e-55
CFLAR	1.7207566969828e-59	0.286605363902977	0.311	0.52	2.94283810317998e-55
TPR	1.74111218752422e-59	0.391820344907459	0.513	0.712	2.97765006310391e-55
2023-09-07	1.77136353886955e-59	-0.542456266679201	0.579	0.967	3.02938592417471e-55
MTDH	1.79478520120544e-59	0.401329332754377	0.599	0.795	3.06944165110154e-55
PLEKHO1	1.85149659666599e-59	-0.441499138713584	0.183	0.584	3.16642947961818e-55
UNC93B1	1.86540411384128e-59	0.576234228109779	0.381	0.461	3.19021411549136e-55
H2AFY	1.87873388791113e-59	-0.332436907929722	0.389	0.802	3.21301069510561e-55
SAR1A	1.91417873860412e-59	0.296261481369451	0.276	0.417	3.27362847876077e-55
BIRC6	1.93599758348334e-59	0.462686215359714	0.298	0.413	3.3109430672732e-55
PTPRC	1.98450167390921e-59	0.908745142554056	0.941	0.969	3.39389476271953e-55
PIP4K2A	2.04533359727344e-59	-0.33122452955528	0.178	0.552	3.49792951805703e-55
TTC3	2.06484201692677e-59	0.471274935905451	0.345	0.501	3.53129281734816e-55
EXOC7	2.15125066897585e-59	0.322674077288476	0.254	0.395	3.67906889408249e-55
KANSL1	2.22406432597798e-59	0.60044276949336	0.325	0.408	3.80359481028755e-55
KMT2E	2.26704077188039e-59	0.727200052092936	0.79	0.897	3.87709312806985e-55
TIMM8B	2.28582107027914e-59	-0.500478000267735	0.081	0.446	3.90921119439139e-55
NEAT1	2.45808866797592e-59	0.948147775136009	0.616	0.67	4.20382323997243e-55
MRFAP1	2.50211422148843e-59	-0.474650411579241	0.12	0.494	4.27911574158951e-55
FAM133B	2.73145131772916e-59	0.473019136737463	0.411	0.554	4.67132804358041e-55
NR3C1	2.84113539424228e-59	0.542805621638422	0.496	0.631	4.85890975123315e-55
ADAM19	2.9220789847968e-59	0.773081519062022	0.372	0.446	4.99733947979948e-55
RPS6KA5	3.05714828072737e-59	0.610168130996151	0.311	0.381	5.22833498969994e-55
CNOT4	3.48724452113954e-59	0.311568083428613	0.235	0.398	5.96388558005285e-55
SERINC3	3.52726525970877e-59	0.300818283748468	0.247	0.403	6.03232904715394e-55
GOLGA7	3.91373548131409e-59	-0.319637477855611	0.093	0.395	6.69327042014335e-55
CACNA1A	3.94202028232663e-59	0.668138918603889	0.284	0.31	6.741643086835e-55
SEC11A	4.68272458848686e-59	-0.256123634760576	0.435	0.826	8.00839559123022e-55
MRPL20	4.72203559678132e-59	-0.450774197923401	0.134	0.509	8.07562527761542e-55
TMEM256	5.13149680491336e-59	-0.554303436855275	0.066	0.43	8.77588583576282e-55
SBF2	5.5622583670225e-59	0.768163705950636	0.284	0.246	9.51257425928188e-55
MRPL9	5.82314491758863e-59	-0.420742218988239	0.088	0.429	9.95874243806008e-55
MCRIP1	6.21569427597191e-59	-0.461230723456389	0.086	0.43	1.06300803507672e-54
B3GNT2	6.84660424171607e-59	0.419756034481684	0.237	0.356	1.17090625741828e-54
ATP5MC1	8.65316662431612e-59	-0.597258838930379	0.076	0.461	1.47986455609054e-54
C1GALT1	8.71018222415365e-59	0.400895376190158	0.254	0.398	1.48961536397476e-54
NUDT5	9.94240449797033e-59	-0.453430876500524	0.088	0.445	1.70035001724289e-54
ACTG1	1.00089983632086e-58	-0.922614215334723	0.817	0.991	1.71173890007594e-54
SMC5	1.09345175183258e-58	0.311751121738996	0.264	0.417	1.87002118598408e-54
SMARCA2	1.11407386099667e-58	0.366928552141953	0.357	0.519	1.9052891170765e-54
KDM6B	1.27538489936942e-58	0.870699146605799	0.487	0.5	2.18116325490159e-54
NAMPT	1.54059641722272e-58	0.419947365471955	0.34	0.509	2.6347279927343e-54
DAP3	1.5827703692254e-58	-0.324171438302152	0.1	0.411	2.70685388544928e-54
NCKAP1L	1.6263063256876e-58	0.26202418262144	0.222	0.374	2.78130907819094e-54
FAM107B	1.67160106752239e-58	-0.496102426989324	0.171	0.581	2.8587721456768e-54
OGA	1.83676276509306e-58	0.447566544533232	0.394	0.525	3.14123168086216e-54
DENR	1.87594791463226e-58	-0.565088861365093	0.095	0.481	3.20824612360408e-54
SBDS	1.88267379914009e-58	-0.259768142092892	0.232	0.584	3.21974873128939e-54
ATP11B	1.89587497088867e-58	0.348562757286274	0.24	0.343	3.2423253752138e-54
RHBDF2	1.96395545337291e-58	0.825738714804522	0.276	0.259	3.35875661635836e-54
DPY30	2.00845266039636e-58	-0.488393274402574	0.061	0.408	3.43485573980985e-54
YWHAQ	2.02991059472321e-58	-0.587349956277615	0.372	0.823	3.47155309909564e-54
NMI	2.04009620738789e-58	-0.493379880267411	0.105	0.481	3.48897253387477e-54
BOD1L1	2.40676205522907e-58	0.261552342988252	0.286	0.488	4.11604446685275e-54
UCP2	2.41213391483165e-58	-0.704188636001736	0.203	0.656	4.12523142114509e-54
PRPF38A	3.34466905472808e-58	0.34462460782464	0.276	0.433	5.72005301739597e-54
ACAP1	3.36223870531326e-58	0.399907396891266	0.66	0.853	5.75010063382674e-54
MGAT1	3.55981456334872e-58	0.37478360749143	0.274	0.41	6.08799486623898e-54
LSM1	3.69081747251862e-58	-0.472246201681197	0.068	0.406	6.31203604150134e-54
CYTIP	3.69823886671513e-58	-0.593457200241174	0.232	0.676	6.32472810985622e-54
MBOAT7	3.73129914644818e-58	0.699005300363583	0.357	0.419	6.38126780025569e-54
GOLGB1	4.27052617017241e-58	0.557163576137803	0.425	0.542	7.30345385622885e-54
NFATC1	4.53014090040443e-58	0.792621724706768	0.313	0.347	7.74744696787166e-54
UTRN	4.56902989320397e-58	0.552553292796647	0.328	0.411	7.81395492335743e-54
REL	4.90243370590347e-58	1.14049126617746	0.836	0.855	8.38414212383611e-54
BCAS2	5.20883723744065e-58	-0.343350462362173	0.13	0.468	8.908153443471e-54
GPATCH8	5.72683709010803e-58	0.477537682805163	0.301	0.39	9.79403679150275e-54
TRGC1	6.01688600007852e-58	-0.315634090061251	0.225	0.594	1.02900784373343e-53
PNRC1	6.88627286024435e-58	-0.481484066497578	0.469	0.892	1.17769038455899e-53
RNF10	7.1072149037302e-58	0.291423346378464	0.227	0.372	1.21547589283594e-53
ASNA1	8.17692480936875e-58	-0.456158301445341	0.078	0.42	1.39841768089824e-53
ZC3H13	8.36031898621049e-58	0.288998824491669	0.286	0.478	1.42978175302172e-53
SYNJ2	8.69770657017311e-58	0.805057354822686	0.352	0.365	1.487481777631e-53
LIMD2	1.07915501822472e-57	-0.362093450812056	0.303	0.702	1.84557091216791e-53
CSTB	1.13854688774394e-57	-0.648667956291516	0.132	0.549	1.94714288741969e-53
DLL1	1.43273619349183e-57	1.10188651852798	0.587	0.625	2.45026543810973e-53
ARPC2	1.46209343613011e-57	-0.664094556610193	0.726	0.993	2.50047219446971e-53
PSMF1	1.46523097129342e-57	-0.369951179283774	0.086	0.411	2.50583800710602e-53
SETD5	1.52009426168636e-57	0.420365738334937	0.276	0.385	2.59966520633602e-53
DNPEP	1.61533222845799e-57	0.329571013241767	0.174	0.292	2.76254117710885e-53
CHMP4B	1.80161541303736e-57	-0.28395943158172	0.144	0.467	3.08112267937649e-53
MFNG	1.84502565186907e-57	-0.373158113161402	0.115	0.462	3.15536286982649e-53
THOC2	2.01029187218492e-57	0.354517671377657	0.298	0.449	3.43800115981065e-53
MUC20-OT1	2.02430614469253e-57	0.575532920341322	0.362	0.462	3.46196836865316e-53
GRK2	2.04378856803558e-57	0.33585858774542	0.169	0.267	3.49528720905445e-53
NXT1	2.07560075766116e-57	-0.588695452658954	0.147	0.561	3.54969241575211e-53
FUS	2.16366862719758e-57	0.615571868229966	0.736	0.855	3.7003060862333e-53
CTSA	2.34251006331003e-57	0.654242610255012	0.44	0.516	4.00616071027281e-53
RPS6KA3	2.3735189759232e-57	0.279313034295234	0.298	0.491	4.05919215262385e-53
PA2G4	2.41247477675474e-57	-0.383973740675044	0.313	0.722	4.12581436320595e-53
CDC123	2.44631226790505e-57	-0.283237179447979	0.093	0.384	4.18368324057121e-53
ISG15	2.51183919160253e-57	-1.23082068015653	0.487	0.916	4.29574738547865e-53
PPP2CA	3.04187273727017e-57	-0.297132936454442	0.23	0.599	5.20221075527945e-53
TOR1A	3.04817216081602e-57	0.36995959538431	0.313	0.481	5.21298402942756e-53
PSMB10	3.11081608255137e-57	-0.523214561673722	0.13	0.516	5.32011766437936e-53
DGUOK	3.95498114470712e-57	-0.482033888964593	0.11	0.475	6.76380875367812e-53
ATRX	4.18390321716501e-57	0.516391737600416	0.526	0.669	7.1553112819956e-53
TTC14	5.00520902803285e-57	0.614710749607097	0.315	0.35	8.55990847974179e-53
MDM4	5.15318312510927e-57	0.616315405348041	0.35	0.42	8.81297378056187e-53
SRSF1	5.28522653057972e-57	0.275498646870048	0.188	0.317	9.03879441259744e-53
NFAT5	5.96348288433533e-57	0.866980341318578	0.381	0.381	1.01987484287903e-52
TRA2A	6.13071877938484e-57	0.589845924242762	0.621	0.759	1.0484755256504e-52
TRAF3IP3	6.32401171437583e-57	-0.289171885544498	0.196	0.547	1.08153248339255e-52
BUB3	6.40998540398468e-57	-0.496838050606077	0.132	0.506	1.09623570378946e-52
ESD	7.13900802716085e-57	-0.439502803239049	0.095	0.443	1.22091315280505e-52
TSPO	7.28519755583011e-57	-0.297544764606115	0.418	0.821	1.24591448599807e-52
CD96	7.72555156799207e-57	0.38848485965068	0.562	0.775	1.321223829158e-52
SPATS2L	8.00194347623632e-57	-0.487009905168861	0.152	0.544	1.36849237330593e-52
HNRNPK	8.1573933220391e-57	-0.43616851278465	0.599	0.965	1.39507740593513e-52
FBL	9.02852584197273e-57	-0.575745218640835	0.09	0.465	1.54405848949418e-52
GPR108	9.28387574297795e-57	0.365169269540927	0.225	0.352	1.58772842956409e-52
TMEM259	9.76600080225469e-57	0.45764501345393	0.257	0.317	1.6701814572016e-52
GON4L	1.00920380889742e-56	0.343783457363968	0.222	0.333	1.72594035397637e-52
TRBC2	1.01615529647089e-56	-0.55423532067515	0.105	0.488	1.73782878802452e-52
DMAC1	1.04096384524601e-56	-0.288406209384697	0.064	0.339	1.78025636813973e-52
TIMM13	1.0844087744053e-56	-0.517513611434492	0.073	0.427	1.85455588598795e-52
FNIP1	1.10424600438774e-56	0.514354474258369	0.257	0.318	1.88848151670392e-52
NAA10	1.14054644433352e-56	-0.505904611496109	0.083	0.439	1.95056252909919e-52
HNRNPD	1.28202575451644e-56	-0.454535943679501	0.169	0.552	2.19252044537402e-52
GNB1	1.30274469242612e-56	-0.322540069279198	0.125	0.442	2.22795397298714e-52
POLR2E	1.32162816960081e-56	-0.416568569167015	0.144	0.507	2.26024849565131e-52
ELOVL5	1.36270162208524e-56	0.30535753516725	0.281	0.465	2.33049231409018e-52
ADRM1	1.4570713803351e-56	-0.253433715168401	0.174	0.493	2.4918834746491e-52
CLIP1	1.47319636461048e-56	0.441957685925783	0.279	0.401	2.51946042275685e-52
CCDC47	1.53564906433385e-56	0.569282229423449	0.244	0.266	2.62626702982375e-52
SNX10	1.56805519317199e-56	-0.293220625607413	0.134	0.472	2.68168799136273e-52
GOLGA8A	1.59051367486923e-56	0.805008046946268	0.367	0.384	2.72009648676136e-52
RICTOR	1.86422680506407e-56	0.488520048521731	0.264	0.352	3.18820068202058e-52
RNASEH2C	2.0056132548054e-56	-0.44915573318959	0.073	0.408	3.42999978836819e-52
EHD4	2.56723854130248e-56	0.604612214464493	0.337	0.426	4.39049135333551e-52
PSMC6	2.71756295667849e-56	0.364926122153281	0.318	0.456	4.64757616851156e-52
ACOT7	2.78927486628575e-56	-0.540109465475362	0.093	0.462	4.7702178763219e-52
ZNF428	2.97470745628008e-56	-0.443443165720524	0.059	0.381	5.0873446917302e-52
PRKCH	2.99712710552661e-56	0.434180031342232	0.325	0.465	5.1256867758716e-52
TIAM1	3.12415079520804e-56	0.634846117647923	0.303	0.374	5.34292268996478e-52
UBAC2	3.19223669076763e-56	0.472992137873301	0.308	0.403	5.4593631885508e-52
SSBP4	3.21070468253348e-56	-0.31880194494041	0.149	0.481	5.49094714806876e-52
COMMD1	3.2517707343739e-56	-0.426840173933915	0.059	0.366	5.56117830992625e-52
NOC2L	3.38268407400082e-56	0.321392678180775	0.203	0.336	5.7850663033562e-52
TMF1	3.77646792264525e-56	0.270221811804727	0.237	0.39	6.4585154413079e-52
MED28	4.14652680597503e-56	-0.335117182989473	0.1	0.406	7.09139014357849e-52
UBE2A	4.5127205960799e-56	-0.382795935031577	0.061	0.362	7.71765476341585e-52
ATP6V1E1	4.55858455725679e-56	-0.443602822145101	0.086	0.424	7.79609130982055e-52
SLMAP	4.82177461286008e-56	0.348901069751975	0.196	0.297	8.24619894291331e-52
AFF3	5.1007567333542e-56	0.299713160071827	0.271	0.44	8.72331416538236e-52
COPA	6.97083510815794e-56	0.56315600716362	0.269	0.34	1.19215222019717e-51
AIMP1	7.59859276738981e-56	-0.359575218220952	0.134	0.469	1.299511335079e-51
RAB21	8.10456332334744e-56	0.384009013817272	0.218	0.371	1.38604241955888e-51
PRKDC	8.63078681911323e-56	0.550466689607757	0.325	0.406	1.47603716180474e-51
CERS5	9.01572350252919e-56	0.368826269944585	0.203	0.302	1.54186903340254e-51
ZBTB1	9.09629699421412e-56	0.346980714338719	0.325	0.485	1.5556487119505e-51
RNF145	9.61276804342383e-56	0.294625856868932	0.367	0.574	1.64397559078634e-51
ADPGK	9.8708142199847e-56	0.453074667605895	0.262	0.33	1.68810664790178e-51
LAPTM4A	9.98426765547548e-56	0.370011686866	0.328	0.49	1.70750945443942e-51
C4orf48	1.00205111573002e-55	-0.379745597341592	0.112	0.44	1.71370781812148e-51
FUCA2	1.02292478704229e-55	0.383076702298215	0.235	0.337	1.74940597079972e-51
IFNGR1	1.0900815411491e-55	0.741701959457639	0.445	0.475	1.86425745167318e-51
MAT2B	1.28854527703808e-55	-0.255938948530956	0.108	0.397	2.20367013279052e-51
ARL6IP5	1.40750102459276e-55	0.472641229327353	0.721	0.906	2.40710825225853e-51
UFM1	1.74738579045803e-55	-0.40196527438677	0.095	0.423	2.98837917884133e-51
CDK12	1.78157655003205e-55	0.353209903985514	0.237	0.349	3.0468522158648e-51
ZBTB20	1.81070500788752e-55	0.573912338075209	0.308	0.369	3.09666770448923e-51
LCP1	1.86562758079669e-55	0.591304313039737	0.807	0.938	3.1905962886785e-51
HNRNPDL	1.94344667689198e-55	-0.34992922024714	0.489	0.887	3.32368250682066e-51
CSRNP1	2.09267466009779e-55	0.372455646734884	0.455	0.666	3.57889220369923e-51
POLR2F	2.25707666424595e-55	-0.445929705044538	0.073	0.4	3.86005251119342e-51
ENO1	2.31961458995164e-55	-0.512105144787927	0.589	0.962	3.9670048717353e-51
HNRNPL	2.32929056369544e-55	0.381692542199465	0.267	0.379	3.98355272203194e-51
AP1S1	2.62337961360393e-55	-0.444945474512443	0.071	0.394	4.48650381518544e-51
LSM2	2.65438948426795e-55	-0.517201645433743	0.049	0.387	4.53953689599505e-51
GSTO1	2.823635962606e-55	-0.612914864964014	0.059	0.424	4.82898222324878e-51
CLDND1	2.92293553423852e-55	0.264969106704226	0.235	0.43	4.99880435065472e-51
ELMSAN1	2.95208128173193e-55	0.52760673362769	0.296	0.387	5.04864940801794e-51
ATOX1	3.19626713141519e-55	-0.479368187337999	0.105	0.452	5.46625604814627e-51
SNRPC	3.25075197898183e-55	-0.450682768440208	0.076	0.41	5.55943603445472e-51
SLC38A10	3.98544605439537e-55	0.562047427033305	0.249	0.256	6.81590984222695e-51
FNBP4	4.29527411591147e-55	0.255999314939375	0.289	0.478	7.3457777930318e-51
EIF5	5.24886132596409e-55	0.303618090518188	0.513	0.756	8.97660263966379e-51
FDX1	5.35829014712122e-55	-0.433132981095564	0.152	0.525	9.16374780960671e-51
STX8	5.71604190440193e-55	-0.259917618502725	0.105	0.4	9.77557486490818e-51
MRPS34	6.19727511167834e-55	-0.370854183426849	0.098	0.419	1.05985798959923e-50
PSD4	6.36680648084891e-55	0.323842915942929	0.24	0.365	1.08885124435478e-50
SUCLG1	6.40556746375895e-55	-0.319427767215001	0.071	0.376	1.09548014765206e-50
GNAS	6.69668204919603e-55	-0.370189513558659	0.399	0.805	1.1452665640535e-50
IL2RB	6.84390395560943e-55	0.61242074331848	0.538	0.644	1.17044445448832e-50
GCC2	6.86043134435019e-55	0.321559456858942	0.33	0.513	1.17327096851077e-50
TXK	7.21588845540215e-55	0.343098571171836	0.296	0.443	1.23406124364288e-50
HIKESHI	7.25112007420082e-55	-0.42690287956139	0.068	0.379	1.24008655508982e-50
STAG2	7.81185035761725e-55	0.26019249745533	0.301	0.497	1.3359826481597e-50
SDHB	7.89455049824873e-55	-0.286887481664421	0.105	0.391	1.3501260262105e-50
TP53I13	8.22348273983445e-55	0.268425513025329	0.203	0.328	1.40638001816649e-50
NSD1	8.51396626799329e-55	0.510409087741079	0.308	0.378	1.45605851115221e-50
CDK13	8.87501467924538e-55	0.358489909825783	0.291	0.429	1.51780501044455e-50
CDC26	9.1944676239745e-55	-0.394895685014606	0.029	0.311	1.57243785305212e-50
VSIR	9.79396922120753e-55	0.506213762761138	0.369	0.488	1.67496461621091e-50
SARAF	1.02928256842034e-54	0.647586533723751	0.848	0.958	1.76027904851246e-50
SRP54	1.04801123075987e-54	0.292564470816147	0.198	0.32	1.79230880684553e-50
BAX	1.0718593241783e-54	-0.330416664202609	0.183	0.535	1.83309381620973e-50
PSMG2	1.09984480320033e-54	-0.253272019462048	0.108	0.401	1.8809545824332e-50
NAAA	1.11770537344922e-54	0.354603346130908	0.2	0.281	1.91149972967286e-50
NOSIP	1.12763137419695e-54	-0.386257720259712	0.068	0.378	1.92847517615162e-50
ATXN2	1.1827154815362e-54	0.662098256559235	0.296	0.333	2.02268001652322e-50
HMOX2	1.21580301330915e-54	-0.399283062280416	0.115	0.455	2.0792663133613e-50
RIF1	1.3275515849856e-54	0.36300406700277	0.259	0.395	2.27037872064238e-50
DDX24	1.32856338228982e-54	0.2621301748646	0.582	0.823	2.27210909639205e-50
AZIN1	1.56848938592486e-54	-0.269301112322902	0.071	0.333	2.68243054780869e-50
HMGB2	1.57543825684959e-54	-0.454409219673692	0.23	0.638	2.69431450686417e-50
STN1	1.63850434168594e-54	-0.277559505994184	0.139	0.453	2.8021701251513e-50
CLCN3	1.67696417865348e-54	0.57030681501483	0.225	0.272	2.86794413833317e-50
REEP3	1.72409950703728e-54	0.316317812109923	0.32	0.506	2.94855497693515e-50
TSNAX	1.76720056285954e-54	-0.349396922336822	0.088	0.394	3.02226640260239e-50
CRELD2	1.94619661028016e-54	0.557975734421419	0.328	0.392	3.32838544290113e-50
ARL6IP1	2.14195771187477e-54	0.256481227941574	0.298	0.478	3.66317607884823e-50
MTRNR2L1	2.17041230921881e-54	1.11766471454462	0.469	0.39	3.71183913122601e-50
MSI2	2.19002576533244e-54	0.321884032303095	0.193	0.298	3.74538206387154e-50
LSM6	2.42505488088428e-54	-0.54547025360709	0.054	0.4	4.1473288572883e-50
TNFSF14	2.68001111461743e-54	0.477351792619589	0.526	0.717	4.58335500821873e-50
SQSTM1	2.82426353395128e-54	0.361222602839659	0.523	0.754	4.83005549576348e-50
DNAJA2	2.83228429886761e-54	-0.307700060969883	0.103	0.413	4.84377260792338e-50
TSC2	2.91244024182783e-54	0.573265071583284	0.22	0.241	4.98085530157395e-50
MRPL28	3.16893305517891e-54	-0.286952080953873	0.064	0.328	5.41950931096697e-50
HSPB11	3.35136651910251e-54	-0.457162335229304	0.064	0.391	5.73150702096912e-50
S1PR3	3.87092285160533e-54	0.849209931987234	0.289	0.222	6.62005226081543e-50
NR1D2	4.04267381647041e-54	0.358396759631143	0.247	0.376	6.91378076092769e-50
CALCOCO2	4.13387413372337e-54	-0.258177192092302	0.2	0.535	7.0697515434937e-50
PLEKHA2	4.59135470984315e-54	0.444940993755268	0.279	0.392	7.85213482477376e-50
TTLL7	4.63498997321992e-54	0.639628411273058	0.274	0.276	7.92675985220071e-50
TM9SF3	4.76594575223431e-54	0.289823801002099	0.205	0.326	8.15072042547111e-50
C12orf57	4.9726456101896e-54	-0.635390817155806	0.1	0.493	8.50421852254625e-50
MRPL47	5.74181731549769e-54	-0.297722286002786	0.083	0.374	9.81965597296415e-50
LAMP2	5.83471565286915e-54	0.381194569730858	0.225	0.305	9.97853070953682e-50
NIPBL	6.47695677332505e-54	0.263438809008536	0.281	0.459	1.10768914737405e-49
IDH3G	6.71883556441425e-54	-0.385937223984757	0.088	0.398	1.14905525822613e-49
NORAD	7.42020769850493e-54	0.434508761693027	0.235	0.312	1.26900392059831e-49
LDHA	8.06167023813819e-54	-0.420158077543707	0.469	0.872	1.37870684412639e-49
SLC5A3	8.1119956209666e-54	0.450743456541798	0.215	0.288	1.38731349109771e-49
HNRNPAB	8.78974674890385e-54	-0.374505118629667	0.139	0.477	1.50322248899754e-49
VBP1	8.85152833740089e-54	-0.332078717649171	0.071	0.355	1.5137883762623e-49
COX14	9.00194126954954e-54	-0.56636514120375	0.054	0.404	1.53951199591836e-49
MMADHC	9.33833398541433e-54	-0.453730031413843	0.093	0.433	1.59704187818556e-49
ZBTB16	9.61647600976845e-54	0.92465413354948	0.577	0.597	1.6446097271906e-49
MED30	1.0294249512881e-53	-0.390522589698783	0.088	0.401	1.76052255169291e-49
JARID2	1.25353709861885e-53	0.38579584797204	0.247	0.35	2.14379914605796e-49
PDCD5	1.31412987493496e-53	-0.378804687843492	0.081	0.39	2.24742491211378e-49
ABT1	1.37251364373997e-53	-0.259636924451398	0.088	0.355	2.3472728335241e-49
GUSB	1.40623519942682e-53	0.620310221859997	0.244	0.289	2.40494343805975e-49
DNAJB9	1.50125776325336e-53	0.284060413373475	0.237	0.369	2.5674510267159e-49
SNX14	1.5579690265214e-53	0.413301780867101	0.237	0.333	2.6644386291569e-49
CDK11B	1.80033486889843e-53	0.26929481559872	0.21	0.368	3.07893269279009e-49
RAMMET	1.95788117883978e-53	-0.25558945899576	0.095	0.369	3.3483683920518e-49
RAB11B	2.13971474469107e-53	-0.265040515493777	0.095	0.376	3.65934015637067e-49
USP34	2.17324110531039e-53	0.459780653483308	0.284	0.392	3.71667693830184e-49
APOBEC3G	2.24342412802688e-53	-0.395084468547762	0.215	0.594	3.83670394375157e-49
SLC2A3	2.30297647104733e-53	1.00688224330529	0.653	0.654	3.93855036078514e-49
RBM4	2.33383569224791e-53	0.635044426133123	0.311	0.327	3.99132580088237e-49
SMIM19	2.49003506371628e-53	-0.553422248543825	0.071	0.422	4.25845796596759e-49
FKBP11	2.51831970300259e-53	0.323040663932763	0.284	0.446	4.30683035607503e-49
CYB5B	2.90124918067375e-53	-0.253805737722023	0.171	0.488	4.96171634878825e-49
EIF2A	3.25214379503325e-53	-0.306024905488589	0.098	0.401	5.56181631826586e-49
SLC35E1	3.48901144770562e-53	0.621782657183346	0.333	0.381	5.96690737786616e-49
COPS5	3.61453831457779e-53	-0.312997213891482	0.098	0.39	6.18158342559094e-49
CTNNB1	3.77507170425797e-53	0.963476413106663	0.579	0.593	6.45612762862198e-49
MARK3	3.82899111713161e-53	0.550260495084986	0.301	0.365	6.54834060851849e-49
NHLRC3	4.18774837155014e-53	0.561169371404322	0.262	0.294	7.16188726502505e-49
STK17A	4.23354456382998e-53	-0.45488928486679	0.328	0.749	7.24020791306204e-49
METTL22	4.46337130303809e-53	1.11142674809607	0.565	0.522	7.63325760245574e-49
POLR3GL	4.64874704356094e-53	-0.289299647664245	0.11	0.41	7.95028719389792e-49
ATAD2B	5.07617886482189e-53	0.402916905218318	0.181	0.253	8.68128109461839e-49
ADGRE5	5.12326528633815e-53	1.08313746278144	0.604	0.576	8.76180829269551e-49
ITGA4	5.75736084850325e-53	0.583190912793394	0.286	0.371	9.84623852311027e-49
TNFRSF1B	5.78199475788678e-53	0.778052703800931	0.367	0.407	9.88836743493798e-49
NDUFS4	6.23487050490438e-53	-0.336499495399632	0.095	0.394	1.06628755374875e-48
MLLT6	6.85187361821744e-53	0.327793316635588	0.183	0.281	1.17180742618755e-48
ZNF791	7.38729604935163e-53	0.342623172401875	0.191	0.326	1.26337537036012e-48
TOR1AIP2	7.61029591826163e-53	0.35322190288441	0.23	0.358	1.3015128079411e-48
DNMT3A	7.64114979103758e-53	0.37793236150023	0.274	0.39	1.30678943726325e-48
TINF2	8.39145353708029e-53	-0.314383084242425	0.073	0.353	1.43510638391147e-48
PIGT	8.8945658963975e-53	0.483582073626433	0.284	0.384	1.5211486596019e-48
CPNE3	1.07841706620079e-52	-0.392925871163181	0.083	0.4	1.84430886661659e-48
TCOF1	1.07978478074131e-52	0.401457623775104	0.249	0.339	1.84664793202378e-48
NBDY	1.13813487135766e-52	-0.526947896136962	0.064	0.401	1.94643825699588e-48
LONP2	1.15281839228332e-52	0.383502261413087	0.213	0.301	1.97155001448294e-48
PDE4A	1.15796544150162e-52	0.500150244131197	0.311	0.42	1.98035249805608e-48
COA3	1.18197228948759e-52	-0.42332899275594	0.042	0.326	2.02140900948167e-48
LMAN1	1.24284037349036e-52	0.486133184600328	0.257	0.312	2.12550560674322e-48
ARHGDIB	1.27915794215224e-52	-0.813433956357774	0.655	0.972	2.18761591266877e-48
NR4A3	1.29728526913148e-52	1.18620813443235	0.491	0.455	2.21861726726865e-48
DNAJC1	1.31702170515313e-52	0.423672174406407	0.269	0.387	2.25237052015288e-48
QSOX1	1.4013692348047e-52	0.49566412964851	0.22	0.26	2.39662166536299e-48
SPAG9	1.4062286245314e-52	0.356545372428006	0.196	0.291	2.40493219367359e-48
STAT6	1.40641823885307e-52	0.504117449757238	0.249	0.285	2.40525647208653e-48
SMIM7	1.53579293412899e-52	0.27578868639834	0.205	0.353	2.6265130759474e-48
SEC14L1	1.62408836731386e-52	0.250764138042097	0.267	0.471	2.77751592578016e-48
FUT8	1.64452966725838e-52	0.315844927558584	0.269	0.414	2.81247463694529e-48
TNIP1	1.79137878547286e-52	0.387489983256632	0.293	0.43	3.06361599891568e-48
COPS4	1.9275327699404e-52	-0.337064181522904	0.068	0.352	3.29646654315207e-48
EIF2S1	1.96173966549682e-52	-0.29216074770752	0.1	0.392	3.35496717593267e-48
XBP1	1.96202332219691e-52	0.398628636691919	0.357	0.531	3.35545228562116e-48
HMGB1	2.04763615301358e-52	-0.586561411631855	0.694	0.99	3.50186734888383e-48
WDFY2	2.38021982326727e-52	0.397676466015163	0.213	0.302	4.07065194175169e-48
ASXL1	2.44313657943001e-52	0.377637980238195	0.235	0.349	4.1782521781412e-48
SPG7	2.59899386015636e-52	0.578177002379124	0.323	0.397	4.4447992996394e-48
SYNE2	2.94541609570035e-52	1.03562708822894	0.601	0.609	5.03725060686674e-48
SBNO1	3.08424851705454e-52	0.376446915548009	0.222	0.328	5.27468181386667e-48
PNKP	3.23727159619241e-52	0.367864670793642	0.254	0.378	5.53638188380826e-48
N4BP2	3.25389038806421e-52	0.435984073521462	0.291	0.397	5.56480334166742e-48
NME3	3.31330303084694e-52	0.27990774563112	0.235	0.388	5.66641084335444e-48
PAN3	3.8014632910799e-52	0.309059787777368	0.178	0.288	6.50126252040485e-48
SLC25A26	3.83795490289244e-52	0.558519811975993	0.237	0.302	6.56367047492665e-48
SPTY2D1	3.85873229638623e-52	0.362937832970777	0.284	0.43	6.59920397327973e-48
GLB1	3.97027533670046e-52	0.547945706305953	0.244	0.275	6.78996488082513e-48
RORA	4.2112066697782e-52	0.871536077973732	0.579	0.651	7.20200564665467e-48
IRF2BPL	4.3779446838745e-52	0.257296303408167	0.203	0.379	7.48716099836218e-48
CHMP2B	4.9489255036686e-52	-0.302725745383922	0.071	0.352	8.46365239637405e-48
NDUFV3	5.13055176660649e-52	0.251568090743225	0.171	0.292	8.77426963125043e-48
ELF2	5.27637079845422e-52	0.25484920873713	0.174	0.304	9.02364933951641e-48
PIGX	5.75518805756161e-52	0.33830598831036	0.227	0.349	9.84252261604187e-48
PSMC2	5.77247861822422e-52	-0.287806600311936	0.117	0.414	9.87209293288706e-48
KDM2A	6.25724841665332e-52	0.478343287858482	0.274	0.331	1.07011462421605e-47
DDX3X	6.30752372689755e-52	0.527944066887908	0.65	0.81	1.07871270777402e-47
VMP1	6.89693978969367e-52	0.442398453865316	0.276	0.392	1.17951464283341e-47
CTNNBL1	7.64024380626711e-52	-0.2630177234143	0.098	0.371	1.3066344957478e-47
REX1BD	8.14185058111303e-52	-0.318576886855279	0.115	0.42	1.39241928638195e-47
CHST12	8.41609151176658e-52	0.53827642970075	0.394	0.5	1.43931997034232e-47
NCF1	1.04495068554239e-51	-0.562927331246002	0.108	0.474	1.78707466241459e-47
PLSCR1	1.06463697449888e-51	-0.403705689078186	0.198	0.571	1.82074215378798e-47
ESYT2	1.1412266652908e-51	0.411452853982025	0.198	0.27	1.95172584298032e-47
ZMYM2	1.29086658003647e-51	0.572858019831814	0.281	0.305	2.20764002517836e-47
TUBB	1.29142034723722e-51	-0.600728192658669	0.191	0.605	2.20858707784509e-47
CCNL1	1.31678609822202e-51	0.678637336428074	0.768	0.852	2.2519675851793e-47
2023-03-06	1.35055642597883e-51	0.322266563410866	0.215	0.347	2.30972159970899e-47
COX20	1.36484091264947e-51	-0.382305008657557	0.105	0.42	2.33415092881312e-47
MTPN	1.6180305253101e-51	-0.431336040112962	0.098	0.427	2.76715580438533e-47
PSMB4	1.92729798033697e-51	-0.40852710027299	0.1	0.429	3.29606500597228e-47
RPF1	1.96117672142602e-51	-0.266738513814772	0.064	0.314	3.35400442898278e-47
CCDC88C	1.98831649074382e-51	0.340542959169732	0.259	0.369	3.40041886247009e-47
MFSD10	2.02972802738079e-51	0.464659350336198	0.249	0.314	3.47124087242663e-47
HPRT1	2.04127533110565e-51	-0.39237284884192	0.088	0.398	3.49098907125689e-47
VDAC3	2.1366387541545e-51	-0.25345858259303	0.103	0.382	3.65407959735503e-47
GLO1	2.19729654891944e-51	-0.324597438131169	0.076	0.359	3.75781655796202e-47
LNPEP	2.26577012507407e-51	0.490481729135694	0.254	0.292	3.87492006790168e-47
SRSF3	2.45212078175488e-51	-0.317583736506529	0.54	0.908	4.1936169609572e-47
GABPB1-AS1	2.66826872333692e-51	0.669925398317298	0.303	0.308	4.56327317065079e-47
HCST	2.87548747686402e-51	-0.616917084321905	0.35	0.783	4.91765868293285e-47
RPAP2	2.90626954351618e-51	0.340655986370526	0.203	0.318	4.97030217332137e-47
IL12RB1	2.91227557125535e-51	0.339454109381932	0.193	0.291	4.9805736819609e-47
ZC3H7A	2.97264454438696e-51	0.272316944654961	0.144	0.265	5.08381669981058e-47
KIAA1109	3.19289039133956e-51	0.522542489249736	0.247	0.281	5.46048114726891e-47
TUBA1B	3.24725432891069e-51	-0.302763816722597	0.286	0.654	5.55345435330306e-47
DUT	3.26903829831864e-51	-0.333652293600363	0.149	0.474	5.59070929778454e-47
CORO1A	3.38598799406205e-51	-0.702798707549119	0.638	0.971	5.79071666744492e-47
RNF187	3.49222077657077e-51	-0.322974761513663	0.115	0.423	5.97239597209132e-47
NUDT14	3.55318201403134e-51	-0.340963402908373	0.169	0.506	6.07665188039639e-47
TNFSF12	3.60277232267724e-51	-0.31635154874758	0.115	0.413	6.16146122624261e-47
HNRNPA1P48	3.89981059164637e-51	-0.294188259010453	0.088	0.352	6.66945607383362e-47
ESF1	4.03508020926226e-51	0.281712633391768	0.222	0.378	6.90079417388032e-47
NONO	5.25693723692771e-51	-0.259992055075891	0.193	0.517	8.99041406259376e-47
TOR1AIP1	5.83474039907787e-51	0.405569691328267	0.259	0.346	9.97857303050297e-47
MAPK1	6.05476120025834e-51	-0.31238900618656	0.122	0.423	1.03548526046818e-46
DOCK10	6.22359845190251e-51	0.309839197191935	0.23	0.362	1.06435980724437e-46
ZNF131	6.26343856171848e-51	0.278518308830332	0.218	0.326	1.0711732628251e-46
MRPL55	7.14877917594178e-51	-0.409940064818714	0.046	0.327	1.22258421466956e-46
PPT1	7.79104656535019e-51	0.462668661600326	0.262	0.304	1.33242478360619e-46
RALGAPA1	7.90889531805702e-51	0.463319242009863	0.23	0.294	1.35257927729411e-46
UBR4	9.43611144623103e-51	0.596257733011173	0.23	0.238	1.61376377953443e-46
SLC25A11	9.45586096767203e-51	-0.25145101741465	0.056	0.298	1.61714134269127e-46
HELZ	1.13970381425483e-50	0.406625183830388	0.301	0.407	1.94912146313862e-46
INPP4A	1.25105235000861e-50	0.515587843716714	0.274	0.36	2.13954972898473e-46
GIT2	1.42589357009147e-50	0.268392900277033	0.227	0.355	2.43856318357043e-46
MAX	1.4383254586912e-50	-0.30399136495764	0.061	0.327	2.45982419945369e-46
SEL1L3	1.44995913657599e-50	0.262573585806871	0.164	0.304	2.47972011537226e-46
NFU1	1.63205294188012e-50	-0.445591439879037	0.088	0.414	2.79113694120338e-46
APOBR	1.67546915566236e-50	0.275754016643497	0.164	0.26	2.86538735001378e-46
MRPS15	1.70809989978848e-50	-0.481334576745351	0.061	0.381	2.92119244861826e-46
PHTF1	1.81735416961604e-50	0.385742345002873	0.191	0.279	3.10803910087736e-46
PRKCSH	2.11589192897576e-50	0.342981776636668	0.205	0.298	3.61859837693435e-46
DIP2A	2.44287877892916e-50	0.534470972745655	0.259	0.292	4.17781128772465e-46
EIF3B	2.72749140829368e-50	0.384059364392251	0.2	0.295	4.66455580646385e-46
AQP3	2.95741525392313e-50	0.721602123900757	0.401	0.452	5.05777156725933e-46
HLA-E	3.10676742329481e-50	0.772115801399213	0.941	0.988	5.31319364731878e-46
ADI1	3.28052185038508e-50	-0.269860984666227	0.103	0.379	5.61034846852857e-46
SERINC1	3.29944131739472e-50	0.358833867855724	0.244	0.35	5.64270454100844e-46
BRD9	3.3832758752234e-50	0.380736691261994	0.174	0.246	5.78607840180707e-46
DENND1B	3.45589173556273e-50	0.278521967414625	0.161	0.305	5.91026604615939e-46
NPIPB5	4.01010876623305e-50	0.577469572910743	0.279	0.31	6.85808801201176e-46
LPP	4.98216920686556e-50	0.450762172892745	0.186	0.259	8.52050577758148e-46
PHYKPL	5.14478690590222e-50	0.668729721010414	0.587	0.689	8.79861456647397e-46
NUTM2B-AS1	5.21959794646933e-50	0.37798598667463	0.164	0.214	8.92655640805185e-46
HEXB	5.69786885360478e-50	0.368730501893328	0.174	0.259	9.7444953134349e-46
CCNH	5.99889041425596e-50	0.504009790948446	0.384	0.506	1.02593023864605e-45
CAPNS1	6.37133560232216e-50	-0.379759800132267	0.083	0.384	1.08962581470914e-45
ANKRD10	7.42621809339474e-50	0.3283645496492	0.227	0.346	1.27003181833237e-45
HMGXB4	8.87477938971697e-50	0.297025201758837	0.154	0.269	1.5177647712294e-45
NRDC	8.90596100782645e-50	0.330012598192903	0.222	0.343	1.52309745155848e-45
BRAF	9.49357344675551e-50	0.747479767816685	0.328	0.347	1.62359093086413e-45
CYBA	9.87134448334368e-50	0.418917910942034	0.758	0.961	1.68819733354144e-45
SUN1	9.89208931045547e-50	0.452252964727133	0.235	0.285	1.69174511387409e-45
CCDC167	9.90008492481497e-50	-0.544940554775618	0.071	0.413	1.69311252384186e-45
CD151	9.94381826443339e-50	0.524013340412286	0.215	0.25	1.7005917995834e-45
NUP58	1.06162788007542e-49	0.401283287544586	0.225	0.336	1.81559600050498e-45
TMX1	1.07056136258937e-49	0.270316931737576	0.191	0.324	1.83087404230034e-45
MAP2K7	1.12651774564232e-49	0.486962795811665	0.244	0.32	1.9265706485975e-45
IRF9	1.18488873144977e-49	0.795929740113539	0.428	0.414	2.0263967085254e-45
MANF	1.25227899671566e-49	0.312047254609602	0.293	0.462	2.14164754018312e-45
XIST	1.26143964853716e-49	0.727421811477015	0.355	0.427	2.15731408692826e-45
MLX	1.34530746561167e-49	0.259975304636654	0.161	0.273	2.30074482768908e-45
OSTM1	1.39965332480863e-49	0.362930004344601	0.183	0.286	2.39368711608772e-45
SLC39A10	1.58628224363149e-49	0.357559320566592	0.262	0.397	2.71285989305857e-45
RAB5A	1.71059100729041e-49	-0.434027378595759	0.071	0.374	2.92545274066806e-45
TMC6	1.78234672103962e-49	0.431118035988266	0.262	0.333	3.04816936232196e-45
BABAM1	1.88466294504979e-49	-0.279209634721696	0.083	0.342	3.22315056862416e-45
CC2D2A	2.00399102045924e-49	0.681711327309304	0.264	0.256	3.4272254431894e-45
FAAP20	2.0043357733627e-49	-0.397593380783061	0.068	0.365	3.42781503960489e-45
OXNAD1	2.0427424421368e-49	-0.258406893666258	0.117	0.406	3.49349812454235e-45
PFDN6	2.19511829984096e-49	-0.483576019395305	0.044	0.347	3.754091316388e-45
FOXP1	2.28132959816774e-49	0.413676099580368	0.342	0.501	3.90152987878646e-45
SPTLC1	2.6036601555144e-49	0.417814063146031	0.193	0.25	4.45277959796072e-45
ALDOA	3.20638958969113e-49	-0.392801323174726	0.049	0.321	5.48356747628976e-45
CAMTA1	3.2958551641954e-49	-0.326824336798731	0.068	0.333	5.63657150180697e-45
ARPC5L	3.66335553908803e-49	-0.336112633573109	0.098	0.39	6.26507064294835e-45
PRDM2	3.75295741849603e-49	0.442144230007165	0.225	0.308	6.41830777711192e-45
TBRG1	3.85961743991761e-49	0.413525676532415	0.22	0.295	6.6007177457471e-45
STOML2	3.94920889430648e-49	-0.324596953261097	0.071	0.34	6.75393705104294e-45
DCK	4.41275252866932e-49	-0.291238768395362	0.088	0.371	7.54668937453028e-45
RPA2	4.44110257303917e-49	-0.354121454439392	0.1	0.401	7.59517362041159e-45
AC020916.1	4.50138480852918e-49	0.770987426962129	0.33	0.392	7.6982682995466e-45
CCDC115	4.5833389828182e-49	-0.305851982421707	0.078	0.344	7.83842632841568e-45
AC130710.1	4.59968729400225e-49	0.664110602880274	0.254	0.288	7.86638521020265e-45
CAMLG	4.61472701474792e-49	-0.277912376712	0.086	0.355	7.89210614062189e-45
ICAM1	4.64422514088953e-49	1.10161752581457	0.511	0.468	7.94255383594928e-45
AGO3	5.99250107219622e-49	0.764027032657363	0.279	0.273	1.024837533367e-44
MRPS18C	6.0439976926307e-49	-0.266103432533927	0.083	0.336	1.0336444853937e-44
P2RY8	6.05162042100811e-49	0.773848203527151	0.286	0.27	1.03494812440081e-44
RNF149	6.39672909008536e-49	0.427601508396611	0.23	0.289	1.0939686089864e-44
CDK2AP2	6.43303607725009e-49	-0.525200849001157	0.083	0.416	1.10017782993131e-44
ARRB2	6.75698372196056e-49	-0.396585832261771	0.11	0.423	1.15557935612969e-44
LYPLA1	7.44692082883787e-49	-0.290410412437537	0.147	0.443	1.27357240014785e-44
HSPA8	7.62038683711588e-49	-0.349196341605147	0.606	0.946	1.30323855688356e-44
PSMD6	7.74894906305639e-49	-0.284536799326285	0.112	0.395	1.3252252687639e-44
FYB1	8.26637212331421e-49	-0.663729709496356	0.125	0.51	1.4137149605292e-44
ODF2L	8.30471514013842e-49	0.267576352330901	0.242	0.395	1.42027238326647e-44
CCDC107	8.32974194780512e-49	0.353257063661522	0.484	0.705	1.42455246791363e-44
HNRNPH1	9.12537744382836e-49	0.465556625540497	0.567	0.749	1.56062205044353e-44
IFITM2	9.18404989675021e-49	-0.806922322102931	0.57	0.939	1.57065621334222e-44
MRPL11	9.2610293619203e-49	-0.410875750309241	0.049	0.333	1.58382124147561e-44
SINHCAF	9.51937887578673e-49	-0.444849384955216	0.108	0.445	1.62800417533705e-44
PARP14	1.02333956756614e-48	0.663269154991022	0.372	0.475	1.75011532845161e-44
AP1M1	1.03545835984553e-48	0.477830224421269	0.213	0.265	1.77084088700783e-44
UBE2E1	1.04226778127019e-48	-0.360094663089261	0.059	0.327	1.78248635952829e-44
PCF11	1.10251379174784e-48	0.348380931034167	0.213	0.321	1.88551908664716e-44
CORO7	1.16231269283201e-48	0.572099178965458	0.227	0.244	1.98778716728131e-44
CEP85L	1.16890541502712e-48	0.325967399034876	0.147	0.243	1.99906204077938e-44
ABCA5	1.174545402221e-48	0.66910168436116	0.232	0.192	2.00870754687836e-44
BLOC1S2	1.22304053911536e-48	-0.284706483612454	0.09	0.36	2.09164392999509e-44
UBE2E3	1.25704216437778e-48	-0.254285932216232	0.117	0.403	2.14979350951887e-44
DDB1	1.28406041527381e-48	0.308731497228733	0.188	0.289	2.19600012220128e-44
STAG1	1.29398267323371e-48	0.338255627149968	0.203	0.294	2.21296916776429e-44
TTC7A	1.35069631449287e-48	0.437089011101928	0.174	0.244	2.3099608370457e-44
PPA1	1.44582596402925e-48	-0.271415067393027	0.154	0.467	2.47265156368282e-44
SAFB2	1.45056579002325e-48	0.255806046441499	0.237	0.384	2.48075761409776e-44
ZNF394	1.47685090037257e-48	0.322574278968215	0.24	0.356	2.52571040981716e-44
GRIPAP1	1.50738816940235e-48	0.366541447633222	0.203	0.291	2.5779352473119e-44
ITGB1BP1	1.52873592073605e-48	-0.500007418845961	0.073	0.4	2.61444417164279e-44
CDV3	1.81434374067613e-48	-0.331776402459171	0.125	0.424	3.10289066530432e-44
PRELID3B	1.85845329419793e-48	-0.294314299790835	0.071	0.324	3.1783268237373e-44
FRYL	2.16314930292429e-48	0.578755445887983	0.222	0.244	3.69941793786112e-44
CD2BP2	2.3754898956339e-48	-0.336478636593569	0.1	0.392	4.0625628195131e-44
RALA	2.42544742462652e-48	-0.542394651136565	0.068	0.398	4.14800018559627e-44
WASHC1	2.62464521055263e-48	-0.26377700318171	0.1	0.363	4.48866823908712e-44
COL9A2	2.94224978568333e-48	0.295166073191725	0.2	0.304	5.03183558347563e-44
REV3L	2.97958763093959e-48	0.409640069285594	0.254	0.359	5.09569076643288e-44
COPS3	3.11082741003641e-48	-0.30426240631106	0.073	0.337	5.32013703664427e-44
SF3B3	3.17539479923537e-48	0.334084990050794	0.174	0.238	5.43056018565232e-44
MBTPS1	3.22046453583827e-48	0.426000860826367	0.196	0.243	5.50763844919062e-44
SFXN1	3.7334290977224e-48	0.498682742854371	0.235	0.307	6.38491044292484e-44
SIGIRR	3.77443505226847e-48	-0.259045538663212	0.132	0.414	6.45503882638955e-44
PHKB	3.89444224271359e-48	0.618457531526368	0.235	0.233	6.66027512348878e-44
SACM1L	5.31176993105156e-48	0.491487453255445	0.254	0.305	9.08418893608438e-44
PECAM1	6.12263865369697e-48	0.44744907656323	0.23	0.305	1.04709366255526e-43
AP1S2	6.2834725713454e-48	-0.568020300048676	0.056	0.381	1.07459947915149e-43
HBB	6.33368458708927e-48	-0.640097731612324	0.597	0.67	1.08318673808401e-43
HSD17B12	7.26694508717961e-48	0.362471124225962	0.218	0.314	1.24279294880946e-43
GLMN	8.55544550995565e-48	0.469044106113663	0.213	0.241	1.46315229111262e-43
DCTN2	8.64892469832817e-48	-0.259478900917517	0.105	0.374	1.47913910190808e-43
ARHGAP10	9.06190590381274e-48	0.530715203110948	0.259	0.337	1.54976714767005e-43
PRDX6	9.13741436976696e-48	-0.508849614629742	0.064	0.382	1.56268060551755e-43
TNFRSF4	9.35548654789667e-48	0.553787631261439	0.675	0.839	1.59997530942129e-43
ICAM2	9.39837367029314e-48	0.471950531240459	0.21	0.283	1.60730986509353e-43
LPIN1	9.40192419351629e-48	0.573444113659627	0.286	0.328	1.60791707557516e-43
METTL26	9.71789000959108e-48	-0.492903149785411	0.078	0.408	1.66195354944027e-43
AC127070.2	1.01047165561652e-47	0.62888416964781	0.203	0.186	1.72810862543537e-43
CHP1	1.04264044521603e-47	-0.307690514786804	0.086	0.359	1.78312368940845e-43
AC058791.1	1.05991388660785e-47	1.08722636118291	0.391	0.347	1.81266472887674e-43
APEX1	1.10977333909869e-47	-0.378413982819525	0.098	0.4	1.89793436452658e-43
PLK3	1.11166636303401e-47	0.428741630176488	0.222	0.278	1.90117181406076e-43
MED6	1.13376378078956e-47	0.41114247290748	0.176	0.23	1.93896281790631e-43
SUGT1	1.14399370341028e-47	-0.270627417481425	0.103	0.375	1.95645803157226e-43
ARHGAP4	1.1660111965679e-47	0.316766230998953	0.215	0.327	1.99411234837042e-43
ZNF292	1.23965553454265e-47	0.351404260549061	0.254	0.36	2.12005889517484e-43
S100A6	1.27537914268798e-47	-0.517747259052804	0.562	0.932	2.18115340982499e-43
DSTN	1.28859757092731e-47	-0.511238555388751	0.076	0.403	2.20375956579989e-43
MCTS1	1.47853985546494e-47	-0.396482677977422	0.056	0.34	2.52859886081613e-43
RARRES3	1.53361383674388e-47	-0.622109238835633	0.066	0.411	2.62278638359939e-43
SNX9	1.54077322984643e-47	0.74363272250502	0.259	0.24	2.63503037768337e-43
KIAA1143	1.65616185594937e-47	-0.323356295359384	0.054	0.31	2.83236800604461e-43
PHF5A	1.66188227942433e-47	-0.323022776539837	0.068	0.334	2.84215107427149e-43
PTGER4	1.75396338298009e-47	0.64762959753675	0.689	0.786	2.99962817757254e-43
CD3E	1.82174337642309e-47	-0.355466712703494	0.335	0.717	3.11554552235877e-43
CLPP	1.89562612258319e-47	-0.258970239619933	0.1	0.369	3.24189979484177e-43
ALOX5AP	2.01024621532227e-47	0.4021134977176	0.619	0.837	3.43792307744414e-43
RNF216	2.27552111982731e-47	0.334748558398933	0.166	0.238	3.89159621912866e-43
BCL7B	2.32185762463498e-47	-0.350136824338582	0.093	0.378	3.97084090965074e-43
DGCR6L	2.43792205433758e-47	-0.33776887975683	0.054	0.311	4.16933429732813e-43
INTS6	2.46788227254157e-47	0.299116019846076	0.203	0.324	4.22057226250058e-43
ZNHIT6	2.7906158392505e-47	0.264880251164958	0.152	0.235	4.7725112082862e-43
RDH11	3.0548355353476e-47	0.37025996141243	0.213	0.289	5.22437973255147e-43
KDSR	3.23292343091627e-47	0.402531195811343	0.335	0.481	5.52894565155301e-43
MRPS36	3.50645145857815e-47	-0.590433992405906	0.059	0.394	5.99673328446036e-43
SYNGR2	3.84545082467937e-47	0.376090754612926	0.193	0.294	6.57649000036665e-43
ITGB2	4.09147941007716e-47	0.60381917795005	0.372	0.432	6.99724808711396e-43
SETX	4.16005803971399e-47	0.26058676423383	0.205	0.359	7.11453125951887e-43
ARL3	4.32121197495147e-47	-0.419420503917742	0.073	0.369	7.39013671956201e-43
SNRNP200	5.33903182427406e-47	0.360536103737616	0.191	0.269	9.13081222587349e-43
MRPL13	5.60421589779609e-47	-0.303657891093699	0.068	0.324	9.58433002841088e-43
CAPN12	5.79874516267048e-47	-0.336447449296136	0.076	0.368	9.91701397719906e-43
SNAP23	5.99168767509995e-47	-0.455084447234156	0.078	0.39	1.02469842619559e-42
IL27RA	6.46802392741771e-47	0.506006478457648	0.32	0.419	1.10616145206698e-42
ADAM17	6.57625962781134e-47	0.421549309135981	0.188	0.237	1.1246719215483e-42
RNF5	6.82667034249692e-47	-0.360999776645326	0.049	0.315	1.16749716197382e-42
SS18L2	7.96882068182813e-47	-0.434411733150046	0.051	0.334	1.36282771300625e-42
ZNF224	8.3011789691386e-47	0.511291092184645	0.176	0.179	1.41966762730208e-42
C6orf89	8.64096484028443e-47	0.305298981851644	0.149	0.235	1.47777780698544e-42
NGDN	9.26687696925244e-47	0.29038970700313	0.188	0.292	1.58482129928155e-42
PDCL3	9.62305582187935e-47	-0.255604334659491	0.059	0.294	1.64573500665781e-42
ZKSCAN1	1.0650046866176e-46	0.398308417210902	0.213	0.291	1.82137101505342e-42
MTHFS	1.15033337182984e-46	-0.404559480826214	0.059	0.34	1.9673001325034e-42
MTBP	1.15234356878822e-46	0.646056150211543	0.227	0.205	1.97073797134161e-42
H1FX	1.15741878980863e-46	-0.823804445068798	0.093	0.478	1.97941761433072e-42
OGT	1.30142581668933e-46	0.345710278041401	0.161	0.225	2.22569843170209e-42
RNF168	1.30155327475747e-46	0.678343018250588	0.359	0.401	2.22591641049023e-42
ADAM8	1.36416363484647e-46	0.454479502375308	0.222	0.298	2.33299264831443e-42
UNC45A	1.43018669968059e-46	0.302018922118364	0.149	0.214	2.44590529379374e-42
RIOK3	1.5337951898746e-46	0.277323009991176	0.152	0.241	2.62309653372354e-42
GRN	1.53464861825686e-46	0.724564926190909	0.269	0.241	2.62455606694288e-42
GPATCH2L	1.53870774304936e-46	0.498205192657906	0.22	0.269	2.63149798216301e-42
HAVCR2	1.58650851948063e-46	0.41380764646071	0.196	0.292	2.71324687001577e-42
CHMP1B	1.64614581482307e-46	-0.252614213188813	0.169	0.467	2.81523857251041e-42
SUGP2	1.66325086534673e-46	0.465343502069553	0.169	0.195	2.84449162991598e-42
SCAPER	1.69060340107219e-46	0.361969923926942	0.225	0.291	2.89126993651366e-42
SIAH2	1.77229762384227e-46	0.317210497920789	0.2	0.298	3.03098339629505e-42
HSPE1	1.83470343157915e-46	-0.349180823477317	0.401	0.779	3.13770980868667e-42
SUPT5H	1.96404397400773e-46	0.318313306542497	0.215	0.321	3.35890800434802e-42
POLR2I	2.04650991572036e-46	-0.316092337797075	0.051	0.305	3.49994125786496e-42
CDKN1B	2.05755420027198e-46	-0.252055539242021	0.071	0.311	3.51882919330513e-42
EAPP	2.12496214669498e-46	-0.307734674888955	0.108	0.381	3.63411026327776e-42
PRDX4	2.18586436163855e-46	0.34271977092597	0.159	0.251	3.73826523127424e-42
DOCK5	2.20999354028685e-46	0.55964544069478	0.225	0.253	3.77953095259858e-42
DYNC1LI1	2.49945889081532e-46	-0.25766756814556	0.064	0.302	4.27457459507237e-42
TWISTNB	2.57819932609635e-46	-0.301769536460257	0.081	0.346	4.40923648748998e-42
PLEC	2.58851208771332e-46	0.424582747830832	0.227	0.307	4.42687337240733e-42
AFF4	2.62589267330179e-46	0.625757982286811	0.276	0.266	4.49080164988072e-42
TRIP12	3.035479268827e-46	0.269891994856418	0.191	0.314	5.19127664554793e-42
DUSP10	3.29026759385417e-46	-0.271789789573583	0.259	0.593	5.6270156390094e-42
SMIM30	3.31830125983165e-46	-0.424417210051461	0.061	0.35	5.6749588145641e-42
AIP	3.47174743968788e-46	-0.250368823843115	0.083	0.33	5.93738247135421e-42
C1orf56	3.51948943864472e-46	0.779689836761772	0.562	0.612	6.0190308379702e-42
FLOT1	3.62801583271263e-46	-0.388161648686692	0.154	0.481	6.20463267710514e-42
PRNP	3.66298268084613e-46	0.58277110654407	0.357	0.406	6.26443298078306e-42
ALKBH7	3.70131121611234e-46	-0.326873040212374	0.042	0.286	6.32998244179532e-42
SETD2	3.78854385471964e-46	0.26401401472432	0.193	0.323	6.47916770034153e-42
BTF3L4	3.96321635695945e-46	-0.36508436956854	0.071	0.352	6.77789261367205e-42
PHIP	4.0525479628551e-46	0.471264469982342	0.315	0.426	6.93066752607479e-42
SLC38A2	4.28779662546465e-46	0.455555628823317	0.235	0.311	7.33298978886964e-42
EPSTI1	4.35905547358753e-46	-0.455768758459659	0.259	0.644	7.4548566709294e-42
TRIM38	4.48000805444629e-46	0.337343195833333	0.188	0.288	7.66170977471404e-42
TPRKB	4.57851678292968e-46	-0.412978878538484	0.051	0.327	7.83017940216634e-42
ALG5	4.89714169299329e-46	0.309087780828881	0.152	0.24	8.37509172335712e-42
RBM39	5.1180667564409e-46	0.51988928906392	0.848	0.961	8.75291776686522e-42
FAM204A	5.45570211260014e-46	-0.438385603826377	0.081	0.395	9.33034175296876e-42
KMT2A	5.4855898419947e-46	0.376397729114079	0.21	0.273	9.38145574777933e-42
BCLAF1	5.92338687139839e-46	0.415753396716483	0.584	0.741	1.01301762274655e-41
XRN1	6.46173167008191e-46	0.290941163850617	0.215	0.34	1.10508535021741e-41
GRHPR	6.59672154329472e-46	-0.255857350634702	0.064	0.299	1.12817131833426e-41
HIP1	6.81608356962582e-46	0.352156769224962	0.215	0.312	1.16568661207741e-41
EXOSC7	7.58165847189944e-46	-0.35353174071356	0.054	0.318	1.29661523186424e-41
CD63	8.71450628705806e-46	0.30521742803889	0.716	0.943	1.49035486521267e-41
TSR3	8.74429745798627e-46	-0.251121827268067	0.073	0.314	1.49544975126481e-41
DNAJC19	1.06139791690806e-45	-0.275492803833637	0.086	0.343	1.81520271749617e-41
MRPL43	1.10311985948659e-45	-0.368175263740717	0.061	0.333	1.88655558369396e-41
CDK11A	1.14803038042571e-45	0.25521283896006	0.232	0.359	1.96336155660405e-41
ANKH	1.29205944588338e-45	0.294628351959777	0.159	0.251	2.20968006434975e-41
TNFSF11	1.54906934212911e-45	0.400016721464429	0.289	0.432	2.6492183889092e-41
FARP1	1.57492217771229e-45	0.488677230840524	0.21	0.251	2.69343190832356e-41
PRPF8	1.57517341651245e-45	0.415399513064151	0.191	0.24	2.69386157691959e-41
SLC38A1	1.63893337884667e-45	0.355568200533964	0.249	0.376	2.80290386450357e-41
SLC16A7	1.64852586615045e-45	0.278507530549691	0.169	0.265	2.81930893629051e-41
KHDC4	1.81165758263778e-45	0.50569697411517	0.225	0.257	3.09829679782713e-41
CDS2	1.82966691579933e-45	0.319788714544614	0.152	0.211	3.12909635940002e-41
AGPAT5	1.83301750224559e-45	0.60595195199833	0.23	0.273	3.1348265323404e-41
SARS	2.07813690863376e-45	-0.426549088264516	0.115	0.435	3.55402974114545e-41
PHACTR4	2.2347239898003e-45	0.513692642148052	0.225	0.246	3.82182496735647e-41
AC016831.5	2.38640977616277e-45	0.682789526725348	0.276	0.314	4.08123799919357e-41
GOLIM4	2.72621693005371e-45	0.407656290356951	0.247	0.334	4.66237619377785e-41
JUND	2.98580054123381e-45	-0.43170218099062	0.499	0.876	5.10631608561805e-41
ZNF106	3.13221553424438e-45	0.308130552637554	0.166	0.25	5.35671500666473e-41
CEMIP2	3.20594337781312e-45	1.12162988847697	0.418	0.349	5.482804364736e-41
PDE7A	3.44683271836521e-45	0.444120999645785	0.181	0.221	5.89477331494819e-41
GLRX	3.61620905206262e-45	-0.472765619628348	0.081	0.392	6.1844407208375e-41
PPID	4.08897556017631e-45	-0.365350958502927	0.044	0.294	6.99296600301353e-41
HOPX	4.2651807497326e-45	-1.12034821454036	0.161	0.584	7.29431211819269e-41
ABHD15	4.44319168919796e-45	0.296782031119887	0.218	0.342	7.59874642686634e-41
ERO1A	4.77969826646516e-45	0.360170778222956	0.205	0.286	8.17423997530871e-41
DHX15	5.23948523961234e-45	0.260205431579125	0.154	0.243	8.96056765678502e-41
ZNHIT3	5.6636082865152e-45	-0.383467627188147	0.054	0.32	9.68590289159829e-41
TENT5A	6.19712100347178e-45	0.547992928524559	0.269	0.32	1.05983163401374e-40
CBLB	6.48853971199288e-45	0.461314164372704	0.23	0.286	1.10967006154502e-40
MRPS12	6.54529424153655e-45	-0.411607867436892	0.037	0.302	1.11937622118758e-40
ZNFX1	6.63695972672353e-45	0.578863103789382	0.213	0.222	1.13505285246426e-40
PIN4	6.64747256487214e-45	-0.53235958156641	0.051	0.359	1.13685075804443e-40
DDHD1	6.84684616231515e-45	0.298699231818707	0.164	0.282	1.17094763067914e-40
SLC1A4	6.96700203223151e-45	0.525264632819791	0.2	0.256	1.19149668755223e-40
HERPUD1	7.23197698084826e-45	0.730079701486896	0.721	0.84	1.23681270326467e-40
TMEM192	8.56938077416523e-45	0.372224222893996	0.178	0.23	1.46553549999774e-40
DDB2	8.81275151803872e-45	0.373330035976219	0.178	0.23	1.50715676461498e-40
TRPV2	8.98703922650328e-45	0.298435876930026	0.181	0.259	1.53696344851659e-40
GLRX5	9.43835033359277e-45	-0.345746729330849	0.066	0.328	1.61414667405104e-40
DNAJC2	9.55033779451647e-45	0.433413021184203	0.198	0.257	1.63329876961821e-40
SLC20A1	1.18015861161039e-44	0.547966560713237	0.244	0.254	2.01830725757609e-40
NFATC2IP	1.18815806935895e-44	0.404514214116707	0.21	0.276	2.03198793021768e-40
CASP3	1.29864861236539e-44	0.475496465379139	0.328	0.471	2.22094885686728e-40
GADD45B	1.39146043981025e-44	-0.583600855728755	0.352	0.757	2.37967564416348e-40
NFE2L2	1.41008737709341e-44	0.335296294915381	0.56	0.759	2.41153143230514e-40
GMFB	1.48878180456268e-44	0.423421038210633	0.2	0.256	2.54611464216309e-40
STOM	1.53566833138008e-44	0.281486595991889	0.208	0.336	2.62629998032621e-40
LINC01871	1.56967377618735e-44	-1.31049174147865	0.073	0.455	2.6844560920356e-40
RANBP2	1.59908523678765e-44	1.09392149857002	0.467	0.448	2.73475557195423e-40
MYO9B	1.71344982155885e-44	0.351105602727628	0.183	0.254	2.93034188482994e-40
RUNX3	1.71360655426615e-44	0.388307470784814	0.511	0.683	2.93060992910596e-40
LAGE3	1.99669522323188e-44	-0.477264738033512	0.049	0.344	3.41474817077116e-40
KRT81	2.03723367740638e-44	-0.980108975428908	0.267	0.699	3.4840770351004e-40
IMP3	2.12130623460918e-44	-0.347016209420522	0.09	0.368	3.62785792242862e-40
UBXN2A	2.35055481424565e-44	0.361290443570775	0.178	0.281	4.0199188433229e-40
MYLIP	2.35769166997448e-44	0.581158634858263	0.259	0.315	4.03212429399036e-40
POLK	2.41760700007841e-44	0.273559279646294	0.169	0.251	4.13459149153409e-40
CBWD3	2.64509370816401e-44	0.660320365467991	0.225	0.192	4.52363925970208e-40
MECP2	2.73976559564831e-44	0.260157539232853	0.203	0.326	4.68554712167774e-40
ANKRD28	2.99336668011659e-44	0.493646919727683	0.301	0.414	5.11925569633539e-40
LSM10	3.41206157330994e-44	-0.441769014052086	0.034	0.304	5.83530770267466e-40
ATP2B1	3.48942050733105e-44	0.423675257544834	0.355	0.484	5.96760695163756e-40
FOSB	3.65038297134882e-44	0.627390938946943	0.43	0.562	6.24288495760075e-40
SLC35A3	3.73413941674311e-44	0.37710267327485	0.144	0.195	6.38612523051407e-40
ZNF562	3.78620300782183e-44	0.324660245625351	0.139	0.203	6.47516438397689e-40
PTMS	4.34411860005311e-44	-0.585570841778656	0.054	0.369	7.42931162981083e-40
CLASP2	4.42746411760766e-44	0.48466777537523	0.183	0.211	7.57184913393262e-40
C14orf119	4.43078955122407e-44	-0.434969555749365	0.059	0.344	7.57753629050341e-40
NOL9	4.9340919110997e-44	0.4794060050493	0.203	0.224	8.4382839863627e-40
ITPR2	5.88396324893067e-44	0.365406518912116	0.191	0.26	1.00627539483212e-39
IRF1	5.9349098506543e-44	0.632604500692437	0.553	0.725	1.0149882826589e-39
IL18R1	5.93882078859831e-44	0.541678860298133	0.247	0.307	1.01565713126608e-39
NT5C2	6.05744600652002e-44	0.254820658595015	0.169	0.272	1.03594441603505e-39
CXCR4	6.77473869040191e-44	1.12823034367238	0.949	0.959	1.15861581083253e-39
RRBP1	7.44891876070151e-44	0.57183405276725	0.303	0.324	1.27391408645517e-39
LMO4	7.69683020665924e-44	-0.473681357850123	0.066	0.371	1.31631190194286e-39
ACER3	7.83003321288035e-44	0.479568697506332	0.188	0.219	1.3390922800668e-39
FURIN	8.31170023144553e-44	0.798208405498273	0.328	0.344	1.42146697358181e-39
CREBBP	8.44370297201245e-44	0.383069490553293	0.181	0.249	1.44404208227357e-39
ELOVL6	8.82480545916507e-44	0.456529124650762	0.23	0.278	1.50921822962641e-39
CCSER2	9.31579642756763e-44	0.262941078822436	0.213	0.347	1.59318750504262e-39
ZNF638	9.47822339183472e-44	0.301371603631793	0.23	0.349	1.62096576447157e-39
MUM1	1.06387460300747e-43	0.29595192509069	0.196	0.289	1.81943834606338e-39
SPEN	1.24113034743002e-43	0.330009472322757	0.222	0.318	2.12258112017482e-39
2023-09-11	1.46242526949201e-43	-0.352913588822295	0.403	0.772	2.50103969588524e-39
FAM104A	1.60330720816695e-43	-0.267572877630262	0.073	0.308	2.74197598740713e-39
ECHDC2	1.64315648295272e-43	0.356214369929027	0.198	0.267	2.81012621714574e-39
TMEM126B	1.72516104660516e-43	-0.410047135036817	0.066	0.349	2.95037042190414e-39
PHF11	1.80873360778551e-43	-0.27407900741619	0.086	0.334	3.09329621603478e-39
PTPN1	1.85560536168719e-43	-0.308632734382832	0.134	0.42	3.17345628955743e-39
TAPBPL	1.96314103332952e-43	0.370651344752105	0.169	0.221	3.35736379520014e-39
PHF6	2.25522100022715e-43	0.449994899722479	0.222	0.297	3.85687895458847e-39
TCEAL8	2.29029557066626e-43	-0.354738625011672	0.083	0.355	3.91686348495345e-39
IBTK	2.29534719112177e-43	0.350183303901797	0.166	0.228	3.92550276625645e-39
RPA3	2.35969727861187e-43	-0.44306805620962	0.049	0.328	4.03555428588202e-39
VPS13A	2.40246090135172e-43	0.484149527717868	0.198	0.224	4.10868863349172e-39
KLHL6	2.47580255818236e-43	0.34004173935332	0.137	0.199	4.23411753500348e-39
DNASE2	2.48641645716821e-43	0.275878026043705	0.154	0.254	4.25226942504907e-39
YPEL5	2.6139682211901e-43	-0.272452262255228	0.377	0.722	4.47040845187932e-39
NSL1	2.6622200853425e-43	-0.32785824591607	0.049	0.299	4.55292878995275e-39
SUMF2	2.80084910524315e-43	0.324303309796224	0.215	0.331	4.79001213978683e-39
GDE1	3.0606766895617e-43	0.490264916641631	0.303	0.343	5.23436927448842e-39
ST8SIA4	3.34488558976116e-43	0.340247653185761	0.178	0.27	5.72042333560953e-39
SPAG1	3.64715052142966e-43	0.322911033510935	0.176	0.241	6.237356821749e-39
ASCC3	3.93033872034672e-43	0.301130358058634	0.139	0.222	6.72166527953696e-39
SCPEP1	4.21409082680095e-43	0.470075277299567	0.284	0.392	7.20693813199498e-39
KPNA6	4.24518645322412e-43	0.268012723635407	0.166	0.233	7.2601178723039e-39
TMEM123	4.63105668868349e-43	0.342193858618796	0.692	0.9	7.9200331489865e-39
UGCG	4.81009371161929e-43	0.435081688046573	0.196	0.27	8.22622226561132e-39
HCG18	5.57319270250196e-43	0.620022452110953	0.218	0.267	9.53127415981885e-39
HIGD1A	5.88020572167323e-43	-0.333027273589013	0.051	0.295	1.00563278252056e-38
NBL1	5.88711941795927e-43	0.410542441618015	0.333	0.464	1.00681516285939e-38
SOCS1	6.41329082509599e-43	-0.347740631605612	0.169	0.485	1.09680099690792e-38
ADH5	6.45705791628167e-43	-0.385518104821727	0.1	0.39	1.10428604484249e-38
TMEM30A	6.58265815511122e-43	0.383251870431942	0.203	0.263	1.12576619768712e-38
CREBRF	6.72754289005226e-43	0.254173282480496	0.181	0.295	1.15054438505674e-38
PMVK	6.88731595443551e-43	-0.25066702460207	0.068	0.294	1.17786877452756e-38
KIDINS220	7.04532904566057e-43	0.26546983236996	0.144	0.228	1.20489217338887e-38
TNRC6A	7.35311411470332e-43	0.445156689588961	0.208	0.234	1.25752957589656e-38
CLTC	7.52174736324791e-43	0.285591495979888	0.144	0.218	1.28636923406266e-38
CHD8	7.70780184578885e-43	0.41650694295607	0.174	0.233	1.31818827166681e-38
NUP88	7.81631815470171e-43	0.350545223963694	0.147	0.211	1.33674673081709e-38
CCR6	8.08762130182161e-43	0.957756697474802	0.44	0.439	1.38314499503753e-38
SPG11	8.20978585434773e-43	0.316221446270768	0.181	0.263	1.40403757681055e-38
GTPBP1	8.47822623285653e-43	0.351778285081764	0.181	0.259	1.44994625034312e-38
PATJ	8.53785590273781e-43	0.286248131808241	0.156	0.233	1.46014411648622e-38
DCP1A	8.85052705584281e-43	0.331287152822525	0.154	0.215	1.51361713709024e-38
IKBKB	9.8747868566154e-43	0.444403499979907	0.183	0.238	1.68878604821837e-38
UBN1	1.0151321480714e-42	0.359290405321294	0.24	0.295	1.7360789996317e-38
ZFYVE16	1.05685918294146e-42	0.38169069119022	0.159	0.225	1.80744057466649e-38
LLPH	1.09708273618032e-42	-0.347152893920868	0.105	0.381	1.87623089541559e-38
VPS53	1.09757064271683e-42	0.414273903089688	0.213	0.246	1.87706531317433e-38
DMTF1	1.21425177439433e-42	0.327342872709316	0.176	0.238	2.07661338456918e-38
AK2	1.22538753939967e-42	-0.25451426884934	0.061	0.288	2.09565776988131e-38
SIDT2	1.26104760833459e-42	0.501622307753382	0.176	0.185	2.15664361977381e-38
CCDC141	1.39819172127502e-42	0.369022689014462	0.196	0.295	2.39118748172455e-38
CHIC2	1.39983457679263e-42	-0.45289350785318	0.056	0.34	2.39399709323076e-38
SPTAN1	1.48959136072364e-42	0.433159108426304	0.208	0.26	2.54749914510957e-38
NELFCD	1.57210391717101e-42	0.368068462696756	0.169	0.244	2.68861211914585e-38
AKR7A2	1.6713215927654e-42	-0.406205050064008	0.076	0.358	2.8582941879474e-38
TNK2	1.68852021650463e-42	0.328745113768318	0.127	0.193	2.88770727426621e-38
MEA1	1.6971407802841e-42	-0.420112191347971	0.032	0.288	2.90245016244187e-38
WASHC4	1.89159361137488e-42	0.273227701622964	0.159	0.273	3.23500339417332e-38
PSEN1	1.89687944244082e-42	0.359805176814616	0.174	0.217	3.24404322246229e-38
ST3GAL1	1.96637214557118e-42	0.287571326466378	0.249	0.368	3.36288964335583e-38
UBE2M	2.11365732196929e-42	-0.290890030206768	0.042	0.27	3.61477675203188e-38
POLE4	2.11536780673387e-42	-0.479746006039494	0.034	0.31	3.61770202307626e-38
MGAT5	2.26944401668531e-42	0.422398712712285	0.22	0.262	3.88120315733521e-38
SELPLG	2.35529024605248e-42	0.392928439498427	0.232	0.292	4.02801737879895e-38
PLPP1	2.38614262730066e-42	0.463719241703322	0.271	0.4	4.08078112120959e-38
RETREG1	2.38777556825465e-42	0.468446141259521	0.252	0.31	4.0835737768291e-38
INPP5B	2.7309256785278e-42	0.476260226795003	0.188	0.196	4.67042909541824e-38
APOBEC3C	2.8572889588005e-42	-0.460446084572837	0.081	0.378	4.88653557734061e-38
HMGCS1	2.8986265223657e-42	0.330901312847767	0.215	0.301	4.95723107854981e-38
KLHL24	3.09287099133206e-42	0.262472436490321	0.144	0.233	5.28942796937609e-38
RAF1	3.55713190601176e-42	0.285353927753381	0.186	0.269	6.08340698566132e-38
HIST1H1C	3.92013120592638e-42	-0.568572051653177	0.042	0.334	6.7042083883753e-38
LBR	3.92137964763801e-42	0.324575554965603	0.144	0.196	6.70634347339052e-38
RNF19A	4.48172372143269e-42	0.391005030679968	0.325	0.452	7.66464390839419e-38
POLR2A	4.60136748851378e-42	0.258533992834022	0.156	0.247	7.86925867885626e-38
FES	5.04892721051755e-42	0.279698062620162	0.252	0.404	8.63467531542711e-38
SNRNP27	6.4563033209624e-42	-0.315815574263065	0.059	0.295	1.10415699395099e-37
PPIE	6.87978408168827e-42	-0.256365928143388	0.061	0.285	1.17658067365033e-37
NANS	8.02837378687685e-42	0.388372664806857	0.161	0.224	1.37301248503168e-37
SRA1	8.40405155839696e-42	-0.369822269688331	0.042	0.286	1.43726089751705e-37
NIFK	8.58351046831034e-42	-0.385105454333348	0.044	0.295	1.46795196029043e-37
NABP1	1.01041743978957e-41	0.331803510034822	0.188	0.276	1.72801590552813e-37
FTX	1.07666775953032e-41	0.628417471333519	0.289	0.281	1.84131720234875e-37
AASDHPPT	1.12269486979191e-41	-0.323959715874538	0.039	0.269	1.92003276631813e-37
SF3A3	1.21720082334474e-41	0.32233859646454	0.254	0.398	2.08165684808418e-37
SEC31A	1.23741818515227e-41	0.292896272798213	0.161	0.254	2.11623258024741e-37
MRPS35	1.28682442566839e-41	-0.270608904180757	0.066	0.304	2.20072713277808e-37
SEMA4D	1.37346710752733e-41	0.258370581036193	0.178	0.283	2.34890344729324e-37
PFKFB3	1.39025181990752e-41	0.52286556535211	0.467	0.574	2.37760866240583e-37
TMEM43	1.47401055805117e-41	0.290900750288756	0.181	0.259	2.52085285637912e-37
CFH	1.51021592468554e-41	0.793269228943659	0.242	0.203	2.58277127439721e-37
NDUFA8	1.66519559558989e-41	-0.469460594421196	0.024	0.288	2.84781750757783e-37
TAF12	1.75788324889102e-41	-0.453423679988148	0.037	0.301	3.00633193225343e-37
MRPL34	1.90789783483708e-41	-0.333123520900047	0.056	0.298	3.26288687713838e-37
SYTL3	2.06156148570765e-41	0.640482071045683	0.445	0.503	3.52568245285723e-37
UBR5	2.25179733105104e-41	0.515103724557321	0.205	0.214	3.85102379556349e-37
MED19	2.26936349969322e-41	0.257520372333706	0.13	0.25	3.88106545717535e-37
LINC00996	2.28276610098402e-41	0.628851141595018	0.237	0.318	3.90398658590287e-37
CLEC2D	2.29518171480483e-41	0.48221304147837	0.264	0.342	3.92521976865922e-37
SQLE	2.31001555152172e-41	0.308321738342499	0.281	0.439	3.95058859621244e-37
SIRT7	2.33018350663128e-41	0.250208560909133	0.171	0.269	3.98507983304081e-37
SRSF7	2.60442417140529e-41	0.277782069530673	0.726	0.922	4.45408621793732e-37
HGSNAT	2.74720091768701e-41	0.369659183649484	0.174	0.228	4.69826300942832e-37
LIPA	2.85722857738445e-41	0.446801819416783	0.208	0.219	4.88643231304289e-37
ST3GAL5	3.24015232092353e-41	0.321827711270669	0.271	0.387	5.54130849924342e-37
STMN1	3.3782294191668e-41	-0.254113969755289	0.137	0.422	5.77744795265907e-37
GPR183	3.92352636928052e-41	0.561425029729526	0.465	0.612	6.71001479674354e-37
HINT2	3.93214987229964e-41	-0.325417028841846	0.059	0.298	6.72476271160685e-37
PRDX3	3.96149710868095e-41	-0.275312081338994	0.054	0.281	6.77495235526617e-37
PRKCA	4.36043563879079e-41	0.565480584131863	0.213	0.225	7.45721702946002e-37
TXNIP	4.56122366058099e-41	-0.968453975476159	0.227	0.637	7.80060470432562e-37
DIAPH2	4.89492385160437e-41	0.322619942147652	0.225	0.311	8.37129877101379e-37
IFI44L	4.97197148399383e-41	0.78954185103536	0.526	0.596	8.50306563192625e-37
MED17	5.15700077014381e-41	0.674465593663125	0.23	0.222	8.81950271709995e-37
BST2	5.31290428826707e-41	0.488058369958094	0.802	0.962	9.08612891379435e-37
ZNF430	5.44374031473184e-41	0.322548638808936	0.169	0.249	9.30988468625439e-37
ZFC3H1	5.78712726203266e-41	0.369230141683348	0.169	0.238	9.89714504352825e-37
LCOR	5.87268662016621e-41	0.284516284453587	0.166	0.253	1.00434686578082e-36
FBXO34	6.29325836348801e-41	0.343721016057872	0.237	0.339	1.07627304532372e-36
SLC1A5	6.51016088811174e-41	0.293124032265317	0.257	0.435	1.11336771508487e-36
PDE4D	6.63920681811656e-41	0.283025923357274	0.372	0.545	1.13543715003429e-36
UBE2G1	6.76844360135029e-41	-0.349562728237201	0.049	0.295	1.15753922470293e-36
GGT1	6.85688172656456e-41	0.349452114567018	0.164	0.208	1.17266391287707e-36
CHCHD7	7.02703135541737e-41	-0.269652569096511	0.056	0.286	1.20176290240348e-36
NRBF2	7.21101618092462e-41	-0.257688894047233	0.056	0.279	1.23322798726173e-36
XIAP	7.82921462717594e-41	0.351859726033589	0.21	0.279	1.33895228553963e-36
WDR11	7.92422032489256e-41	0.415858431991507	0.174	0.211	1.35520015996313e-36
TUBA1A	8.50275905650315e-41	-0.280214472652413	0.13	0.403	1.45414185384317e-36
ZNF431	8.6803532854115e-41	0.368616936975495	0.181	0.244	1.48451401887108e-36
GNL3	9.45081751038711e-41	0.479599666832183	0.274	0.374	1.6162788106264e-36
NFKBID	9.56875662594446e-41	0.748178236833651	0.389	0.436	1.63644875816902e-36
ITK	9.82399350356434e-41	0.338958427893489	0.227	0.35	1.68009936897957e-36
SAMD9L	1.00977528847876e-40	0.385937521398631	0.32	0.458	1.72691769835637e-36
WDR61	1.18324380884895e-40	-0.273481160311085	0.066	0.297	2.02358356189347e-36
SPOP	1.18425650526317e-40	-0.264244638570454	0.1	0.34	2.02531547530107e-36
CHD6	1.19679959955528e-40	0.285319239727392	0.156	0.249	2.04676667515943e-36
CEP135	1.37881678813053e-40	0.447028797717955	0.171	0.205	2.35805247106083e-36
GPAA1	1.5604981976805e-40	0.393808020376173	0.22	0.265	2.66876401767319e-36
ELP2	1.57269599223105e-40	0.492289749541459	0.22	0.224	2.68962468591354e-36
SLA2	1.60245526970222e-40	-0.264639068222879	0.078	0.31	2.74051900224473e-36
TUT7	1.84159656240018e-40	0.272650086203596	0.181	0.263	3.14949844101679e-36
NUP210	1.86571381123108e-40	0.482343433716335	0.169	0.192	3.19074375996739e-36
TXNDC15	1.9095388699923e-40	0.309956603189324	0.176	0.266	3.26569337546084e-36
NTAN1	1.9145279870942e-40	-0.327445926069705	0.024	0.25	3.2742257635285e-36
HLA-DPA1	2.11303115274158e-40	0.601950917191881	0.401	0.532	3.61370587741865e-36
TM9SF2	2.12741961710505e-40	0.368677482060704	0.171	0.222	3.63831302917305e-36
PNKD	2.19904907189499e-40	-0.346102409065624	0.039	0.275	3.76081372275481e-36
ZNF7	2.51296904146199e-40	0.474508279224268	0.137	0.153	4.2976796547083e-36
ARID1A	2.52624907383363e-40	0.374963344775305	0.203	0.27	4.32039116607028e-36
SHARPIN	2.56818511498475e-40	-0.375565648550725	0.056	0.315	4.39211018364692e-36
CTSB	2.63115968842166e-40	0.273806020197925	0.188	0.275	4.49980929913872e-36
DNAJC10	2.68494912124772e-40	0.252424548454113	0.186	0.279	4.59179998715786e-36
PGGHG	2.72683667966441e-40	0.326887571412764	0.181	0.27	4.66343608956207e-36
ANKRD36	3.10527564430786e-40	0.360453455988685	0.178	0.234	5.31064240689529e-36
ZNF281	3.15765950129525e-40	0.324757354034213	0.144	0.206	5.40022927911513e-36
SOAT1	3.24492495416975e-40	0.333399065898611	0.178	0.244	5.5494706566211e-36
SERPINI1	3.30453872034971e-40	0.305324532514444	0.137	0.177	5.65142211954207e-36
LUZP1	3.43410079654683e-40	0.404731776694764	0.222	0.315	5.87299918225438e-36
UROS	3.48116222359087e-40	-0.324010136261621	0.073	0.324	5.9534836347851e-36
DLG1	3.59932871857299e-40	0.320698937931314	0.134	0.186	6.15557197450352e-36
LRRC57	3.64902435584619e-40	0.324087263275229	0.11	0.173	6.24056145336816e-36
MAP4K4	3.76021692634459e-40	0.273085688053329	0.152	0.244	6.43072298743452e-36
AL928654.1	3.77223519844438e-40	0.604808672538946	0.218	0.182	6.45127663637957e-36
IP6K1	3.9849814098874e-40	0.303362678981678	0.152	0.23	6.81511520718943e-36
ARHGEF7	4.65174715612966e-40	0.400707131988487	0.169	0.218	7.95541798641294e-36
CBFA2T2	5.17378605984586e-40	0.527362607370589	0.225	0.237	8.8482089195484e-36
METTL2B	5.28750321605226e-40	0.442685573893813	0.203	0.243	9.04268800009257e-36
C5orf15	6.27936563089875e-40	0.542182862834551	0.183	0.193	1.0738971101963e-35
ARFGEF1	6.8018492549177e-40	0.308281510664782	0.159	0.235	1.16325225957602e-35
TTN	7.48645940374847e-40	0.491021046266666	0.271	0.344	1.28033428722906e-35
HBS1L	9.84007350087038e-40	0.346799916270587	0.154	0.208	1.68284937011885e-35
STARD3NL	1.02848035877712e-39	-0.469171707110587	0.078	0.368	1.75890710958064e-35
KRT86	1.02958055097903e-39	-0.924526900468934	0.325	0.734	1.76078865828434e-35
C1GALT1C1	1.1017650028616e-39	0.441605873464955	0.156	0.166	1.88423850789391e-35
PILRB	1.10622882705421e-39	0.466284478635874	0.161	0.154	1.89187254002812e-35
NINJ1	1.14959350801088e-39	0.297479761031834	0.345	0.507	1.9660348174002e-35
FOSL2	1.20495371150451e-39	0.323235792075009	0.384	0.536	2.06071183741501e-35
NUP50	1.21274298851081e-39	0.312210098232404	0.156	0.218	2.07403305895119e-35
RAB3GAP1	1.22926347402132e-39	0.286758709657474	0.191	0.297	2.10228639327126e-35
ENPP1	1.32593566230286e-39	0.423616121296484	0.325	0.43	2.26761516967034e-35
ABCB1	1.33611137119055e-39	0.385770673535592	0.215	0.282	2.28501766701007e-35
TPGS2	1.4056697861359e-39	-0.364876974633396	0.039	0.279	2.40397646824961e-35
LRPPRC	1.59902079908519e-39	0.267985066474456	0.13	0.206	2.7346453705955e-35
KIAA0355	1.6227179365791e-39	0.371328772818684	0.183	0.227	2.77517221513758e-35
RGS19	1.65537924495463e-39	-0.330889717490524	0.086	0.34	2.83102958472142e-35
ATF1	1.66020534256042e-39	-0.297657272273234	0.039	0.259	2.83928317684683e-35
THYN1	1.89073904959343e-39	-0.2790733927999	0.066	0.295	3.23354192261468e-35
LIAS	1.91632453838369e-39	0.326270531846381	0.125	0.17	3.27729822554379e-35
NME1	1.96877890203371e-39	-0.299706909404691	0.059	0.292	3.36700567825805e-35
NPAT	2.04920330342353e-39	0.29588733577514	0.161	0.238	3.50454748951492e-35
MIF4GD	2.12177252647504e-39	-0.270062002743935	0.056	0.27	3.62865537477762e-35
SPNS1	2.40297902823231e-39	0.386210028815798	0.144	0.183	4.10957473408289e-35
CHFR	2.52791555706827e-39	0.25940888530282	0.169	0.272	4.32324118569815e-35
PDS5B	2.68885637288001e-39	0.260472585708062	0.142	0.225	4.5984821688994e-35
EPB41	2.81381695436096e-39	0.261454233140048	0.176	0.267	4.81218975534812e-35
MBD2	2.82246501284414e-39	-0.267752973982777	0.042	0.249	4.82697966496605e-35
P3H1	2.94457442411255e-39	0.355889973738645	0.183	0.24	5.03581118011728e-35
ID2	2.95636267649658e-39	-0.735209548696669	0.753	0.98	5.05597144934446e-35
SPINT2	3.35625723492105e-39	0.315383188556228	0.215	0.311	5.73987112316198e-35
HBD	3.44458659154078e-39	-0.417445093120414	0.457	0.555	5.89093198885304e-35
CDK17	3.93595975165731e-39	0.257854801567993	0.152	0.231	6.73127836728434e-35
GBP2	3.94756789223421e-39	0.433245784334406	0.342	0.477	6.75113060929895e-35
PRKACB	4.20953408585274e-39	-0.336329916100961	0.071	0.32	7.19914519362535e-35
LY9	4.77531359738483e-39	0.327311962541334	0.205	0.285	8.16674131424754e-35
HSPA4L	4.94395119882642e-39	0.464257673982403	0.161	0.173	8.45514534023294e-35
NMRK1	4.9823543908311e-39	-0.311863730196603	0.064	0.295	8.52082247919935e-35
STAT1	5.16340134443652e-39	0.382479228653491	0.418	0.613	8.83044897925534e-35
TPD52	5.50607324650384e-39	-0.338779262454704	0.049	0.285	9.41648646617087e-35
LINC00623	5.51983380774827e-39	-0.408399774016342	0.056	0.317	9.44001977801109e-35
DCTPP1	5.80746211696033e-39	-0.41056296413712	0.037	0.285	9.93192171242556e-35
ANKRD17	6.69455600292115e-39	0.366435449726838	0.171	0.235	1.14490296761957e-34
TNKS2	6.77416184130083e-39	0.28456852188774	0.144	0.199	1.15851715809927e-34
MRPL40	6.96988215826414e-39	-0.2684421284967	0.044	0.251	1.19198924670633e-34
MYO6	8.52750339770109e-39	0.444567588586285	0.203	0.222	1.45837363107484e-34
LMF2	9.23550745892332e-39	0.383260030437695	0.191	0.214	1.57945648562507e-34
FAM3C	9.86786875728654e-39	0.282471304170738	0.247	0.385	1.68760291487114e-34
CTSD	9.890672450232e-39	0.340420751120145	0.702	0.874	1.69150280243868e-34
NUMB	1.05069192450643e-38	0.277382990151682	0.149	0.218	1.7968933292909e-34
F8A1	1.11340225577086e-38	-0.323697841400339	0.051	0.281	1.90414053781932e-34
DUSP11	1.14817627814771e-38	-0.273070562045248	0.086	0.32	1.96361107088821e-34
MTX2	1.15386087762644e-38	-0.263531571519919	0.046	0.251	1.97333287291674e-34
IKZF3	1.16893349132791e-38	0.28031104222817	0.198	0.315	1.99911005686899e-34
FAM89B	1.51590309798036e-38	-0.336675783930215	0.076	0.328	2.592497478166e-34
RBPJ	1.52258480791647e-38	0.579237889325961	0.704	0.818	2.60392453849875e-34
CASP1	1.63142359284752e-38	-0.323360647757848	0.071	0.314	2.79006062848783e-34
TRIM56	1.70157915780738e-38	0.416031867884335	0.181	0.224	2.91004067568219e-34
TMEM33	1.79729656517055e-38	0.268368441144018	0.139	0.198	3.07373658575468e-34
JMY	1.81408528949066e-38	0.340865514958907	0.35	0.456	3.10244866208693e-34
SLC39A1	2.00475635652608e-38	0.252504989399331	0.125	0.193	3.4285343209309e-34
CHCHD5	2.06251886259019e-38	-0.305703841867715	0.044	0.266	3.52731975880174e-34
SLC16A1-AS1	2.19955950733568e-38	0.430000446406027	0.147	0.158	3.76168666944548e-34
SPRTN	2.20822362481577e-38	0.397891668809098	0.174	0.215	3.77650404315993e-34
CPT1C	2.4198357513185e-38	0.438151376492902	0.159	0.161	4.13840310190489e-34
DENND3	2.42480397012078e-38	0.401746268761404	0.164	0.199	4.14689974970056e-34
CTSL	2.52790482014645e-38	0.995133772192286	0.235	0.257	4.32322282341446e-34
ISG20	2.76860197681087e-38	-0.609336524506118	0.117	0.44	4.73486310074195e-34
SZT2	2.88857070841531e-38	0.406949564219438	0.147	0.167	4.94003362553186e-34
TNFSF10	2.93021457867626e-38	0.769140176944456	0.611	0.747	5.01125297245214e-34
CD52	2.99821650691511e-38	-0.532174820152152	0.78	0.988	5.12754987012623e-34
PCNX4	3.02553015023641e-38	0.483422552944267	0.174	0.195	5.17426166293432e-34
NOM1	3.21628631924702e-38	0.299035955471333	0.142	0.206	5.50049286317625e-34
SAMD3	3.21722418157814e-38	-0.36822756358127	0.039	0.269	5.50209679533493e-34
EP300	3.25048362233652e-38	0.315360860821649	0.225	0.31	5.55897709091991e-34
SEC61A1	3.29458637160059e-38	0.319460017796699	0.154	0.195	5.63440161271133e-34
TMEM141	3.43633091603402e-38	-0.329518981076334	0.044	0.27	5.87681313260138e-34
FAF2	3.45112864227403e-38	0.343841162055928	0.149	0.19	5.90212020401704e-34
DOCK7	3.48040543083339e-38	0.368113229773742	0.142	0.193	5.95218936781126e-34
SMARCA4	3.52742934787547e-38	0.331450398211245	0.203	0.269	6.03260967073663e-34
MIEN1	3.67324143750596e-38	-0.254089531002324	0.081	0.304	6.28197750642269e-34
TRAPPC6A	3.79735818982878e-38	-0.26744099254075	0.068	0.291	6.49424197624518e-34
BSDC1	3.96879075807353e-38	0.282584512073067	0.159	0.23	6.78742595445735e-34
UBE2R2	4.01286990250065e-38	-0.338945749439433	0.039	0.262	6.86281010725661e-34
ATP10A	4.19311923476378e-38	0.58884043569755	0.225	0.231	7.17107251529301e-34
ERV3-1	4.21637626566576e-38	0.495204872368452	0.134	0.129	7.21084668954159e-34
SVIL	4.24699641969012e-38	0.723177586837982	0.335	0.323	7.26321327695404e-34
NUFIP2	4.33301256522664e-38	0.371032643866528	0.178	0.225	7.4103180890506e-34
EEA1	4.73884260233186e-38	0.253151050573635	0.152	0.272	8.10436861850795e-34
AL158154.2	4.78064742174802e-38	0.494273599363278	0.166	0.142	8.17586322067347e-34
SIK3	5.05153158861759e-38	0.397590949682758	0.166	0.208	8.63912932285381e-34
ZBTB11	5.47057827595341e-38	0.285644310544317	0.137	0.193	9.35578296753553e-34
CHCHD3	5.89294943694136e-38	-0.33641858712402	0.049	0.283	1.00781221270571e-33
TMEM267	7.01372154783673e-38	0.338860100354321	0.147	0.193	1.19948665911104e-33
TNIK	8.01581206209786e-38	0.250669844893486	0.166	0.247	1.37086417885998e-33
PPP1R16B	9.06372031514701e-38	0.276954981033574	0.137	0.203	1.55007744829644e-33
TPP1	9.47525037907372e-38	0.303418252871002	0.139	0.201	1.62045731982919e-33
TYW5	9.68090395157591e-38	0.339750735952247	0.149	0.201	1.65562819379851e-33
C1orf162	9.86620048510069e-38	-0.508463089027098	0.068	0.349	1.68731760696192e-33
MAGT1	9.96325939207197e-38	0.273655764763593	0.176	0.249	1.70391662123215e-33
CDKN2D	1.04506161623662e-37	-0.425642406887656	0.029	0.266	1.78726437608787e-33
PSMB8-AS1	1.06064280214943e-37	-0.284716595647717	0.056	0.278	1.81391132023595e-33
TOR3A	1.13357111822406e-37	0.34400333371234	0.144	0.185	1.93863332638678e-33
TSPYL2	1.25766719866489e-37	0.521910313518722	0.386	0.501	2.15086244315669e-33
PRH1	1.38619355494168e-37	0.481284308845123	0.174	0.19	2.37066821766125e-33
CDK5RAP2	1.39255553439949e-37	0.304646135989687	0.169	0.219	2.38154847493001e-33
ELMO1	1.40693257808896e-37	0.400254376156707	0.188	0.238	2.40613609504773e-33
METTL5	1.66749098358527e-37	-0.345902586504526	0.039	0.27	2.85174308012753e-33
ZNF451	1.94852882295514e-37	0.472690609460693	0.181	0.186	3.33237399301788e-33
SIPA1L1	1.96473352060064e-37	0.2513641184982	0.125	0.198	3.36008726693121e-33
PAXBP1	2.12187240437956e-37	0.300321400220735	0.149	0.203	3.62882618596992e-33
ADAM12	2.14352607972536e-37	0.505917186418354	0.203	0.198	3.66585830154631e-33
TCTN3	2.16494860110981e-37	0.445355904002997	0.208	0.273	3.702495097618e-33
ESCO1	2.24139626212355e-37	0.271831709668473	0.171	0.265	3.8332358874837e-33
PACS1	2.34245294937691e-37	0.266732347128807	0.12	0.167	4.00606303402438e-33
MIA3	2.37140492197456e-37	0.452799509008884	0.198	0.228	4.0555766975609e-33
MOGS	2.44388861945998e-37	0.440124423536919	0.134	0.15	4.17953831700046e-33
MRPL18	2.68126978739673e-37	-0.256242461789718	0.081	0.302	4.58550759040589e-33
COPS2	2.70520598598569e-37	-0.25089428973546	0.066	0.273	4.62644327723273e-33
NOL10	3.22714831711098e-37	0.265779698398443	0.144	0.203	5.5190690519232e-33
STX11	3.29420739088209e-37	0.26606445650334	0.149	0.247	5.63375347988655e-33
CD44	3.58145187196494e-37	0.45418162604181	0.863	0.98	6.12499899143444e-33
FUCA1	3.64968124524593e-37	0.347097120330773	0.242	0.333	6.24168486561959e-33
ASPSCR1	3.91717301036619e-37	0.25628875073931	0.112	0.173	6.69914928232826e-33
PRRC2A	4.35268965469021e-37	0.314893020721345	0.147	0.186	7.4439698474512e-33
DPP4	4.40553877143013e-37	0.382707042856697	0.225	0.294	7.5343524068998e-33
CD300LF	4.64570550575843e-37	0.664375654574499	0.467	0.497	7.94508555594807e-33
CD55	4.75624508964068e-37	0.327513872177902	0.198	0.292	8.1341303523035e-33
CITED2	5.05675763709234e-37	-0.583050754995835	0.108	0.424	8.64806691095532e-33
SSH2	5.09228036019386e-37	0.39824195554	0.152	0.18	8.70881787200354e-33
NRIP1	6.59541634086381e-37	0.273007505029105	0.205	0.312	1.12794810261453e-32
CD226	6.81167585530548e-37	0.396067351027081	0.198	0.234	1.16493280477434e-32
GTF2H2	7.46334486227603e-37	0.436846681589052	0.186	0.209	1.27638123834645e-32
AP1G2	8.51663191987378e-37	0.261103069824341	0.12	0.218	1.45651439093681e-32
FXYD1	9.2858089796797e-37	-0.533244783069817	0.064	0.349	1.58805905170482e-32
USP9X	9.52027066467578e-37	0.494196207596835	0.171	0.183	1.62815668907285e-32
B3GNT7	1.05296884956179e-36	0.844945745833279	0.494	0.538	1.80078732652058e-32
SCAF4	1.15256616041752e-36	0.389373210105308	0.144	0.157	1.97111864754604e-32
ATXN2L	1.15881755361161e-36	0.368010128464254	0.169	0.228	1.98180978018657e-32
NCOA3	1.19345455443744e-36	0.367373066099182	0.176	0.206	2.0410459789989e-32
NKAP	1.317796541011e-36	0.253675131741619	0.154	0.237	2.253695644437e-32
ZNF302	1.44657321508582e-36	0.362141004309286	0.176	0.23	2.47392951243976e-32
REXO2	1.60558532562062e-36	-0.304483926290863	0.068	0.297	2.74587202387639e-32
PTCD3	1.67794158121743e-36	0.356167043529808	0.152	0.225	2.86961569219805e-32
IRF2	1.75696633608146e-36	-0.281344718032862	0.086	0.323	3.00476382796651e-32
PCID2	1.81045428325816e-36	-0.306431810331215	0.13	0.395	3.09623891522811e-32
TAP2	1.84542545099568e-36	0.504560721102523	0.203	0.212	3.15604660629281e-32
FEM1A	1.87617653851509e-36	0.474319692270891	0.186	0.186	3.20863711616851e-32
HLA-DMA	1.92972660451135e-36	0.476465394061793	0.213	0.333	3.3002184390353e-32
AC004687.1	2.01925531458016e-36	0.578259506701474	0.225	0.235	3.45333043899499e-32
UBALD2	3.13082117302195e-36	-0.325030384983616	0.083	0.326	5.35433037010213e-32
EEF1E1	3.26558689349058e-36	-0.271157580151503	0.029	0.228	5.58480670524758e-32
BAZ2A	4.41719078757229e-36	0.262491186065984	0.149	0.23	7.55427968490613e-32
THUMPD3-AS1	4.98262961086584e-36	0.366494045139811	0.196	0.263	8.52129316050276e-32
ELL2	5.39164740241126e-36	0.361094032517285	0.147	0.212	9.22079538760374e-32
DPH3	5.40795643858037e-36	-0.279655409616157	0.037	0.231	9.24868710126015e-32
GFM1	5.45340323724295e-36	0.286004362210784	0.159	0.222	9.32641021633289e-32
MOSPD3	6.02899747450754e-36	-0.294179057186375	0.054	0.263	1.03107914809028e-31
GK5	6.56142214542185e-36	0.442720540880801	0.161	0.167	1.12213441531004e-31
TMED5	7.11730701711489e-36	0.301558555500483	0.188	0.253	1.21720184606699e-31
CLIC1	7.57842254381128e-36	-0.308607422858349	0.726	0.978	1.2960618234426e-31
RANGRF	7.85729487878234e-36	-0.254083934553133	0.034	0.222	1.34375457016936e-31
CUTC	7.98252282663297e-36	-0.256868458059863	0.054	0.253	1.36517105381077e-31
JADE1	8.41065704794778e-36	0.282496653634727	0.142	0.198	1.43839056834003e-31
ICOS	8.90909485885282e-36	0.652408522780617	0.592	0.658	1.52363340276101e-31
HDDC2	1.01052997904994e-35	-0.290428762278818	0.022	0.215	1.72820837017121e-31
WDR12	1.03065630838326e-35	0.285665503772112	0.139	0.179	1.76262841859706e-31
ZMYND8	1.03838389758458e-35	0.329044246955865	0.171	0.224	1.77584414164915e-31
TBC1D17	1.17540910983711e-35	0.443446739865823	0.166	0.193	2.01018465964342e-31
TRPM7	1.20046104522893e-35	0.257079614761475	0.144	0.203	2.05302847955051e-31
TMEM205	1.25085668054651e-35	0.268824404611775	0.117	0.174	2.13921509507065e-31
MAST4	1.28123419572316e-35	0.48382087854519	0.171	0.179	2.19116672152574e-31
DECR1	1.46039848158853e-35	-0.429750023347119	0.054	0.311	2.49757348321271e-31
IL7R	1.53135117252728e-35	0.701304555523492	0.763	0.84	2.61891677525616e-31
HELZ2	1.5352028377519e-35	0.441779048649468	0.2	0.256	2.6255038931233e-31
RB1	1.73322814468586e-35	0.268830948803828	0.154	0.225	2.96416677304176e-31
DHX38	1.7576544309643e-35	0.258194488055824	0.12	0.189	3.00594060783514e-31
TMEM184B	1.81943309131788e-35	0.324238320336952	0.166	0.215	3.11159447277184e-31
GATAD1	1.8987188621164e-35	0.352160382032785	0.132	0.172	3.24718899799147e-31
ITM2B	1.95771042733541e-35	0.542238390099216	0.902	0.985	3.34807637282902e-31
OPA3	2.13255460471325e-35	0.357818927342336	0.139	0.174	3.64709488498061e-31
AC008105.3	2.17062450573464e-35	0.46874952043927	0.169	0.186	3.71220202970738e-31
SLA	2.31843350873569e-35	0.309335940923895	0.577	0.773	3.96498498663978e-31
H3F3B	2.35567025489766e-35	-0.509184381184812	0.936	0.999	4.02866726992598e-31
TSPAN4	2.40504458852761e-35	0.278166278343078	0.178	0.262	4.11310725529992e-31
MPC1	2.55720929184442e-35	-0.376609804991252	0.066	0.31	4.37333933091232e-31
JAML	2.6290648023737e-35	0.686677997421151	0.807	0.874	4.4962266250195e-31
UBQLN2	2.6471708516796e-35	0.256462874075228	0.132	0.183	4.52719159054246e-31
ATXN1	2.66648659170026e-35	0.391010271954391	0.159	0.198	4.56022536912579e-31
ZFAND1	2.69946955049204e-35	-0.281179858458264	0.054	0.259	4.61663282525149e-31
LINC00513	2.74002070958014e-35	0.722996245876338	0.254	0.237	4.68598341752395e-31
KAT6A	2.89176562726033e-35	0.262599419042498	0.161	0.231	4.94549757574062e-31
NUMA1	3.05113768268173e-35	0.255302822208983	0.132	0.199	5.2180556649223e-31
MRPS30	3.17560533217385e-35	-0.284329184119474	0.046	0.254	5.43092023908372e-31
EPN1	3.22508411325848e-35	0.34985066639782	0.122	0.144	5.51553885049466e-31
TRIM13	3.94557026429245e-35	0.549592359830966	0.198	0.217	6.74771426599295e-31
UGGT1	4.14308637990136e-35	0.31167279072556	0.115	0.138	7.08550632690731e-31
EZH2	4.32987403899887e-35	0.512896381050502	0.174	0.193	7.40495058149587e-31
TRAF4	4.50578476702253e-35	0.571791618901431	0.242	0.265	7.70579310856193e-31
CD59	4.9349315472615e-35	0.440728038002151	0.159	0.198	8.43971993212662e-31
AC092683.1	5.28984905627749e-35	0.516079412506669	0.166	0.169	9.04669985604576e-31
NFKBIZ	5.60985025965731e-35	0.527802588727843	0.579	0.674	9.59396591406592e-31
COLEC12	6.18256330349719e-35	0.389421501904579	0.171	0.196	1.05734197616409e-30
FBLN7	6.26454546079456e-35	0.475216287674679	0.159	0.196	1.07136256470509e-30
TMUB2	6.46926555200481e-35	0.352385858805943	0.144	0.185	1.10637379470386e-30
TRIM33	6.55826265121006e-35	0.270951347300735	0.127	0.205	1.12159407860994e-30
ARIH1	6.82689329668647e-35	0.501489626089921	0.205	0.218	1.16753529159932e-30
BMPR2	7.09757932443106e-35	0.333155884444965	0.149	0.196	1.2138280160642e-30
DDX51	8.83496255181816e-35	0.428274555196499	0.169	0.17	1.51095529561194e-30
UBR1	1.13361820373114e-34	0.29407877099666	0.125	0.169	1.938713852021e-30
FAM215B	1.1435856894947e-34	0.334049806941697	0.152	0.201	1.95576024617383e-30
B4GALT1	1.15315397523394e-34	0.410672343559137	0.186	0.259	1.97212392844508e-30
SERPINB9	1.42378961357845e-34	0.530482232401921	0.203	0.282	2.43496499714186e-30
ADPRHL1	1.53921868228524e-34	0.616157327308554	0.198	0.148	2.63237179044421e-30
CHRAC1	1.6203461256193e-34	-0.258278963826849	0.044	0.235	2.77111594403412e-30
RNASEH2B	1.74468074570456e-34	-0.26059916691612	0.064	0.272	2.98375301130393e-30
RGCC	1.83059645780344e-34	-1.09179834728021	0.249	0.629	3.13068606213544e-30
HPS5	1.97420679219487e-34	0.3808245364017	0.144	0.173	3.37628845601167e-30
RGPD5	2.0941912979608e-34	1.08574379564894	0.286	0.231	3.58148595777256e-30
PLEKHA5	2.12888361599404e-34	0.258126887668489	0.139	0.201	3.640816760073e-30
HSPB1	2.17122909186506e-34	-0.285580023613207	0.147	0.419	3.71323599290763e-30
SLC30A7	2.21411173952691e-34	0.34082005071073	0.137	0.186	3.78657389693892e-30
GRAMD1B	2.23251305120042e-34	0.503289492526143	0.264	0.321	3.81804382016296e-30
GANAB	2.44364362554093e-34	0.286056595174623	0.127	0.172	4.1791193284001e-30
CD247	2.6947414677188e-34	0.430822350081859	0.543	0.708	4.60854685809268e-30
KIAA0319L	2.90093872457662e-34	0.388824337112732	0.156	0.166	4.96118540677094e-30
MITD1	2.95968681934322e-34	-0.283682229604344	0.083	0.31	5.06165639844077e-30
TNFRSF18	3.29553672153336e-34	0.655281734848112	0.902	0.959	5.63602690116635e-30
UBLCP1	4.6238642632104e-34	-0.261585986441099	0.039	0.234	7.90773266294242e-30
PABPC1	4.86324903441307e-34	-0.318824127551703	0.787	0.991	8.31712849865323e-30
ZCCHC8	5.13414773080246e-34	0.272057985879721	0.169	0.231	8.78041944921837e-30
ERO1B	5.59633163270491e-34	0.518646535225648	0.171	0.163	9.57084635825194e-30
VAMP5	5.8293851707987e-34	-0.451773726566149	0.049	0.299	9.96941451909994e-30
PLXNC1	5.8563381085371e-34	0.349200463561828	0.139	0.17	1.00155094332201e-29
UQCC2	6.93698220125484e-34	-0.339688600347186	0.064	0.291	1.1863626960586e-29
DDX39B	7.16166066711823e-34	0.484152417876247	0.156	0.169	1.22478720729056e-29
NAE1	7.75420887705133e-34	-0.28037020351346	0.051	0.249	1.32612480215332e-29
JOSD2	8.53037900233993e-34	-0.299849082671759	0.039	0.241	1.45886541698017e-29
MPHOSPH6	8.60471375363212e-34	-0.275938313983254	0.039	0.235	1.47157814614617e-29
TMEM14A	8.88686939868107e-34	-0.251575974828385	0.064	0.267	1.51983240456244e-29
CREB3L2	8.91539654181284e-34	0.270019747592091	0.112	0.166	1.52471111658083e-29
SLC4A7	9.06380490938147e-34	0.379160048277251	0.176	0.211	1.55009191560242e-29
GPR65	1.00687882108038e-33	0.443686145364633	0.609	0.765	1.72196415981166e-29
SECISBP2	1.16829736910414e-33	0.351919153811944	0.137	0.16	1.9980221606419e-29
HACD3	1.24129324771255e-33	0.256052508913346	0.142	0.209	2.122859712238e-29
AC008079.2	1.32864357392236e-33	0.324288730445787	0.139	0.182	2.27224624012202e-29
ITM2C	1.44182125177688e-33	0.511236686188207	0.45	0.545	2.46580270478882e-29
NECAP1	1.55026391616586e-33	0.294506992761326	0.144	0.201	2.65126134942685e-29
EXOC4	1.56620106549912e-33	0.298050502290316	0.134	0.182	2.67851706221659e-29
ARHGAP31	1.61312727179956e-33	0.276948800076199	0.154	0.233	2.75877026023161e-29
MED1	1.64527433575805e-33	0.341189536082948	0.13	0.154	2.81374816901341e-29
IFI6	1.67085714731931e-33	0.723149768834602	0.597	0.73	2.85749989334548e-29
FAS	1.71325912583968e-33	0.397140496872008	0.139	0.161	2.93001575701101e-29
HEBP2	1.72400092136687e-33	-0.294693982169663	0.039	0.241	2.94838637572163e-29
ATP2A2	1.7853139348111e-33	0.406818846758717	0.142	0.16	3.05324389131395e-29
FAM126B	1.9617100134479e-33	0.260667836949603	0.142	0.202	3.3549164649986e-29
ETHE1	2.32608063855291e-33	-0.363096121615024	0.037	0.26	3.97806310805319e-29
PSME4	2.4891568050586e-33	0.414644566332804	0.169	0.18	4.25695596801122e-29
[truncated: 528 more rows]
