# Supplementary material for: Single-cell RNA sequencing of human lung innate lymphoid cells in the vascular and tissue niche reveals molecular features of tissue adaptation
Source: Discov Immunol. 2023 Jun 24;2(1):kyad007. doi: 10.1093/discim/kyad007 (PMC11034571; doi:10.1093/discim/kyad007)
Supplement: kyad007_suppl_Supplementary_Table_S6 [file kyad007_suppl_Supplementary_Table_S6.xlsx]

## Sheet: Lung NK cell clusters
Supplemental Table 6. Marker genes in each human NK cell cluster from the lung of HSPC-engrafted MISTRG mice as defined by single-cell RNA-sequencing.
p_val	avg_log2FC	pct.1	pct.2	p_val_adj	cluster	gene
6.46351e-188	0.654478	1	1	9.81613e-184	0	MALAT1
5.82838e-53	0.491975	0.982	0.856	8.85156e-49	0	NKG7
5.26559e-43	0.333149	0.999	1	7.99685e-39	0	B2M
1.15659e-39	0.418611	0.984	0.899	1.75651e-35	0	GNLY
4.68292e-39	0.559062	0.886	0.831	7.11195e-35	0	NEAT1
4.62154e-36	0.789236	0.609	0.449	7.01874e-32	0	GZMH
4.107e-19	0.863642	0.367	0.26	6.2373e-15	0	FGFBP2
1.00666e-18	0.279085	0.822	0.691	1.52882e-14	0	GZMB
2.043e-18	0.448297	0.803	0.716	3.10271e-14	0	CCL4
1.10681e-16	0.376301	0.812	0.851	1.68091e-12	0	DDX5
7.435e-16	0.587152	0.676	0.644	1.12915e-11	0	C1orf56
6.20564e-13	0.306013	0.856	0.88	9.42451e-09	0	HLA-B
1.4918e-12	0.637779	0.432	0.369	2.26559e-08	0	PRF1
5.33025e-11	0.488466	0.559	0.546	8.09506e-07	0	CST7
2.00388e-10	0.3276	0.775	0.82	3.04329e-06	0	HLA-C
4.83055e-10	0.532804	0.607	0.608	7.33615e-06	0	CDC42SE1
4.64992e-09	0.272138	0.769	0.792	7.06183e-05	0	IFITM2
2.33768e-08	0.403402	0.603	0.61	0.000355023	0	KLRD1
2.43315e-08	0.546639	0.448	0.431	0.000369522	0	ZEB2
1.41198e-07	0.322456	0.679	0.728	0.00214438	0	CYBA
6.41332e-06	0.598116	0.332	0.313	0.0973992	0	PYHIN1
6.75367e-05	0.28826	0.713	0.796	1	0	PTPRC
0.000106131	0.361862	0.525	0.571	1	0	EMP3
0.000149322	0.318954	0.55	0.598	1	0	HLA-E
0.000257407	0.370997	0.425	0.442	1	0	RAP1B
0.000297881	0.364501	0.486	0.522	1	0	RNF213
0.000302529	0.546363	0.317	0.308	1	0	PPP2R5C
0.00161296	0.327954	0.574	0.622	1	0	KLF6
0.00211035	0.481282	0.282	0.271	1	0	CD47
0.00384788	0.491374	0.31	0.312	1	0	CD247
0.0041226	0.541268	0.345	0.363	1	0	XIST
0.00827681	0.532463	0.265	0.262	1	0	VMP1
2.13973e-37	0.442353	0.992	0.926	3.24961e-33	1	ACTB
4.4901e-37	0.630562	0.924	0.712	6.81911e-33	1	LGALS1
1.99119e-34	0.827605	0.484	0.239	3.02402e-30	1	HLA-DRB1
8.10336e-31	0.512563	0.943	0.792	1.23066e-26	1	S100A4
3.40433e-29	0.578731	0.897	0.698	5.17016e-25	1	GZMB
3.53698e-29	0.378212	0.999	0.88	5.37161e-25	1	NKG7
2.52739e-28	0.475242	0.903	0.764	3.83835e-24	1	IL32
5.56735e-28	0.640834	0.61	0.356	8.45513e-24	1	CD74
9.74059e-27	0.487953	0.81	0.549	1.4793e-22	1	GZMA
3.3264e-21	0.265241	0.996	0.962	5.05181e-17	1	TMSB10
4.10195e-20	0.536306	0.459	0.261	6.22964e-16	1	RARRES3
1.97215e-19	0.58625	0.296	0.143	2.9951e-15	1	SERPINB1
1.63905e-17	0.58664	0.402	0.233	2.48922e-13	1	HLA-DRA
2.77958e-17	0.482205	0.398	0.225	4.22135e-13	1	ATP5MC3
7.72358e-16	0.355957	0.848	0.643	1.17298e-11	1	MYL6
6.4859e-15	0.430258	0.459	0.276	9.85013e-11	1	NDUFA4
6.67978e-15	0.39469	0.658	0.449	1.01446e-10	1	PPIA
8.4931e-15	0.477612	0.444	0.275	1.28985e-10	1	ANXA2
1.27579e-14	0.465481	0.302	0.164	1.93755e-10	1	COTL1
1.59149e-14	0.352575	0.475	0.291	2.417e-10	1	VIM
1.84739e-14	0.423803	0.376	0.216	2.80563e-10	1	ISG20
8.56716e-14	0.415833	0.427	0.264	1.30109e-09	1	RAC2
1.83831e-13	0.383555	0.615	0.421	2.79184e-09	1	CORO1A
1.8754e-13	0.279952	0.876	0.733	2.84817e-09	1	PFN1
6.19764e-13	0.349464	0.421	0.257	9.41235e-09	1	PLAC8
1.85333e-12	0.400707	0.399	0.245	2.81465e-08	1	UCP2
1.86248e-12	0.311035	0.432	0.264	2.82855e-08	1	EFHD2
2.24316e-12	0.398757	0.313	0.181	3.40669e-08	1	HLA-DPB1
3.08345e-12	0.348216	0.741	0.542	4.68283e-08	1	S100A10
5.2351e-12	0.353252	0.302	0.172	7.95055e-08	1	PSMB3
5.99293e-12	0.332204	0.324	0.188	9.10146e-08	1	GIMAP4
6.37964e-12	0.390951	0.292	0.166	9.68876e-08	1	PSMB10
6.7029e-12	0.45283	0.284	0.164	1.01797e-07	1	PARK7
7.19218e-12	0.330096	0.56	0.379	1.09228e-07	1	PSMB9
7.5516e-12	0.402831	0.287	0.162	1.14686e-07	1	EIF3G
1.21376e-11	0.347256	0.709	0.55	1.84334e-07	1	ARPC2
1.53654e-11	0.329028	0.512	0.339	2.33355e-07	1	CMC1
3.41024e-11	0.322425	0.368	0.227	5.17913e-07	1	ARL6IP5
4.25734e-11	0.341033	0.561	0.389	6.46562e-07	1	ACTG1
1.09898e-10	0.378084	0.324	0.197	1.66902e-06	1	SH2D1A
1.29883e-10	0.290218	0.819	0.658	1.97253e-06	1	CFL1
1.69577e-10	0.327581	0.438	0.287	2.57536e-06	1	BTF3
1.88862e-10	0.349038	0.562	0.404	2.86825e-06	1	CLIC1
3.99565e-10	0.290372	0.65	0.475	6.06819e-06	1	SRP14
5.65057e-10	0.31088	0.328	0.205	8.58152e-06	1	PSMB8
5.75787e-10	0.298448	0.578	0.409	8.74448e-06	1	UBC
7.00208e-10	0.31504	0.642	0.449	1.06341e-05	1	GAPDH
7.09058e-10	0.283045	0.517	0.356	1.07685e-05	1	PRF1
3.08993e-09	0.344134	0.305	0.193	4.69268e-05	1	BZW1
4.37461e-09	0.255927	0.486	0.333	6.64372e-05	1	DBI
4.88968e-09	0.271254	0.288	0.177	7.42595e-05	1	TMEM50A
8.07007e-09	0.34176	0.336	0.218	0.00012256	1	SEM1
9.66394e-09	0.299062	0.342	0.223	0.000146766	1	EIF3K
1.00411e-08	0.26853	0.277	0.169	0.000152494	1	IK
1.02317e-08	0.257044	0.393	0.256	0.000155388	1	TAGLN2
1.11471e-08	0.255768	0.489	0.342	0.000169291	1	ANXA1
1.23531e-08	0.346079	0.32	0.208	0.000187607	1	SNRPG
1.27663e-08	0.367597	0.277	0.175	0.000193882	1	ENO1
2.15195e-08	0.254762	0.47	0.326	0.000326816	1	POMP
2.34955e-08	0.318658	0.295	0.188	0.000356826	1	YWHAQ
3.13887e-08	0.335942	0.255	0.158	0.0004767	1	KRT10
3.23177e-08	0.257771	0.39	0.257	0.000490808	1	LSP1
5.65879e-08	0.284996	0.323	0.213	0.0008594	1	CYTOR
5.96599e-08	0.355292	0.362	0.251	0.000906055	1	CD3D
6.12851e-08	0.263045	0.444	0.304	0.000930737	1	LIMD2
7.86782e-08	0.35142	0.256	0.164	0.00119489	1	BRK1
1.13124e-07	0.253287	0.378	0.255	0.00171802	1	ATP5IF1
1.41057e-07	0.269432	0.313	0.207	0.00214224	1	SLC25A6
2.64219e-07	0.296345	0.309	0.206	0.0040127	1	PSMB1
4.96745e-07	0.255123	0.399	0.279	0.00754406	1	ARPC1B
5.44164e-07	0.291143	0.275	0.182	0.00826421	1	ITM2A
5.83182e-07	0.253617	0.503	0.358	0.00885678	1	ATP5MC2
6.71445e-07	0.257149	0.346	0.238	0.0101972	1	PPP1CA
7.84022e-07	0.272677	0.555	0.404	0.0119069	1	ATP5MG
8.03005e-07	0.258366	0.426	0.304	0.0121952	1	IL2RG
8.19733e-07	0.268406	0.354	0.245	0.0124493	1	ACTR2
1.63793e-06	0.265353	0.252	0.169	0.0248753	1	TPM4
9.9253e-06	0.282712	0.272	0.19	0.150735	1	TSPO
4.75315e-70	0.729527	1	0.978	7.21861e-66	2	RPS27
1.01137e-55	0.625898	1	0.961	1.53598e-51	2	RPL41
6.62126e-42	0.654246	0.974	0.906	1.00557e-37	2	RPS29
2.65606e-37	0.611968	0.97	0.899	4.03375e-33	2	RPLP1
1.22909e-35	0.61288	0.949	0.864	1.86662e-31	2	RPS15A
2.73352e-32	0.599342	0.953	0.835	4.15139e-28	2	RPS28
2.05386e-30	0.990774	0.82	0.661	3.1192e-26	2	FTH1
8.2348e-29	0.657735	0.89	0.694	1.25062e-24	2	RPS12
4.78485e-28	1.15993	0.355	0.147	7.26675e-24	2	ZNF331
7.35731e-27	0.796278	0.783	0.582	1.11735e-22	2	RPS25
2.20945e-26	0.546767	0.916	0.8	3.35549e-22	2	RPL13
2.82254e-25	1.09704	0.341	0.145	4.28659e-21	2	ALOX5AP
3.21896e-25	0.595822	0.911	0.767	4.88863e-21	2	RPLP2
2.08392e-24	0.621531	0.867	0.739	3.16485e-20	2	RPL27A
1.07933e-23	0.555279	0.939	0.831	1.63917e-19	2	RPS19
2.60376e-23	0.498571	0.925	0.831	3.95433e-19	2	RPL34
3.18364e-23	0.569917	0.871	0.707	4.835e-19	2	RPL36
9.74636e-23	0.528407	0.918	0.793	1.48018e-18	2	RPS18
1.01767e-22	0.705214	0.825	0.669	1.54554e-18	2	RPL23A
2.92843e-21	0.520935	0.895	0.736	4.4474e-17	2	RPL18A
5.8108e-21	0.471901	0.944	0.872	8.82486e-17	2	RPL13A
1.11284e-20	0.568426	0.916	0.783	1.69007e-16	2	RPL28
1.31111e-20	0.53539	0.9	0.762	1.99118e-16	2	RPL32
3.06119e-20	0.602875	0.843	0.705	4.64903e-16	2	RPS24
3.99037e-20	0.302053	1	1	6.06017e-16	2	TMSB4X
4.52401e-20	0.889024	0.724	0.578	6.87061e-16	2	FOS
3.08196e-19	0.540504	0.841	0.694	4.68058e-15	2	RPL37
5.56501e-19	0.502514	0.897	0.766	8.45158e-15	2	RPL39
1.52852e-18	0.487995	0.925	0.825	2.32137e-14	2	RPS14
2.4654e-18	0.491612	0.895	0.806	3.74421e-14	2	RPL21
2.69601e-18	0.516685	0.85	0.719	4.09443e-14	2	RPL26
7.18234e-18	0.550017	0.799	0.672	1.09078e-13	2	RPL35A
3.32909e-17	0.866994	0.47	0.293	5.05588e-13	2	CD44
5.46088e-17	0.523493	0.804	0.658	8.29344e-13	2	RPL35
1.10066e-16	0.653435	0.715	0.545	1.67158e-12	2	RPL30
1.20778e-16	0.555437	0.685	0.499	1.83425e-12	2	TPT1
2.7311e-16	0.687007	0.551	0.369	4.14773e-12	2	RPL36A
2.61239e-15	0.39615	0.965	0.926	3.96744e-11	2	RPL10
6.55276e-15	0.515937	0.729	0.539	9.95167e-11	2	RPS16
8.67488e-15	0.426022	0.822	0.679	1.31745e-10	2	RPL37A
1.01007e-14	0.911711	0.318	0.171	1.534e-10	2	YPEL5
5.78871e-14	0.932192	0.336	0.193	8.79132e-10	2	FAM177A1
8.9506e-14	0.446769	0.862	0.766	1.35933e-09	2	RPS27A
1.05617e-13	0.579529	0.745	0.616	1.604e-09	2	RPS23
2.64353e-13	0.48771	0.771	0.645	4.01472e-09	2	RPS26
4.5363e-13	0.494163	0.755	0.618	6.88929e-09	2	RPL38
1.18067e-12	0.471551	0.752	0.618	1.79308e-08	2	RPS21
2.24007e-12	0.683606	0.465	0.316	3.402e-08	2	RGS1
2.71493e-12	0.469221	0.841	0.729	4.12317e-08	2	RPS4X
7.04182e-12	0.843516	0.465	0.331	1.06944e-07	2	CXCR4
1.17794e-11	0.389428	0.918	0.857	1.78894e-07	2	RPS15
2.49243e-11	0.485342	0.736	0.609	3.78526e-07	2	RPL31
3.55493e-11	0.837969	0.449	0.315	5.39888e-07	2	JUNB
3.56666e-11	0.477895	0.701	0.574	5.41668e-07	2	RPS7
5.26494e-11	0.537945	0.673	0.538	7.99587e-07	2	BTG1
7.28875e-11	0.645571	0.449	0.312	1.10694e-06	2	PIK3R1
3.5317e-10	0.418874	0.808	0.696	5.36359e-06	2	RPS3
6.68042e-10	0.428326	0.762	0.666	1.01456e-05	2	RPL19
8.66204e-10	0.654865	0.322	0.202	1.3155e-05	2	PABPC1
9.53639e-10	0.362787	0.86	0.741	1.44829e-05	2	RPS2
1.06897e-09	0.457476	0.673	0.556	1.62345e-05	2	RPL17
2.29102e-09	0.370167	0.832	0.733	3.47937e-05	2	RPL11
5.87937e-09	0.480618	0.579	0.467	8.929e-05	2	RPL9
9.98884e-09	0.338898	0.832	0.733	0.0001517	2	FAU
1.02842e-08	0.379781	0.773	0.682	0.000156186	2	RPS6
2.12875e-08	0.644335	0.278	0.173	0.000323294	2	FOSB
4.04047e-08	0.431293	0.636	0.528	0.000613625	2	RPL18
6.97528e-08	0.431266	0.607	0.493	0.00105934	2	RPS17
7.24751e-08	0.408328	0.696	0.633	0.00110068	2	RPL14
8.01976e-08	0.492348	0.584	0.479	0.00121796	2	RPS20
9.32786e-08	0.666699	0.283	0.184	0.00141662	2	COTL1
1.29141e-07	0.455792	0.458	0.346	0.00196127	2	LINC01871
1.87663e-07	0.584993	0.297	0.195	0.00285004	2	LEPROTL1
2.39931e-07	0.365313	0.643	0.514	0.00364383	2	RPL8
2.72695e-07	0.389908	0.61	0.504	0.00414143	2	RPS13
2.88117e-07	0.395622	0.591	0.479	0.00437563	2	MT-ND2
5.59819e-07	0.572747	0.297	0.201	0.00850198	2	STK17A
5.64835e-07	0.573868	0.4	0.296	0.00857814	2	ZFP36L2
7.17549e-07	0.565708	0.463	0.36	0.0108974	2	MTRNR2L8
7.2571e-07	0.361041	0.636	0.518	0.0110214	2	RPL10A
9.21663e-07	0.309292	0.818	0.752	0.0139973	2	RPL15
1.27702e-06	0.426356	0.561	0.453	0.0193941	2	RPL23
1.60654e-06	0.486894	0.488	0.388	0.0243985	2	JUND
2.29259e-06	0.503381	0.528	0.436	0.0348176	2	CD69
3.02441e-06	0.616733	0.343	0.254	0.0459318	2	GPR65
3.37281e-06	0.400676	0.626	0.542	0.0512228	2	RPS9
3.40179e-06	0.342272	0.766	0.681	0.051663	2	RPS8
3.48849e-06	0.705946	0.292	0.206	0.0529797	2	SELENOK
4.50292e-06	0.378047	0.645	0.55	0.0683858	2	RPL27
4.60582e-06	0.321243	0.568	0.459	0.0699486	2	RPS5
7.37999e-06	0.366834	0.678	0.583	0.11208	2	RPS3A
9.03197e-06	0.376315	0.479	0.388	0.137168	2	RPL22
9.21679e-06	0.261205	0.82	0.758	0.139975	2	RPL12
9.29451e-06	0.517746	0.308	0.219	0.141156	2	B3GNT7
1.03316e-05	0.307153	0.657	0.56	0.156905	2	RPS11
1.20042e-05	0.368175	0.451	0.348	0.182307	2	ZFP36
1.33e-05	0.506196	0.255	0.173	0.201987	2	IL2RB
1.353e-05	0.45924	0.425	0.338	0.20548	2	REL
1.44253e-05	0.593864	0.287	0.201	0.219077	2	AC058791.1
1.57798e-05	0.411663	0.551	0.464	0.239648	2	TRDC
1.85581e-05	0.422176	0.357	0.267	0.281842	2	GMFB
3.2194e-05	0.387429	0.521	0.429	0.488931	2	NR4A2
3.24928e-05	0.436649	0.367	0.285	0.493469	2	FNBP1
4.56061e-05	0.424777	0.353	0.266	0.69262	2	SAMSN1
6.05359e-05	0.40242	0.442	0.361	0.919359	2	RPL7A
6.44441e-05	0.309764	0.586	0.508	0.978713	2	RPL24
6.86365e-05	0.508303	0.334	0.258	1	2	DUSP1
8.43303e-05	0.267621	0.785	0.731	1	2	MT-ND4
9.23099e-05	0.455845	0.435	0.35	1	2	JUN
0.000122076	0.253282	0.692	0.609	1	2	MT-ND3
0.000136107	0.526165	0.276	0.204	1	2	B4GALT1
0.000157705	0.470131	0.386	0.314	1	2	TOMM7
0.000185055	0.409331	0.407	0.325	1	2	VIM
0.000203068	0.387832	0.304	0.232	1	2	CKLF
0.000241166	0.315626	0.579	0.495	1	2	RPL29
0.000296341	0.376013	0.484	0.407	1	2	CD74
0.000462371	0.444135	0.5	0.438	1	2	MTRNR2L12
0.000699034	0.342987	0.29	0.221	1	2	UQCRB
0.000784927	0.351514	0.46	0.4	1	2	PPP1CB
0.000889528	0.366817	0.465	0.402	1	2	PFDN5
0.00128696	0.425778	0.297	0.233	1	2	NFE2L2
0.00130735	0.274769	0.509	0.435	1	2	MT-ND1
0.00197269	0.267421	0.393	0.322	1	2	RUNX3
0.00235309	0.340511	0.414	0.363	1	2	MT-ND5
0.00291867	0.395738	0.402	0.35	1	2	ITGB1
0.00314621	0.365807	0.509	0.458	1	2	FTL
0.00510092	0.34236	0.299	0.243	1	2	CEMIP2
0.00769425	0.258562	0.336	0.28	1	2	DDX24
0.00801877	0.331085	0.414	0.369	1	2	STK17B
0.00918853	0.360534	0.369	0.329	1	2	HINT1
0.00971284	0.256503	0.308	0.256	1	2	DNAJB6
1.73282e-52	2.3453	0.364	0.078	2.63163e-48	3	CCL3L1
6.07347e-52	2.51297	0.678	0.286	9.22378e-48	3	CCL4L2
4.90316e-34	1.47602	0.83	0.54	7.44643e-30	3	CCL3
1.63252e-29	1.16222	0.905	0.739	2.47931e-25	3	CCL4
4.79728e-20	1.44979	0.595	0.355	7.28562e-16	3	IFNG
3.61877e-14	0.971379	0.447	0.256	5.49582e-10	3	SDCBP
3.65841e-10	0.642175	0.598	0.427	5.55603e-06	3	NR4A2
2.38728e-09	0.412496	0.879	0.738	3.62557e-05	3	IFITM1
2.35482e-08	0.800253	0.398	0.257	0.000357626	3	DUSP1
6.59525e-08	0.559354	0.705	0.588	0.00100162	3	FOS
1.41365e-07	0.853597	0.292	0.172	0.0021469	3	RASGEF1B
1.08317e-06	0.309417	0.97	0.932	0.0164501	3	GNLY
4.325e-06	0.61279	0.462	0.342	0.0656838	3	NFKBIA
1.29087e-05	0.770836	0.538	0.44	0.196044	3	CD69
4.69563e-05	0.417189	0.489	0.371	0.713125	3	CMC1
9.65264e-05	0.45026	0.417	0.325	1	3	JUNB
0.000126149	0.290212	0.867	0.792	1	3	IL32
0.000222891	0.330592	0.678	0.601	1	3	KLRD1
0.000947946	0.621497	0.33	0.252	1	3	SAT1
0.00101041	0.481417	0.432	0.355	1	3	JUN
0.00134514	0.342813	0.686	0.605	1	3	GZMA
0.0020821	0.275998	0.667	0.601	1	3	UBB
0.00212299	0.513399	0.534	0.473	1	3	DUSP2
0.00307021	0.340542	0.617	0.541	1	3	TYROBP
0.00599073	0.298515	0.591	0.547	1	3	ID2
0.00657666	0.430487	0.394	0.325	1	3	PIK3R1
0.00769497	0.381902	0.402	0.341	1	3	ZFP36L1
0.00963639	0.278257	0.595	0.548	1	3	CST7
0	3.39805	0.725	0.022	0	4	TNFRSF18
7.61649e-178	3.13232	0.686	0.073	1.15672e-173	4	XCL1
5.23291e-167	1.98161	0.267	0.001	7.94722e-163	4	LTC4S
2.28683e-157	2.62303	0.36	0.013	3.47301e-153	4	RGS16
2.16865e-132	2.35693	0.352	0.018	3.29352e-128	4	KRT86
5.74501e-114	1.92429	0.28	0.012	8.72495e-110	4	TNFRSF4
5.90108e-108	2.88586	0.254	0.01	8.96197e-104	4	CSF2
7.11056e-108	2.19635	0.521	0.071	1.07988e-103	4	RBPJ
2.08073e-96	1.57078	0.267	0.014	3.16001e-92	4	TIMP1
4.41232e-93	1.36714	1	0.902	6.70099e-89	4	RPLP1
1.62096e-88	1.91111	0.953	0.49	2.46175e-84	4	TPT1
4.01213e-87	1.13936	1	0.964	6.09322e-83	4	RPL41
2.02082e-79	1.68069	0.309	0.03	3.06902e-75	4	CAPG
5.91164e-79	2.08132	0.712	0.204	8.97801e-75	4	CKLF
7.60397e-77	1.61999	0.919	0.432	1.15482e-72	4	RPL23
3.52746e-74	1.63928	0.373	0.049	5.35716e-70	4	PRMT9
5.73958e-74	1.33599	0.979	0.796	8.71669e-70	4	RPS18
6.34719e-74	1.66107	0.263	0.022	9.63948e-70	4	LDLRAD4
7.26732e-73	1.62261	0.263	0.022	1.10369e-68	4	SPRY1
3.31281e-71	2.02747	0.36	0.049	5.03116e-67	4	LTB
1.45607e-70	1.96363	0.517	0.108	2.21133e-66	4	RGCC
1.24139e-69	1.04869	0.996	0.909	1.8853e-65	4	RPS29
2.64934e-69	1.18641	0.996	0.832	4.02355e-65	4	RPL34
1.59103e-67	1.25546	0.987	0.77	2.41629e-63	4	RPLP2
5.09676e-67	1.27664	0.992	0.802	7.74045e-63	4	RPL13
4.70799e-64	1.36945	0.966	0.677	7.15003e-60	4	RPL37A
6.49162e-63	1.26989	0.979	0.7	9.85882e-59	4	RPS12
1.88843e-62	1.16077	0.992	0.763	2.86797e-58	4	RPL32
4.52913e-59	0.875467	1	0.979	6.87839e-55	4	RPS27
1.26614e-54	1.56949	0.258	0.032	1.92288e-50	4	TNFSF10
1.39787e-54	1.07678	0.983	0.767	2.12295e-50	4	RPL39
3.04898e-54	1.79325	0.453	0.102	4.63048e-50	4	XCL2
2.94004e-53	0.943914	0.987	0.84	4.46504e-49	4	RPS28
9.45541e-53	1.06351	0.966	0.71	1.43599e-48	4	RPL36
8.37602e-49	1.17842	0.25	0.033	1.27207e-44	4	APOE
2.69427e-48	1.069	0.975	0.75	4.09179e-44	4	RPL12
5.83407e-48	1.60349	0.754	0.314	8.86021e-44	4	ZFP36L1
2.76657e-47	1.47096	0.419	0.098	4.20158e-43	4	CD96
8.56085e-47	1.39613	0.309	0.055	1.30014e-42	4	DUSP4
1.51436e-45	1.59284	0.521	0.155	2.29985e-41	4	CEBPB
2.42266e-45	1.1633	0.928	0.61	3.67929e-41	4	RPS23
1.35523e-43	1.26105	0.958	0.766	2.05818e-39	4	KLRB1
2.11491e-42	0.95768	0.979	0.739	3.21191e-38	4	RPL18A
2.39523e-42	1.35566	0.322	0.065	3.63763e-38	4	TRAC
3.72337e-41	0.993823	0.953	0.719	5.65469e-37	4	RPL26
1.00621e-40	1.40436	0.822	0.468	1.52814e-36	4	MT-ND2
1.4461e-40	0.954608	0.936	0.696	2.19619e-36	4	RPL37
5.80938e-40	1.16901	0.847	0.465	8.8227e-36	4	RPS20
7.31902e-40	1.04421	0.936	0.673	1.11154e-35	4	RPS8
7.5519e-40	1.18346	0.864	0.48	1.14691e-35	4	RPS17
1.00555e-39	0.793385	0.996	0.872	1.52713e-35	4	RPL13A
2.87735e-39	1.53117	0.703	0.307	4.36984e-35	4	RGS1
3.18782e-39	1.16615	0.886	0.548	4.84134e-35	4	RPS11
6.157e-39	1.03441	0.903	0.615	9.35063e-35	4	RPS21
1.85767e-38	1.17087	0.78	0.363	2.82124e-34	4	RPL36A
2.29477e-37	0.936021	0.966	0.764	3.48506e-33	4	RPS27A
5.02764e-37	0.990524	0.903	0.643	7.63548e-33	4	EEF1A1
2.17345e-36	1.26055	0.699	0.307	3.30082e-32	4	VIM
6.72248e-36	1.00081	0.932	0.675	1.02094e-31	4	RPS6
9.19152e-36	1.10494	0.873	0.507	1.39592e-31	4	RPL10A
2.52402e-35	1.04885	0.877	0.547	3.83323e-31	4	RPL17
2.70599e-35	0.916118	0.932	0.657	4.10959e-31	4	RPL35
1.65587e-34	0.868614	0.932	0.731	2.51478e-30	4	RPL11
1.84277e-34	0.950707	0.932	0.707	2.79861e-30	4	RPS24
2.11644e-34	1.07693	0.869	0.541	3.21424e-30	4	RPS16
2.28498e-34	0.849317	0.97	0.806	3.47019e-30	4	RPL21
2.32372e-34	1.22848	0.364	0.097	3.52903e-30	4	GPX4
4.69708e-34	0.804038	0.983	0.834	7.13345e-30	4	RPS19
5.7439e-34	0.997385	0.936	0.669	8.72327e-30	4	RPL35A
1.67269e-33	1.07247	0.831	0.507	2.54031e-29	4	RPL8
8.13818e-33	0.958381	0.932	0.583	1.23594e-28	4	RPS25
2.00712e-32	0.795008	0.949	0.789	3.04821e-28	4	RPL28
2.37033e-32	0.737022	0.975	0.857	3.59982e-28	4	RPS15
7.36795e-32	0.92298	0.886	0.617	1.11897e-27	4	RPL38
9.44654e-31	0.95484	0.881	0.61	1.43465e-26	4	RPL6
9.98905e-31	1.32183	0.686	0.335	1.51704e-26	4	LINC01871
3.38177e-30	1.58162	0.288	0.071	5.1359e-26	4	AREG
5.36402e-30	1.48643	0.606	0.285	8.14633e-26	4	CTNNB1
1.57718e-29	0.944674	0.864	0.544	2.39527e-25	4	RPL30
1.75056e-29	1.03222	0.801	0.457	2.65857e-25	4	RPL9
3.24849e-29	0.921429	0.877	0.606	4.93348e-25	4	RPL31
3.34307e-29	0.824167	0.924	0.729	5.07712e-25	4	RPS4X
5.24122e-29	0.849382	0.936	0.64	7.95984e-25	4	RPS26
2.20348e-28	0.949142	0.814	0.494	3.34643e-24	4	RPS13
2.39868e-28	1.05341	0.784	0.449	3.64288e-24	4	RPS5
1.70339e-27	1.04478	0.547	0.217	2.58693e-23	4	CD63
6.39954e-27	0.866703	0.894	0.661	9.71899e-23	4	RPL19
1.12637e-26	1.19938	0.411	0.14	1.71062e-22	4	FXYD5
3.50253e-26	0.988774	0.725	0.375	5.31929e-22	4	RPL22
4.03997e-26	0.93181	0.847	0.54	6.1355e-22	4	RPL27
7.97261e-26	0.747183	0.945	0.742	1.2108e-21	4	RPS2
1.49649e-25	0.952389	0.331	0.097	2.27272e-21	4	CD2
3.56275e-25	0.967485	0.695	0.35	5.41075e-21	4	STK17B
4.52986e-25	1.08093	0.381	0.13	6.8795e-21	4	SELENOH
1.27955e-24	0.961998	0.564	0.247	1.94325e-20	4	RPLP0
1.36241e-23	0.912341	0.763	0.42	2.06909e-19	4	MT-ND1
1.56444e-23	1.0284	0.369	0.126	2.37592e-19	4	NBEAL1
2.65154e-23	0.850546	0.852	0.529	4.02689e-19	4	RPS9
3.56966e-23	0.709048	0.907	0.664	5.42124e-19	4	FTH1
5.2802e-23	0.92433	0.703	0.389	8.01904e-19	4	RPSA
5.67702e-23	0.668553	0.975	0.827	8.62169e-19	4	RPS14
6.12218e-23	0.974319	0.415	0.152	9.29776e-19	4	ALOX5AP
6.58036e-23	0.806318	0.919	0.66	9.99359e-19	4	CD52
8.6965e-23	0.666546	0.962	0.739	1.32074e-18	4	RPL27A
1.13665e-22	0.651798	0.979	0.867	1.72623e-18	4	RPS15A
1.62346e-22	1.06892	0.517	0.229	2.46555e-18	4	PPP3CA
9.62508e-22	1.07414	0.411	0.158	1.46176e-17	4	EEF1B2
2.23858e-21	0.7684	0.86	0.574	3.39973e-17	4	RPS3A
4.19829e-21	0.811131	0.78	0.451	6.37594e-17	4	TRDC
5.42106e-21	0.833725	0.831	0.519	8.23296e-17	4	RPL18
7.8904e-21	0.753673	0.873	0.623	1.19831e-16	4	RPL14
1.24067e-20	0.830409	0.78	0.494	1.8842e-16	4	RPL5
1.46283e-20	0.977341	0.339	0.118	2.2216e-16	4	SEC11A
1.91021e-20	0.676741	0.928	0.694	2.90104e-16	4	RPS3
3.57044e-20	0.711646	0.864	0.601	5.42242e-16	4	MT-ND3
4.26546e-19	1.11559	0.275	0.09	6.47795e-15	4	SEPT11
8.23125e-19	0.844676	0.373	0.144	1.25008e-14	4	ST13
1.0234e-18	0.663058	0.898	0.673	1.55424e-14	4	RPL23A
2.27765e-18	0.805627	0.78	0.498	3.45906e-14	4	RPL24
2.52944e-18	0.818574	0.695	0.404	3.84146e-14	4	RPS10
3.06087e-18	0.748875	0.61	0.3	4.64854e-14	4	TOMM7
1.09456e-17	0.732126	0.831	0.572	1.66232e-13	4	RPS7
1.39e-17	0.830524	0.606	0.312	2.111e-13	4	HINT1
2.21423e-17	0.937106	0.394	0.165	3.36276e-13	4	RASGEF1B
3.37987e-17	0.626871	0.903	0.734	5.13301e-13	4	FAU
3.38767e-17	0.974716	0.309	0.116	5.14485e-13	4	TMEM167A
3.56043e-17	0.89075	0.352	0.139	5.40723e-13	4	CMTM6
5.97595e-17	0.741307	0.754	0.487	9.07567e-13	4	RPL29
1.14423e-16	0.855567	0.492	0.234	1.73774e-12	4	HMGN1
1.22376e-16	0.844131	0.258	0.087	1.85852e-12	4	ATP5MC1
3.47092e-16	0.469086	0.975	0.927	5.27129e-12	4	RPL10
4.01576e-16	0.780908	0.352	0.141	6.09874e-12	4	C12orf57
4.84461e-16	0.930565	0.394	0.173	7.35751e-12	4	GOLIM4
5.96228e-16	1.01862	0.589	0.333	9.05491e-12	4	NFKBIA
2.45368e-15	0.631403	0.674	0.38	3.7264e-11	4	JUND
2.48525e-15	0.624843	0.903	0.664	3.77435e-11	4	UBA52
2.78203e-15	0.710539	0.263	0.092	4.22506e-11	4	MUC20-OT1
6.34465e-15	0.866985	0.487	0.253	9.63563e-11	4	RPL4
8.46525e-15	0.548652	0.936	0.747	1.28562e-10	4	RPL15
1.04011e-13	0.603481	0.809	0.543	1.57962e-09	4	RPL7
1.45839e-13	0.805365	0.356	0.16	2.21485e-09	4	TXN
1.62282e-13	0.646527	0.555	0.297	2.46458e-09	4	CD44
3.6712e-13	0.897829	0.301	0.126	5.57545e-09	4	BIRC3
5.51497e-13	0.737579	0.356	0.161	8.37558e-09	4	ZNF331
5.71431e-13	0.381633	0.987	0.891	8.67833e-09	4	PTMA
1.39545e-12	0.619233	0.763	0.49	2.11927e-08	4	MT-CYB
1.44018e-12	0.847202	0.305	0.131	2.1872e-08	4	CCND2
1.72756e-12	0.581827	0.555	0.302	2.62365e-08	4	MIF
1.97208e-12	0.571299	0.394	0.183	2.995e-08	4	UQCRH
2.71089e-12	0.710681	0.284	0.118	4.11703e-08	4	BST2
4.2684e-12	0.525588	0.941	0.824	6.48241e-08	4	CRIP1
6.09744e-12	0.650642	0.699	0.476	9.26018e-08	4	CTSW
6.42362e-12	0.74235	0.585	0.355	9.75555e-08	4	RPL7A
8.05342e-12	0.695775	0.572	0.331	1.22307e-07	4	POLR2L
9.95759e-12	0.464144	0.903	0.734	1.51226e-07	4	ATP5F1E
1.49357e-11	0.801947	0.356	0.174	2.26829e-07	4	MAP3K8
1.88072e-11	0.63577	0.288	0.122	2.85625e-07	4	TSTD1
1.06398e-10	0.445572	0.881	0.727	1.61587e-06	4	MT-ND4
1.99926e-10	0.573626	0.653	0.401	3.03627e-06	4	KLRC1
3.21754e-10	0.612357	0.322	0.153	4.88648e-06	4	ZFAS1
4.17208e-10	0.529402	0.288	0.129	6.33613e-06	4	RWDD1
5.68706e-10	0.735058	0.267	0.122	8.63693e-06	4	MRPS6
1.26874e-09	0.496893	0.606	0.37	1.92684e-05	4	FCER1G
3.17261e-09	0.672043	0.436	0.253	4.81824e-05	4	GPR65
3.60014e-09	0.611507	0.39	0.213	5.46753e-05	4	NAP1L1
3.90552e-09	0.389782	0.924	0.756	5.93131e-05	4	MT-ATP6
7.78112e-09	0.543449	0.631	0.392	0.000118172	4	PFDN5
1.11603e-08	0.561506	0.453	0.27	0.000169492	4	TMEM258
2.02503e-08	0.455321	0.466	0.266	0.000307541	4	PA2G4
2.18571e-08	0.544409	0.263	0.125	0.000331943	4	NOP53
4.7033e-08	0.467273	0.568	0.354	0.00071429	4	MT-ND5
6.21581e-08	0.426671	0.458	0.263	0.000943995	4	HNRNPA1
1.09282e-07	0.454918	0.449	0.264	0.00165966	4	SAMSN1
1.34285e-07	0.557525	0.25	0.123	0.00203939	4	NSA2
1.50735e-07	0.428284	0.356	0.192	0.00228921	4	ZNF302
1.65754e-07	0.475838	0.369	0.207	0.0025173	4	EIF3E
1.77421e-07	0.392065	0.36	0.196	0.00269449	4	PRELID1
1.84862e-07	0.487777	0.381	0.214	0.00280749	4	ROMO1
3.53278e-07	0.481985	0.47	0.287	0.00536524	4	ANKRD28
3.54499e-07	0.52833	0.292	0.154	0.00538378	4	SELENOS
3.70301e-07	0.533006	0.411	0.251	0.00562376	4	ATP5MD
4.69198e-07	0.460013	0.441	0.263	0.0071257	4	HSP90AB1
5.66056e-07	0.345332	0.288	0.148	0.00859669	4	SETD5
1.27066e-06	0.394511	0.462	0.282	0.0192975	4	FNBP1
1.95013e-06	0.315077	0.386	0.223	0.0296166	4	PPP1R15A
2.24465e-06	0.421817	0.301	0.166	0.0340894	4	MZT2B
2.47931e-06	0.428272	0.364	0.213	0.0376533	4	CCNI
2.63304e-06	0.354487	0.669	0.45	0.039988	4	RACK1
3.22761e-06	0.308211	0.881	0.709	0.0490178	4	RPL3
4.35026e-06	0.353499	0.665	0.475	0.0660674	4	COX7C
4.43715e-06	0.371495	0.292	0.161	0.067387	4	NAA38
5.22593e-06	0.379001	0.517	0.345	0.0793662	4	ITGB1
5.29685e-06	0.374578	0.352	0.207	0.0804432	4	PABPC1
5.59475e-06	0.427522	0.369	0.222	0.0849675	4	SLC25A6
9.18047e-06	0.372062	0.263	0.145	0.139424	4	MRPL52
1.95666e-05	0.410411	0.39	0.247	0.297158	4	PPDPF
2.0742e-05	0.385176	0.746	0.614	0.315009	4	H3F3A
2.41712e-05	0.362231	0.64	0.461	0.367088	4	S100A11
2.43686e-05	0.370644	0.496	0.32	0.370087	4	TRA2B
3.33787e-05	0.461203	0.271	0.163	0.506923	4	RAB11FIP1
3.97428e-05	0.423434	0.271	0.156	0.603574	4	TRGC1
4.92169e-05	0.259887	0.263	0.15	0.747457	4	FOXP1
5.5291e-05	0.261695	0.284	0.163	0.839704	4	SEC62
5.53938e-05	0.355973	0.36	0.226	0.841265	4	ATP5F1D
8.41827e-05	0.294869	0.415	0.268	1	4	GMFB
8.92092e-05	0.275852	0.267	0.157	1	4	PCM1
9.9675e-05	0.390814	0.305	0.191	1	4	RSL24D1
0.00012429	0.294837	0.398	0.256	1	4	KTN1
0.000126382	0.427631	0.258	0.153	1	4	SLA
0.00014787	0.310086	0.699	0.539	1	4	ID2
0.000148798	0.250932	0.352	0.218	1	4	SRSF6
0.000221426	0.275685	0.504	0.346	1	4	OST4
0.000243833	0.277752	0.564	0.382	1	4	EEF1D
0.000305404	0.293224	0.432	0.3	1	4	ZFP36L2
0.000350969	0.304925	0.339	0.222	1	4	NPM1
0.000392496	0.269673	0.568	0.41	1	4	CREM
0.000696681	0.287424	0.331	0.218	1	4	PCBP2
0.000713648	0.389391	0.305	0.202	1	4	RAC1
0.000973871	0.267877	0.559	0.402	1	4	YBX1
0.00203971	0.279409	0.36	0.249	1	4	MT-ND4L
0.00205665	0.288056	0.301	0.205	1	4	ATP5PF
0.00314981	0.250751	0.627	0.485	1	4	GAPDH
0.00564198	0.282744	0.284	0.197	1	4	SYTL3
0.00703763	0.261269	0.258	0.181	1	4	SNRPB
0	2.47462	0.61	0.009	0	5	MKI67
3.30728e-307	3.26461	0.86	0.041	5.02277e-303	5	STMN1
4.42233e-245	1.79688	0.372	0.001	6.71619e-241	5	ASPM
5.52565e-240	2.16084	0.451	0.006	8.3918e-236	5	TOP2A
2.83523e-228	2.15457	0.421	0.005	4.30586e-224	5	UBE2C
1.15598e-227	2.01523	0.482	0.01	1.75559e-223	5	NUSAP1
4.66079e-220	2.17983	0.591	0.023	7.07834e-216	5	CKS1B
1.48905e-208	1.64439	0.409	0.007	2.26141e-204	5	TYMS
1.74903e-208	1.62588	0.409	0.007	2.65626e-204	5	CENPW
1.15945e-206	1.62989	0.384	0.005	1.76086e-202	5	RRM2
5.05633e-188	2.28584	0.476	0.016	7.67905e-184	5	CENPF
1.05273e-178	1.53049	0.378	0.008	1.59878e-174	5	BIRC5
4.57005e-178	2.93174	0.817	0.085	6.94053e-174	5	TUBA1B
2.9179e-172	1.37799	0.299	0.003	4.43141e-168	5	CEP55
1.84077e-162	1.33513	0.268	0.002	2.79558e-158	5	CDK1
1.75244e-151	1.31816	0.287	0.004	2.66143e-147	5	TK1
9.47171e-150	1.42023	0.409	0.016	1.43847e-145	5	SMC2
7.4583e-143	1.53659	0.354	0.011	1.13269e-138	5	GTSE1
2.9421e-138	1.26002	0.274	0.005	4.46817e-134	5	ZWINT
8.93583e-137	2.12929	0.677	0.068	1.35709e-132	5	TUBB
2.01534e-131	1.13339	0.268	0.005	3.06069e-127	5	CCNA2
2.18615e-123	4.33276	0.86	0.178	3.3201e-119	5	HIST1H4C
5.05104e-120	1.11081	0.354	0.016	7.67102e-116	5	GMNN
1.59941e-119	1.52163	0.427	0.026	2.42903e-115	5	PTTG1
5.8424e-119	2.47635	0.866	0.162	8.87285e-115	5	H2AFZ
1.6431e-114	1.37893	0.378	0.021	2.49538e-110	5	PHF19
2.52225e-114	1.39805	0.366	0.019	3.83054e-110	5	DNAJC9
1.6475e-111	1.62998	0.378	0.022	2.50206e-107	5	PCNA
1.03023e-109	1.28395	0.402	0.026	1.56461e-105	5	MAD2L1
4.31959e-107	1.52285	0.409	0.028	6.56017e-103	5	HELLS
2.91397e-106	2.00374	0.579	0.066	4.42544e-102	5	DUT
4.86113e-105	1.8305	0.683	0.091	7.38259e-101	5	PCLAF
3.69928e-102	2.33371	0.957	0.267	5.61809e-98	5	HMGB2
4.34688e-101	1.77722	0.75	0.114	6.6016e-97	5	ANP32B
7.70664e-100	1.4112	0.524	0.053	1.17041e-95	5	TMPO
1.34957e-97	1.58705	0.579	0.068	2.04959e-93	5	SMC4
2.6378e-95	1.08055	0.274	0.012	4.00603e-91	5	HIRIP3
5.83193e-91	1.11621	0.268	0.012	8.85695e-87	5	WDR76
5.35302e-85	2.00897	0.878	0.214	8.12963e-81	5	HMGN2
2.09819e-81	0.917567	0.262	0.014	3.18652e-77	5	PRC1
2.95314e-78	1.22003	0.384	0.036	4.48493e-74	5	CLSPN
2.6159e-76	1.51284	0.476	0.06	3.97276e-72	5	RPA3
5.30204e-76	1.46515	0.738	0.14	8.05221e-72	5	H2AFV
8.23174e-74	1.00958	0.28	0.019	1.25015e-69	5	YEATS4
8.36388e-73	1.24453	0.555	0.081	1.27022e-68	5	LSM5
1.11982e-72	1.12331	0.433	0.05	1.70067e-68	5	USP1
2.30806e-70	0.918089	0.25	0.015	3.50524e-66	5	CDCA7
5.93963e-68	0.947375	0.28	0.021	9.02051e-64	5	DTYMK
1.46766e-67	1.31259	0.5	0.072	2.22894e-63	5	NASP
3.85809e-67	1.08865	0.36	0.037	5.85927e-63	5	CENPK
1.385e-64	1.1202	0.311	0.029	2.1034e-60	5	HIST1H1D
7.23519e-63	0.981885	0.482	0.07	1.09881e-58	5	SMC1A
8.40088e-63	1.28283	0.439	0.06	1.27584e-58	5	FABP5
1.41859e-62	1.61494	0.982	0.596	2.15441e-58	5	HMGB1
2.4471e-62	0.975498	0.268	0.022	3.71642e-58	5	ALYREF
2.15443e-60	1.18314	0.591	0.108	3.27193e-56	5	RANBP1
1.58859e-59	1.43922	0.823	0.212	2.4126e-55	5	ANP32E
2.09638e-59	1.35203	0.677	0.146	3.18378e-55	5	RAN
3.21339e-59	1.09834	0.451	0.066	4.88017e-55	5	EZH2
8.02179e-58	1.04141	0.537	0.092	1.21827e-53	5	DNMT1
2.63626e-54	0.875156	0.372	0.049	4.00368e-50	5	CBX5
3.79243e-54	1.08021	0.488	0.083	5.75956e-50	5	HNRNPAB
4.23646e-54	1.07924	0.366	0.049	6.43392e-50	5	ATAD2
4.69184e-54	1.20551	1	0.892	7.1255e-50	5	PTMA
6.83847e-53	1.13169	0.335	0.042	1.03856e-48	5	CKS2
1.27528e-52	0.76964	0.256	0.024	1.93677e-48	5	MAGOHB
1.18998e-51	1.40849	0.878	0.288	1.80723e-47	5	DEK
6.12817e-51	1.18441	0.451	0.077	9.30686e-47	5	SMC3
9.66434e-50	0.900522	0.366	0.052	1.46772e-45	5	KIF20B
1.07529e-49	1.31332	0.848	0.265	1.63305e-45	5	NUCKS1
1.53753e-49	1.36844	0.884	0.306	2.33505e-45	5	VIM
4.9626e-49	0.867463	0.335	0.045	7.5367e-45	5	VDAC3
5.39145e-49	0.843074	0.329	0.043	8.18799e-45	5	TFDP1
3.81103e-48	0.865624	0.299	0.036	5.78781e-44	5	UBE2S
1.04729e-47	1.22676	0.567	0.125	1.59052e-43	5	SLC25A5
3.62318e-45	0.853011	0.329	0.047	5.50253e-41	5	TUBB4B
5.84176e-45	0.896263	0.329	0.047	8.87189e-41	5	ANXA5
1.32097e-44	0.747469	0.25	0.027	2.00616e-40	5	NUDT1
1.51169e-44	0.735219	0.268	0.032	2.2958e-40	5	SLBP
3.27512e-44	0.897444	0.585	0.132	4.97392e-40	5	RAD21
4.164e-44	1.21546	0.524	0.115	6.32387e-40	5	HIST1H1C
3.67722e-43	0.675712	0.335	0.05	5.58459e-39	5	CENPX
4.98617e-43	0.886349	0.396	0.069	7.57249e-39	5	FDPS
4.99623e-43	0.820839	0.268	0.033	7.58777e-39	5	HIST2H2AC
1.68471e-39	0.766112	0.335	0.055	2.55858e-35	5	RBBP7
4.28392e-39	0.981889	0.598	0.151	6.50599e-35	5	TXN
4.62332e-39	0.891172	0.488	0.107	7.02143e-35	5	SNRPE
6.60876e-39	0.729794	0.372	0.066	1.00367e-34	5	SUPT16H
6.80339e-39	0.73363	0.5	0.109	1.03323e-34	5	ANAPC11
4.00054e-38	0.836849	0.549	0.131	6.07562e-34	5	HNRNPD
1.32862e-37	0.929963	0.585	0.147	2.01777e-33	5	SNRPD1
2.32837e-37	0.696071	0.366	0.066	3.5361e-33	5	SMS
6.51267e-37	0.610364	0.378	0.071	9.89079e-33	5	PARP1
3.26792e-36	0.805207	0.488	0.111	4.96298e-32	5	COX5A
4.15515e-36	0.673317	0.354	0.064	6.31043e-32	5	HSPD1
4.31504e-36	0.576763	0.25	0.034	6.55325e-32	5	TPRKB
5.47877e-36	1.17525	0.909	0.477	8.32061e-32	5	PPIA
6.72098e-36	0.791738	0.628	0.165	1.02071e-31	5	ERH
4.00227e-35	0.89048	0.402	0.083	6.07824e-31	5	SIVA1
5.869e-35	1.06164	0.61	0.175	8.91325e-31	5	COTL1
8.28523e-35	0.982696	0.598	0.165	1.25828e-30	5	SNRPF
2.35675e-34	0.751288	0.616	0.164	3.5792e-30	5	SNRPB
4.76142e-34	0.88185	0.677	0.201	7.23117e-30	5	NAP1L1
5.11725e-34	0.979119	0.744	0.239	7.77157e-30	5	YWHAE
5.81338e-34	0.832241	0.354	0.068	8.82878e-30	5	LSM4
6.82172e-34	0.777802	0.53	0.133	1.03601e-29	5	XRCC5
8.73876e-34	0.749551	0.622	0.168	1.32716e-29	5	CBX3
8.83636e-34	0.739406	0.427	0.093	1.34198e-29	5	H2AFY
3.51084e-33	0.911763	0.549	0.145	5.33192e-29	5	LDHA
3.76788e-33	0.624962	0.293	0.049	5.72228e-29	5	MZT1
4.3543e-33	0.666663	0.488	0.116	6.61288e-29	5	SRSF10
1.76898e-32	0.605961	0.39	0.082	2.68655e-28	5	PSIP1
2.71485e-32	0.823328	0.994	0.939	4.12305e-28	5	ACTB
3.6885e-32	0.743201	0.39	0.084	5.60173e-28	5	CARHSP1
4.23952e-32	0.812695	0.268	0.044	6.43856e-28	5	HIST1H1E
4.5985e-32	0.690582	0.378	0.079	6.98375e-28	5	DDX39A
6.51462e-32	0.517263	0.28	0.047	9.89375e-28	5	TIMM10
9.33255e-32	0.719899	0.555	0.147	1.41733e-27	5	HNRNPF
1.12857e-31	0.902991	0.744	0.241	1.71396e-27	5	ATP5MC3
1.53557e-31	0.90211	0.744	0.249	2.33208e-27	5	HLA-DRA
1.78794e-31	0.91615	0.854	0.313	2.71535e-27	5	HNRNPA2B1
2.57703e-31	0.653819	0.311	0.058	3.91374e-27	5	CCT6A
3.54875e-31	0.599575	0.268	0.045	5.38948e-27	5	LMAN1
3.71772e-31	0.517382	0.317	0.06	5.64611e-27	5	C1QBP
4.1512e-31	0.718427	0.463	0.113	6.30443e-27	5	SLIRP
4.33944e-31	0.742462	0.695	0.211	6.59031e-27	5	SNRPG
5.08332e-31	0.654611	0.451	0.107	7.72003e-27	5	DDT
6.15344e-31	0.900545	0.707	0.228	9.34523e-27	5	HMGN1
7.08571e-31	0.628021	0.39	0.085	1.07611e-26	5	MZT2A
8.83245e-31	0.731717	0.299	0.055	1.34138e-26	5	UBE2A
1.59983e-30	0.705216	0.268	0.046	2.42967e-26	5	MCUB
1.63509e-30	0.814612	0.561	0.156	2.48321e-26	5	MZT2B
1.77042e-30	0.953306	0.951	0.471	2.68874e-26	5	GAPDH
2.9659e-30	0.942049	0.787	0.292	4.50431e-26	5	COX8A
2.99332e-30	0.476306	0.415	0.094	4.54595e-26	5	BANF1
5.63405e-30	0.582878	0.354	0.074	8.55644e-26	5	RAD23A
1.54875e-29	0.580026	0.421	0.099	2.35209e-25	5	RNPS1
1.95838e-29	0.624946	0.427	0.102	2.97419e-25	5	VPS29
1.97313e-29	0.923941	0.884	0.388	2.9966e-25	5	YBX1
2.32237e-29	0.656866	0.274	0.049	3.52698e-25	5	PRKDC
3.94457e-29	0.676599	0.561	0.158	5.99062e-25	5	PPIG
4.89657e-29	0.714668	0.53	0.147	7.43643e-25	5	CCDC167
5.75234e-29	0.590804	0.457	0.114	8.73608e-25	5	SNRPD3
5.84634e-29	0.497521	0.305	0.059	8.87884e-25	5	NHP2
6.68289e-29	0.518012	0.323	0.065	1.01493e-24	5	MRPL22
2.09894e-28	0.577586	0.262	0.046	3.18766e-24	5	CCDC28B
2.34466e-28	0.461218	0.268	0.048	3.56084e-24	5	UQCC2
2.35509e-28	0.529516	0.433	0.106	3.57667e-24	5	AP2S1
3.01246e-28	0.90675	0.707	0.247	4.57503e-24	5	RPLP0
3.87437e-28	0.574384	0.537	0.148	5.88401e-24	5	PTGES3
4.17085e-28	0.635854	0.61	0.181	6.33427e-24	5	SRSF2
9.06149e-28	0.656134	0.311	0.064	1.37617e-23	5	PCMT1
1.02846e-27	0.479597	0.372	0.084	1.56192e-23	5	TXNDC17
1.08553e-27	0.795168	0.628	0.199	1.64859e-23	5	GSTP1
1.40307e-27	0.522368	0.341	0.074	2.13084e-23	5	PSMC3
1.53407e-27	0.676099	0.299	0.06	2.32979e-23	5	BAZ1B
1.92695e-27	0.578201	0.402	0.097	2.92646e-23	5	PSMA3
2.29033e-27	0.54405	0.335	0.072	3.47833e-23	5	SUMO3
3.01773e-27	0.623968	0.384	0.092	4.58303e-23	5	RPL22L1
3.60626e-27	0.644328	0.311	0.064	5.47682e-23	5	RNASEH2B
4.87081e-27	0.597876	0.61	0.186	7.39729e-23	5	EZR
5.60418e-27	0.44976	0.366	0.084	8.51107e-23	5	ADRM1
7.03377e-27	0.514121	0.39	0.094	1.06822e-22	5	ATP5PO
9.00722e-27	0.599873	0.421	0.107	1.36793e-22	5	JPT1
9.18143e-27	0.587463	0.482	0.13	1.39438e-22	5	PSMB2
1.03355e-26	0.507018	0.287	0.057	1.56965e-22	5	MDH1
1.15419e-26	0.808215	0.628	0.207	1.75287e-22	5	TPI1
1.41123e-26	0.584841	0.421	0.107	2.14323e-22	5	NONO
2.12929e-26	0.690066	0.47	0.129	3.23375e-22	5	LDHB
2.18647e-26	0.368214	0.262	0.049	3.32059e-22	5	PSMC1
2.35146e-26	0.915612	0.616	0.21	3.57116e-22	5	NPM1
2.58891e-26	0.614242	0.439	0.116	3.93178e-22	5	PRDX1
2.9714e-26	0.499749	0.433	0.111	4.51266e-22	5	KPNB1
3.07153e-26	0.511433	0.451	0.119	4.66473e-22	5	SRSF9
4.58021e-26	0.508619	0.396	0.098	6.95597e-22	5	SSBP1
8.02092e-26	0.442755	0.317	0.068	1.21814e-21	5	NDUFAF3
1.03006e-25	0.515677	0.317	0.069	1.56435e-21	5	TALDO1
2.775e-25	0.464307	0.274	0.055	4.2144e-21	5	CCT2
3.22181e-25	0.567296	0.463	0.128	4.89296e-21	5	HNRNPR
3.52149e-25	0.486729	0.366	0.088	5.34809e-21	5	PKM
4.75047e-25	0.449947	0.274	0.055	7.21453e-21	5	MPC2
4.75886e-25	0.409668	0.287	0.06	7.22729e-21	5	PIN4
7.72629e-25	0.387173	0.323	0.072	1.17339e-20	5	NDUFAB1
8.65713e-25	0.551548	0.311	0.069	1.31476e-20	5	SNF8
9.95731e-25	0.587305	0.329	0.076	1.51222e-20	5	MTHFD2
1.23431e-24	0.463541	0.463	0.127	1.87455e-20	5	EIF2S2
1.28174e-24	0.662806	0.39	0.101	1.94658e-20	5	BUB3
1.31123e-24	0.582956	0.543	0.164	1.99137e-20	5	NDUFB9
1.69604e-24	0.373016	0.372	0.092	2.57577e-20	5	ATP5PB
1.82316e-24	0.485062	0.366	0.09	2.76883e-20	5	SEPT11
2.37115e-24	0.420744	0.25	0.048	3.60107e-20	5	SSSCA1
2.60005e-24	0.509035	0.36	0.088	3.94869e-20	5	RALY
3.43164e-24	0.448311	0.415	0.109	5.21164e-20	5	PFDN2
3.57977e-24	0.553667	0.567	0.176	5.4366e-20	5	NDUFB4
3.94776e-24	0.360186	0.445	0.121	5.99547e-20	5	PSMA1
4.63614e-24	0.458635	0.366	0.091	7.0409e-20	5	ATP5F1A
4.90065e-24	0.450128	0.433	0.117	7.44262e-20	5	MRPL20
6.42751e-24	0.539005	0.512	0.151	9.76146e-20	5	NDUFS6
7.04034e-24	0.392186	0.36	0.088	1.06922e-19	5	PPP1CC
7.17756e-24	0.531063	0.616	0.198	1.09006e-19	5	HNRNPA3
9.56723e-24	0.993321	0.628	0.227	1.45298e-19	5	ARL6IP1
1.16835e-23	0.303544	0.329	0.077	1.77437e-19	5	RNASEH2C
1.21347e-23	0.532843	0.402	0.108	1.8429e-19	5	ATP5PD
1.63864e-23	0.43584	0.28	0.06	2.4886e-19	5	PDIA6
2.06034e-23	0.410797	0.433	0.119	3.12903e-19	5	KHDRBS1
2.50414e-23	0.349575	0.262	0.054	3.80304e-19	5	ZNF706
2.76188e-23	0.391524	0.421	0.113	4.19447e-19	5	HNRNPA0
2.795e-23	0.664395	0.561	0.181	4.24477e-19	5	ENO1
2.80508e-23	0.359541	0.384	0.099	4.26007e-19	5	TIMM8B
4.55111e-23	0.656279	0.726	0.257	6.91176e-19	5	PA2G4
6.02066e-23	0.52767	0.268	0.058	9.14358e-19	5	TRIM13
1.20427e-22	0.40814	0.274	0.06	1.82892e-18	5	NDUFC1
1.48815e-22	0.407474	0.311	0.073	2.26005e-18	5	ACP1
1.77046e-22	0.511775	0.256	0.054	2.6888e-18	5	MRPS16
3.04287e-22	0.539517	0.256	0.054	4.62121e-18	5	CYB5B
3.68213e-22	0.601429	0.366	0.096	5.59205e-18	5	YWHAH
4.72863e-22	0.574772	0.427	0.123	7.18138e-18	5	SRP9
5.20981e-22	0.43125	0.354	0.091	7.91213e-18	5	CLTA
5.72779e-22	0.506761	0.524	0.165	8.69879e-18	5	SOD1
5.73718e-22	0.512213	0.268	0.06	8.71306e-18	5	CACYBP
6.52621e-22	0.532174	0.348	0.09	9.91136e-18	5	LBR
6.87188e-22	0.561692	0.28	0.064	1.04363e-17	5	NUTF2
7.27943e-22	0.259105	0.323	0.078	1.10553e-17	5	MRPS34
9.35182e-22	0.479246	0.25	0.053	1.42026e-17	5	NDUFS3
1.04938e-21	0.448454	0.482	0.146	1.5937e-17	5	CALM3
1.1558e-21	0.44269	0.25	0.053	1.75531e-17	5	CCT3
1.49686e-21	0.496473	0.396	0.111	2.27328e-17	5	VDAC1
1.50678e-21	0.409595	0.512	0.16	2.28835e-17	5	FAM96B
1.98544e-21	0.50653	0.494	0.153	3.01528e-17	5	NAA38
1.99692e-21	0.350761	0.378	0.101	3.03273e-17	5	BSG
2.43283e-21	0.317572	0.36	0.095	3.69473e-17	5	CSNK2B
2.48712e-21	0.392669	0.25	0.053	3.77719e-17	5	ARL6IP6
2.52276e-21	0.544331	0.634	0.219	3.83131e-17	5	EIF1AX
2.53046e-21	0.472668	0.348	0.091	3.84302e-17	5	G3BP1
2.93656e-21	0.298435	0.366	0.097	4.45976e-17	5	ELOC
3.9618e-21	0.437237	0.305	0.075	6.01678e-17	5	RHEB
4.58357e-21	0.395872	0.268	0.06	6.96107e-17	5	AP1S2
4.70932e-21	0.491475	0.299	0.073	7.15205e-17	5	GSTO1
4.87584e-21	0.834962	0.835	0.42	7.40494e-17	5	ATP5MG
5.66387e-21	0.363475	0.451	0.134	8.60172e-17	5	EIF3J
6.35721e-21	0.632848	0.665	0.243	9.6547e-17	5	NDUFB1
7.7708e-21	0.319586	0.287	0.067	1.18015e-16	5	MT1X
8.51435e-21	0.372151	0.372	0.101	1.29307e-16	5	NDUFB3
1.35463e-20	0.421153	0.317	0.08	2.05728e-16	5	OSTC
1.40134e-20	0.353329	0.36	0.097	2.12822e-16	5	RTRAF
1.40507e-20	0.374464	0.396	0.112	2.13389e-16	5	POLR2J
1.9733e-20	0.444418	0.372	0.103	2.99686e-16	5	DNAJC15
2.10519e-20	0.473284	0.262	0.06	3.19715e-16	5	MRPS15
2.18562e-20	0.434343	0.25	0.055	3.31929e-16	5	FNTA
2.24272e-20	0.328493	0.378	0.105	3.40602e-16	5	ATP5F1C
2.27896e-20	0.521596	0.506	0.163	3.46105e-16	5	DAD1
3.03851e-20	0.532777	0.366	0.102	4.61458e-16	5	PPM1G
3.31426e-20	0.262119	0.317	0.08	5.03337e-16	5	PGAM1
3.41662e-20	0.459567	0.341	0.092	5.18882e-16	5	LSM6
3.96823e-20	0.319044	0.293	0.072	6.02655e-16	5	DCK
4.49204e-20	0.353055	0.28	0.067	6.82206e-16	5	TMEM14B
5.0129e-20	0.390536	0.335	0.09	7.61309e-16	5	TAF11
7.59929e-20	0.564949	0.744	0.282	1.1541e-15	5	UQCRQ
7.97487e-20	0.685586	0.262	0.062	1.21114e-15	5	AC245014.3
8.0416e-20	0.419872	0.402	0.118	1.22128e-15	5	NDUFC2
8.37173e-20	0.315302	0.262	0.061	1.27141e-15	5	VBP1
1.09264e-19	0.321454	0.433	0.13	1.65939e-15	5	GNG5
1.13116e-19	0.276235	0.341	0.092	1.71789e-15	5	SEPT6
1.14139e-19	0.625391	0.585	0.205	1.73342e-15	5	COX17
1.15855e-19	0.506077	0.598	0.211	1.75948e-15	5	PSMB1
1.23309e-19	0.625409	0.726	0.292	1.87269e-15	5	PSMA4
1.32077e-19	0.373399	0.256	0.059	2.00586e-15	5	GTF3C6
1.38624e-19	0.467114	0.512	0.168	2.10528e-15	5	BRK1
1.39383e-19	0.541737	0.274	0.067	2.11681e-15	5	SQLE
1.85587e-19	0.622948	0.25	0.059	2.81851e-15	5	PLP2
2.05925e-19	0.280497	0.311	0.08	3.12738e-15	5	RAB11A
2.1232e-19	0.445235	0.628	0.222	3.2245e-15	5	TMBIM6
2.21727e-19	0.47888	0.524	0.175	3.36737e-15	5	SF3B5
2.23359e-19	0.592697	0.799	0.337	3.39215e-15	5	SRSF3
2.69349e-19	0.532744	0.537	0.186	4.0906e-15	5	ITM2A
3.06384e-19	0.365565	0.402	0.12	4.65305e-15	5	ATP1B3
3.11527e-19	0.395108	0.25	0.058	4.73116e-15	5	LSM2
3.4918e-19	0.386374	0.39	0.114	5.30299e-15	5	UBE2N
5.52109e-19	0.39556	0.323	0.087	8.38488e-15	5	LSM3
6.04605e-19	0.483835	0.683	0.258	9.18213e-15	5	HNRNPC
7.2468e-19	0.595741	0.671	0.256	1.10057e-14	5	HNRNPA1
7.91136e-19	0.316376	0.482	0.154	1.2015e-14	5	SRI
8.48776e-19	0.383211	0.268	0.066	1.28904e-14	5	ITGB1BP1
8.56574e-19	0.477567	0.506	0.172	1.30088e-14	5	TPM4
8.72828e-19	0.297818	0.287	0.073	1.32556e-14	5	PDCD5
1.15214e-18	0.289128	0.384	0.112	1.74975e-14	5	PPP4C
1.17763e-18	0.276115	0.268	0.066	1.78847e-14	5	CISD2
1.38191e-18	0.314943	0.299	0.078	2.09871e-14	5	SUZ12
1.55568e-18	0.364181	0.421	0.129	2.36261e-14	5	SF3B6
1.92094e-18	0.346944	0.28	0.071	2.91734e-14	5	MAPRE1
1.98426e-18	0.277379	0.305	0.081	3.01349e-14	5	SSB
2.13499e-18	0.378332	0.372	0.11	3.24241e-14	5	GNAS
2.35375e-18	0.37321	0.348	0.099	3.57464e-14	5	PSMB7
2.3958e-18	0.287112	0.256	0.061	3.6385e-14	5	ALDOA
2.68986e-18	0.352388	0.494	0.162	4.0851e-14	5	SLC25A3
2.73189e-18	0.481587	0.341	0.098	4.14892e-14	5	MRPL51
2.73247e-18	0.42348	0.262	0.065	4.1498e-14	5	POLE3
3.01362e-18	0.461902	0.445	0.144	4.57679e-14	5	HLA-DPA1
3.06763e-18	0.557804	0.75	0.3	4.6588e-14	5	CHCHD2
3.08947e-18	0.335694	0.634	0.225	4.69198e-14	5	ARPC5L
3.40814e-18	0.537747	0.573	0.209	5.17595e-14	5	SH2D1A
3.60786e-18	0.68723	0.817	0.39	5.47926e-14	5	RPSA
3.91864e-18	0.280789	0.28	0.072	5.95123e-14	5	GTF2A2
4.03999e-18	0.402083	0.305	0.083	6.13553e-14	5	PRDX2
4.1694e-18	0.382845	0.47	0.154	6.33207e-14	5	SFPQ
4.49999e-18	0.505877	0.427	0.138	6.83414e-14	5	NDUFA2
5.82376e-18	0.481765	0.476	0.161	8.84455e-14	5	EEF1B2
7.2494e-18	0.347574	0.409	0.128	1.10097e-13	5	CHMP2A
7.50573e-18	0.654589	0.817	0.382	1.1399e-13	5	COX6C
7.78116e-18	0.262061	0.323	0.09	1.18173e-13	5	EIF3I
8.74774e-18	0.296871	0.28	0.073	1.32852e-13	5	VDAC2
1.02203e-17	0.279909	0.268	0.068	1.55216e-13	5	SS18L2
1.10272e-17	0.370506	0.415	0.13	1.6747e-13	5	PSMA6
1.23501e-17	0.400637	0.262	0.066	1.87561e-13	5	RECQL
1.25106e-17	0.336104	0.317	0.088	1.89998e-13	5	MIS18BP1
1.25724e-17	0.39969	0.494	0.168	1.90938e-13	5	UBE2L3
1.49238e-17	0.30617	0.341	0.099	2.26648e-13	5	SMARCA5
1.4966e-17	0.545374	0.677	0.278	2.27288e-13	5	HLA-DRB1
1.51859e-17	0.605777	0.787	0.337	2.30628e-13	5	SUMO2
1.55912e-17	0.44291	0.488	0.166	2.36784e-13	5	PSMA2
1.79447e-17	0.459116	0.598	0.224	2.72526e-13	5	SRSF7
1.86086e-17	0.307105	0.36	0.107	2.82609e-13	5	DCTN3
1.87151e-17	0.443841	0.549	0.194	2.84226e-13	5	ATP5PF
1.94645e-17	0.505407	0.518	0.187	2.95607e-13	5	PSMB3
2.43343e-17	0.384444	0.293	0.079	3.69565e-13	5	HNRNPM
2.67343e-17	0.463359	0.64	0.237	4.06014e-13	5	PPDPF
2.76355e-17	0.749352	0.896	0.498	4.19701e-13	5	CALM2
3.061e-17	0.356732	0.506	0.174	4.64875e-13	5	MTPN
4.75463e-17	0.357888	0.39	0.123	7.22086e-13	5	SNRNP27
5.52602e-17	0.264077	0.335	0.098	8.39236e-13	5	GADD45GIP1
5.7598e-17	0.263859	0.396	0.125	8.74741e-13	5	ENSA
6.1039e-17	0.593914	0.665	0.268	9.26999e-13	5	TAGLN2
6.58677e-17	0.334437	0.427	0.139	1.00033e-12	5	NDUFB10
6.96024e-17	0.531112	0.689	0.274	1.05705e-12	5	RBX1
7.69769e-17	0.671562	0.835	0.408	1.16905e-12	5	ACTG1
7.70797e-17	0.415191	0.256	0.066	1.17061e-12	5	NOP56
8.64138e-17	0.346587	0.329	0.096	1.31237e-12	5	HLA-DMA
8.70611e-17	0.413649	0.512	0.182	1.3222e-12	5	RPS27L
8.99609e-17	0.310928	0.409	0.131	1.36624e-12	5	SF3B2
9.27955e-17	0.398673	0.585	0.216	1.40928e-12	5	PSMB8
1.03872e-16	0.361205	0.372	0.115	1.57751e-12	5	FKBP1A
1.07099e-16	0.261368	0.36	0.109	1.62651e-12	5	ATP5F1B
1.07787e-16	0.319074	0.299	0.084	1.63696e-12	5	NOL7
1.2757e-16	0.271511	0.274	0.073	1.93741e-12	5	RAB8A
1.31085e-16	0.267362	0.348	0.104	1.99079e-12	5	PRPF40A
1.51689e-16	0.279072	0.274	0.074	2.30371e-12	5	PSMB4
1.55437e-16	0.313216	0.348	0.105	2.36062e-12	5	IQGAP2
1.61405e-16	0.402965	0.622	0.237	2.45125e-12	5	ARPC5
1.66731e-16	0.300848	0.256	0.066	2.53214e-12	5	ELOVL5
1.89574e-16	0.531119	0.421	0.144	2.87906e-12	5	H1FX
2.16133e-16	0.331301	0.476	0.164	3.28241e-12	5	HSPA8
2.35777e-16	0.258709	0.25	0.064	3.58075e-12	5	HADHA
2.71328e-16	0.445557	0.25	0.065	4.12066e-12	5	TUFM
3.27391e-16	0.325703	0.61	0.227	4.97209e-12	5	SEM1
3.82425e-16	0.269846	0.549	0.196	5.80789e-12	5	YWHAQ
4.38189e-16	0.386992	0.537	0.196	6.65478e-12	5	RBM8A
4.49105e-16	0.387069	0.488	0.171	6.82055e-12	5	NDUFB8
4.82228e-16	0.418582	0.262	0.071	7.32359e-12	5	CNOT9
5.00626e-16	0.306736	0.274	0.076	7.60301e-12	5	IDH2
5.20225e-16	0.322717	0.256	0.068	7.90065e-12	5	UFD1
5.20966e-16	0.282197	0.421	0.14	7.91191e-12	5	CMTM6
7.53398e-16	0.263703	0.366	0.116	1.14419e-11	5	FRG1
8.8649e-16	0.257783	0.47	0.164	1.34631e-11	5	PSMB6
8.95376e-16	0.286343	0.384	0.124	1.35981e-11	5	WDR1
9.09415e-16	0.250953	0.409	0.134	1.38113e-11	5	UBE2I
9.31155e-16	0.319197	0.549	0.202	1.41414e-11	5	MTDH
1.11028e-15	0.370377	0.573	0.215	1.68618e-11	5	NDUFB11
1.17618e-15	0.372422	0.287	0.082	1.78627e-11	5	HSBP1
1.30485e-15	0.33252	0.415	0.139	1.98167e-11	5	MRPL52
1.32184e-15	0.449032	0.366	0.12	2.00748e-11	5	AURKAIP1
1.44341e-15	0.470522	0.713	0.299	2.1921e-11	5	NDUFA4
2.12056e-15	0.383436	0.256	0.07	3.2205e-11	5	XRCC6
2.19183e-15	0.337963	0.427	0.148	3.32873e-11	5	HSPE1
2.90686e-15	0.315425	0.616	0.235	4.41465e-11	5	COX6A1
2.98212e-15	0.390613	0.518	0.193	4.52895e-11	5	BLOC1S1
3.10234e-15	0.280461	0.494	0.177	4.71153e-11	5	ANP32A
3.39063e-15	0.379649	0.299	0.089	5.14934e-11	5	NDUFV2
3.93196e-15	0.568286	0.97	0.682	5.97147e-11	5	CFL1
4.44059e-15	0.281471	0.28	0.081	6.74392e-11	5	EBP
4.60023e-15	0.278716	0.317	0.097	6.98636e-11	5	PNRC2
5.12575e-15	0.612272	0.872	0.473	7.78448e-11	5	RPS20
5.25176e-15	0.525763	0.768	0.34	7.97585e-11	5	SERBP1
6.2142e-15	0.403343	0.549	0.209	9.43751e-11	5	PCBP2
7.34628e-15	0.325816	0.274	0.079	1.11568e-10	5	HLA-DQA1
8.36768e-15	0.582764	0.909	0.534	1.2708e-10	5	RPS9
8.6058e-15	0.577336	0.927	0.68	1.30696e-10	5	RPS8
9.24779e-15	0.259961	0.311	0.095	1.40446e-10	5	CSDE1
1.02947e-14	0.411254	0.299	0.091	1.56345e-10	5	CTCF
1.06986e-14	0.870738	0.963	0.752	1.6248e-10	5	LGALS1
1.17129e-14	0.271333	0.463	0.166	1.77883e-10	5	TBCA
1.25385e-14	0.417896	0.451	0.166	1.90422e-10	5	MYADM
1.30617e-14	0.282036	0.616	0.238	1.98367e-10	5	HNRNPU
1.54596e-14	0.292936	0.311	0.096	2.34785e-10	5	CCDC85B
1.58653e-14	0.29621	0.543	0.207	2.40946e-10	5	CCNI
1.83814e-14	0.256067	0.628	0.25	2.79159e-10	5	ACTR3
2.05745e-14	0.340354	0.506	0.19	3.12464e-10	5	PTP4A2
2.56381e-14	0.305989	0.335	0.109	3.89367e-10	5	TMEM160
2.98661e-14	0.334649	0.671	0.275	4.53577e-10	5	CD99
3.07999e-14	0.256326	0.262	0.076	4.67758e-10	5	HSD17B10
3.1066e-14	0.342002	0.274	0.082	4.71799e-10	5	PPP4R3A
3.16736e-14	0.253358	0.549	0.211	4.81027e-10	5	SRSF6
3.75957e-14	0.29409	0.317	0.101	5.70966e-10	5	EIF3H
3.92749e-14	0.266485	0.555	0.213	5.96468e-10	5	SNRPD2
5.36785e-14	0.297616	0.445	0.161	8.15215e-10	5	MINOS1
7.14723e-14	0.346178	0.482	0.183	1.08545e-09	5	UQCRH
7.20235e-14	0.501595	0.982	0.756	1.09382e-09	5	PFN1
7.31354e-14	0.324781	0.335	0.111	1.11071e-09	5	PSMD7
8.54923e-14	0.301048	0.28	0.086	1.29837e-09	5	HSPB11
8.62038e-14	0.287706	0.268	0.08	1.30918e-09	5	RBM17
8.9277e-14	0.379572	0.287	0.089	1.35585e-09	5	XPO1
9.88191e-14	0.313627	0.335	0.111	1.50077e-09	5	NDUFS7
1.42695e-13	0.285625	0.451	0.167	2.16711e-09	5	SNU13
1.44459e-13	0.255398	0.256	0.076	2.19389e-09	5	RSL1D1
1.46315e-13	0.377387	0.482	0.185	2.22209e-09	5	LCP1
1.48347e-13	0.276016	0.372	0.129	2.25295e-09	5	NDUFA6
1.68113e-13	0.551447	0.945	0.619	2.55312e-09	5	RPS21
1.83221e-13	0.411817	0.732	0.349	2.78258e-09	5	MT2A
1.94732e-13	0.302012	0.494	0.191	2.95739e-09	5	COPS9
2.16674e-13	0.260883	0.317	0.105	3.29062e-09	5	PDCD10
2.17957e-13	0.465711	0.695	0.312	3.31011e-09	5	RUNX3
2.80457e-13	0.372128	0.39	0.143	4.2593e-09	5	MIR4435-2HG
3.26207e-13	0.579779	0.921	0.608	4.95411e-09	5	H3F3A
3.26501e-13	0.407141	0.591	0.249	4.95858e-09	5	DYNLL1
3.30887e-13	0.385176	0.39	0.144	5.02518e-09	5	C12orf57
4.11685e-13	0.26457	0.677	0.281	6.25226e-09	5	HNRNPK
4.16923e-13	0.426575	0.689	0.307	6.3318e-09	5	ATP5MF
4.49577e-13	0.365382	0.695	0.298	6.82773e-09	5	ATP5MPL
6.43033e-13	0.277026	0.323	0.109	9.76574e-09	5	CHD4
8.23585e-13	0.262653	0.53	0.21	1.25078e-08	5	ROMO1
8.66667e-13	0.425819	0.823	0.396	1.31621e-08	5	CD74
9.95574e-13	0.528859	0.585	0.259	1.51198e-08	5	HSP90AB1
1.00267e-12	0.275108	0.268	0.084	1.52276e-08	5	RBM5
1.00491e-12	0.512437	0.97	0.759	1.52616e-08	5	MT-CO3
1.1079e-12	0.432879	0.689	0.315	1.68257e-08	5	HINT1
1.13571e-12	0.474149	0.805	0.404	1.7248e-08	5	SUB1
1.34165e-12	0.277655	0.317	0.108	2.03756e-08	5	RFC1
2.16064e-12	0.265357	0.555	0.225	3.28136e-08	5	COX7B
2.35856e-12	0.250573	0.299	0.1	3.58195e-08	5	ARHGDIA
2.90737e-12	0.274229	0.494	0.198	4.41542e-08	5	HLA-DPB1
8.61736e-12	0.250331	0.561	0.235	1.30872e-07	5	EIF3K
8.66481e-12	0.297183	0.348	0.128	1.31592e-07	5	PGK1
9.22313e-12	0.533976	0.768	0.396	1.40072e-07	5	NCL
1.12667e-11	0.315621	0.402	0.155	1.71108e-07	5	UBXN4
1.17913e-11	0.512006	0.738	0.381	1.79075e-07	5	COX7A2
1.19216e-11	0.340259	0.72	0.329	1.81054e-07	5	ARHGDIB
1.40272e-11	0.512505	0.585	0.269	2.13031e-07	5	EIF5A
1.63798e-11	0.371823	0.665	0.297	2.4876e-07	5	ANXA2
1.85481e-11	0.371542	0.75	0.352	2.8169e-07	5	RPL7A
1.9834e-11	0.293901	0.305	0.108	3.01218e-07	5	ATF4
2.03596e-11	0.25923	0.274	0.093	3.09201e-07	5	CFDP1
2.11512e-11	0.507284	0.793	0.406	3.21223e-07	5	RPS10
2.50029e-11	0.260899	0.268	0.091	3.79719e-07	5	ATP5MC1
3.04352e-11	0.400076	0.701	0.335	4.62219e-07	5	PSMA7
3.2481e-11	0.386327	1	0.904	4.93289e-07	5	RPLP1
3.9059e-11	0.57576	0.951	0.746	5.9319e-07	5	RPS2
4.35871e-11	0.256992	0.683	0.305	6.61957e-07	5	SEC61G
4.97012e-11	0.289051	0.329	0.122	7.54813e-07	5	MRPS6
5.47084e-11	0.266237	0.262	0.088	8.30856e-07	5	SLC20A1
6.18286e-11	0.259116	0.262	0.089	9.38991e-07	5	GDI2
6.38689e-11	0.597353	0.976	0.825	9.69976e-07	5	CRIP1
7.13861e-11	0.313438	0.72	0.336	1.08414e-06	5	YWHAB
7.28378e-11	0.264432	0.652	0.289	1.10619e-06	5	RHOA
9.82308e-11	0.350804	0.841	0.421	1.49183e-06	5	CLIC1
1.15288e-10	0.384775	0.64	0.303	1.75087e-06	5	MIF
1.95383e-10	0.460622	0.854	0.505	2.96728e-06	5	SET
2.54314e-10	0.466459	0.872	0.548	3.86227e-06	5	RPS16
2.75774e-10	0.360891	0.707	0.352	4.18819e-06	5	DBI
2.85108e-10	0.383271	0.805	0.411	4.32994e-06	5	TPM3
3.4294e-10	0.297447	0.585	0.267	5.20823e-06	5	TMEM258
3.71957e-10	0.44886	0.256	0.093	5.64891e-06	5	LMNA
3.79237e-10	0.253018	0.677	0.314	5.75948e-06	5	TRA2B
4.03804e-10	0.466382	0.811	0.449	6.13257e-06	5	CORO1A
4.12063e-10	0.271205	1	1	6.258e-06	5	TMSB4X
4.19327e-10	0.390352	0.799	0.411	6.36832e-06	5	COX4I1
5.3484e-10	0.328808	0.829	0.406	8.12261e-06	5	UBL5
5.51066e-10	0.39723	0.963	0.792	8.36905e-06	5	RPL28
9.46662e-10	0.405169	0.841	0.49	1.43769e-05	5	RPS17
9.92091e-10	0.350918	1	0.774	1.50669e-05	5	RPLP2
1.31026e-09	0.422762	0.817	0.455	1.9899e-05	5	RPS5
1.35805e-09	0.42537	0.945	0.663	2.06247e-05	5	RPL35
1.52094e-09	0.288823	0.701	0.336	2.30985e-05	5	MYL12B
4.29161e-09	0.305506	0.78	0.396	6.51767e-05	5	C12orf75
4.45238e-09	0.304902	0.762	0.381	6.76183e-05	5	COX6B1
4.82166e-09	0.307964	0.671	0.335	7.32266e-05	5	PSME2
9.48288e-09	0.298438	1	0.968	0.000144017	5	TMSB10
1.52009e-08	0.332894	0.86	0.491	0.000230856	5	MT-CYB
1.74125e-08	0.30043	0.72	0.376	0.000264444	5	ATP5MC2
4.02432e-08	0.340178	0.872	0.513	0.000611174	5	RPL8
5.12424e-08	0.359168	0.28	0.12	0.000778218	5	XCL2
7.35095e-08	0.369342	0.951	0.685	0.00111639	5	RPL37A
9.09825e-08	0.282052	0.811	0.448	0.00138175	5	RACK1
1.11394e-07	0.353642	0.89	0.595	0.00169174	5	HSP90AA1
1.48057e-07	0.355869	0.823	0.518	0.00224854	5	RPL10A
2.29835e-07	0.306661	0.25	0.105	0.00349051	5	CRTAM
2.57689e-07	0.296917	0.701	0.384	0.00391352	5	RPL22
3.68904e-07	0.351413	0.97	0.801	0.00560255	5	RPS18
4.43669e-07	0.324996	0.805	0.472	0.00673801	5	COX7C
5.69575e-07	0.277673	0.884	0.62	0.00865014	5	RPS23
6.54534e-07	0.266669	0.896	0.556	0.00994041	5	RPS11
3.79062e-06	0.27482	0.805	0.499	0.0575681	5	RPL5
4.29523e-06	0.254764	0.927	0.59	0.0652316	5	UBB
4.46999e-06	0.253049	0.756	0.46	0.0678857	5	TRDC
1.44955e-05	0.270833	0.567	0.324	0.220143	5	RGS1
3.21815e-05	0.263392	0.823	0.549	0.48874	5	RPL27
0.000136161	0.272158	0.902	0.7	1	5	RPS3
