# Supplementary material for: Single-cell RNA sequencing of human lung innate lymphoid cells in the vascular and tissue niche reveals molecular features of tissue adaptation
Source: Discov Immunol. 2023 Jun 24;2(1):kyad007. doi: 10.1093/discim/kyad007 (PMC11034571; doi:10.1093/discim/kyad007)
Supplement: kyad007_suppl_Supplementary_Table_S7 [file kyad007_suppl_Supplementary_Table_S7.xlsx]

## Sheet: Core NK cell subsets
Supplemental Table 7. NK cell signatures used for Gene Module Score analysis.
Dogra et al, Cell 2020
Core CD56dimCD16+	Core CD56brightCD16-
DGKK	CLDND1
SLC1A7	HLA-DQB1
PCDH1	INPP1
CMKLR1	YWHAH
BOK	SIK1
CX3CR1	P2RY10
PODN	HVCN1
PRSS23	CCDC88A
ERFE	AGAP3
RBPMS2	CH507-42P11.8
FGFBP2	SNX30
PTGDS	GPD1L
PDGFRB	SWAP70
PTPRR	NUSAP1
AK5	PFN2
MGAM2	HELLS
LGR6	CD2
KIF19	KIF16B
TMEM171	PXYLP1
LIM2	PDCD4
CARMIL3	CD52
GLI3	ID1
MYOM2	NR4A1
LAIR2	GPM6B
NME8	FAM117B
PTPRB	HABP4
SORBS2	URB1
FCGR3A	RGCC
DAB2	TYMP
CXCR1	SLC17A9
KIR2DL1	OXNAD1
MGAM	STARD9
KRT72	USP53
SLC6A4	SLC29A1
COL13A1	LZTS2
AKR1C3	AIG1
DRAXIN	SOCS1
PCDHGA10	PPP1R14B
MUC12	GSTM3
ARVCF	FUT8
TKTL1	CERS6
GPR141	TC2N
TIMD4	CBWD1
ASCL2	CD44
SORCS2	QTRT1
CXCR2	RP11-277P12.6
KIR2DL3	TAF9B
KIR3DX1	SORBS3
FAM110C	TACC3
CERCAM	SESTD1
PTCH1	ZNF382
C19orf84	EPAS1
PCDHGB6	CD82
ENC1	RELL1
FHAD1	KLRC3
MTSS1	CORO2A
CAPN5	CASP6
AGAP1	HLA-DQA1
TTC16	THBS1
PGC	SUPT3H
KRT2	CREG1
GNAL	GRAMD1A
BNC2	LTBR
ARHGAP8	C2CD2
MYRF	SELL
ERBB2	NBL1
HAVCR1	PLP2
LIPC	HSD17B8
TLR3	KLRC1
KIR3DL1	KLRC4-KLRK1
TREML2	VIM
NTNG2	GNB4
SLCO4C1	KLHL6
GZMB	TSTD3
RAP1GAP2	MCM4
PCSK5	PRKAR1B
ADGRG1	ZBTB18
EBF4	NRM
GOLGA7B	NUDT16
DTHD1	SULT1A1
B3GAT1	HHEX
RASSF4	CENPU
PI3	NREP
TRPV3	CACNB1
ST8SIA6	AIF1
KRT73	SOCS3
ADGRB2	SGK223
ROPN1L	RNF144B
HES6	BEX5
SCD5	SYCP3
ANKRD9	TBC1D8
SPIRE2	LST1
TSHZ3	TNFRSF10A
PALLD	SH2D3A
GUCY1B3	ZBTB46
S1PR5	MYEF2
CHST2	S100A9
RAI14	CCR1
BPGM	RAB3GAP1
CYBRD1	NCF1
GAREM2	PARVB
LINGO2	JAG1
GZMH	LTB
SPTBN5	SPECC1
SBK1	STARD10
RAMP1	KLRC4
BTBD11	DMKN
PRR5L	SMARCD3
FAM169A	RAB15
PDE2A	KDSR
RPS6KL1	AGPAT5
SPON2	SIPA1L2
NGFR	HDAC9
NUDT11	CDKN1A
CELSR2	HIP1
DDR2	ANK3
UCP3	SESN1
AFAP1	DZIP3
SYNJ2	PGGHG
PIF1	AIM1
PGF	B3GALNT1
FGL2	SPIN3
CACNA2D2	RGS1
LGALS9B	ADM
ARAP3	LMO7
NUAK1	DSE
TM6SF1	LMNA
VLDLR	PERP
OPHN1	ENTPD1
ETV5	HLA-DRB1
GPA33	LNX1
TTYH2	DUSP16
PRSS57	PNPLA7
EFNA1	FAM135A
FRMD6	TP53INP1
COLGALT2	SELENOM
PHYHD1	WHRN
LILRB1	LDLRAD4
GRK5	STRBP
PLEKHA4	UBASH3B
C8G	TRPS1
SIGLEC9	PLXNC1
NCKAP1	CHKA
TBC1D30	TOB1
FCGR3B	PAQR6
RPL39L	TCF4
FSIP1	NFIX
IFIT1	SCMH1
TGFBR3	PDE9A
IRF6	SERPINA1
IGFBP7	PFKFB3
PSAT1	MBOAT2
ATP9A	PFKFB2
HRASLS2	ZNF165
TFR2	SOX4
ABC13-47488600E17.1	RMI2
HAVCR2	GRAMD1B
FCRL3	TNFSF13B
PRF1	HNRNPLL
NMUR1	ANXA5
LPAR5	GPR171
PLOD1	ZEB1
LRRN1	MAN1C1
ST3GAL4	VAV2
RAB38	ABCA1
FCRL6	BEND5
FEZ1	NOD2
ADRB2	PTP4A3
FAT4	FBLN5
VCL	EPS8L2
SHB	MYO15A
EFCC1	GPR68
NDFIP2	ABCC1
MMP23B	PHLDB1
SYNE2	KANK1
FBLN2	KIF11
SETBP1	PAPLN
CCL4L2	IGF2BP2
SOX13	HLA-DMA
ST5	HLA-DRB5
CEP78	ITSN1
PLEKHG3	MICU3
GK5	MDFIC
CDHR3	TPCN1
FAM182B	GRK3
SLC16A6	GPR34
NKG7	HK3
TMOD1	CXCL2
NINL	TANC1
RDH10	ZC3H12B
ACOT4	IL13RA1
SPHK1	KIAA1671
HS6ST1	ASPH
PDZD4	C4A
KIR3DL2	BTBD19
GZMM	HLA-DMB
FCGR2B	BEX3
SIGLEC7	SNN
ANXA4	MPZL3
MROH8	CDCA7
SCIMP	ZFHX3
GIPR	SLC29A2
CCNB3	FXYD7
CISH	HMGB3
EFHD2	CSF2RA
DLEC1	WDFY4
ADAMTS14	THNSL1
CARNS1	ST6GALNAC2
CTIF	TK1
PPM1L	MID1IP1
BSPRY	MMP25
GNG2	APP
LAYN	TIE1
LYPD3	ZFYVE9
TBX21	PRCD
PELI2	FAR2
NQO1	S100A13
SYT11	FAM134B
IGF2R	IL6ST
FGFR1	CXCR3
C12orf75	FAM102A
ARHGAP42	SDC4
OSBPL5	CDC20
HDX	SCARB1
ZEB2	MS4A6A
SSBP3	TMIGD3
WDCP	MTM1
NCR3	SAP30
ARL4C	GEM
C1orf21	DENND5A
SYNGR1	TP53I11
LYAR	TNFSF11
CD247	EPHB6
LRRC43	SGK1
CHST10	KLRC2
MLC1	FLNB
PYHIN1	UNC93B1
TTC38	LRRC75B
LRRC6	DOK3
NCS1	TRIB1
PAK6	TIAM1
SEMA4C	ACACB
CST7	DOCK7
FAM53B	MAML2
TUBB4A	CEP68
F2R	RLN1
AXIN1	IMMP2L
CREM	LRP1
SGSM1	GPR157
CCDC65	JAKMIP1
KIFC3	IGSF9B
GOLM1	IRAK3
HOXB4	CFAP70
NBPF3	CYGB
GRAP2	MCOLN2
SYNE1	NT5DC3
HIST1H4F	RGS18
PHLDB2	XCL2
MC1R	ADGRG3
RGS9	ID3
ADAP1	PPFIBP1
ESR2	CD84
ABI3	HOOK1
LANCL3	CLU
FLNA	CHPT1
C11orf95	MCC
PLEK	PLEKHN1
PCGF6	IL1RL1
SELPLG	BIRC3
SH3BP5	EXD2
TBXAS1	KIAA1211L
SLC25A4	APOBEC3B
S1PR1	RNASE1
CHI3L2	RPS6KA2
SMYD4	CENPF
ICAM2	CASK
UNC119	RASD1
HDDC2	ALDH3B1
PARP15	CA2
ITGAM	TPRG1
GSAP	AMPD3
LPCAT1	C10orf11
TRIM17	MNDA
CCDC28B	SPATS2L
RHOBTB3	CDK14
CLIC3	ARHGEF40
DUSP14	ZNF497
CAPN2	CRTAM
SLCO3A1	CD3E
GZMA	TTC24
KCTD10	MCF2L
RARRES3	SLC9A7
HOPX	CFH
THEMIS2	CD200R1
HEATR9	TLR4
NXT2	EPHX2
TFDP2	GPR82
SLC25A20	B3GNT8
TNFRSF1B	SYPL1
CTB-133G6.1	HDAC11
SLC2A8	EPPK1
PDE4D	IL18
CCL18	PCDH9
HTT	LYZ
TMEM104	CSF1
SULT1B1	SEMA4A
ATP11A	GRHL1
SLC15A4	SV2A
SPRN	SORT1
RASA3	MEST
FHL3	IL23A
PLAC8	TCEAL4
ADAM15	MZB1
RGS12	IFNGR2
HOXB3	CXCL1
GOLGA8O	LRRC63
XKR8	CYBB
B3GLCT	KIF23
CTBP2	HRH2
UBE2F	PDE8B
CD244	MEGF6
ZFYVE28	ZBTB32
DBNDD2	CSF2RB
PXN	SSBP2
INPP5A	COTL1
SMKR1	PLCL1
SSX2IP	CABLES1
PROCR	TTC8
SH2D2A	RASGRP4
GNGT2	CYFIP1
ITGB2	NEK10
LFNG	TCF7
GNPTAB	GAS6
PTPN12	KLHL23
PTPRJ	USP44
ADGRL1	EEPD1
HS3ST3B1	HHAT
APOL6	RBM47
TNFAIP8L2	MPZL2
IFNG	STAB1
C9orf172	CEACAM4
HMOX1	GNAQ
MAPK7	CMTM7
GATSL2	MREG
HIVEP3	IGLL5
PCBP4	SNCA
GIMAP4	ATP1B1
LAIR1	REPS2
PDZD11	ZMAT4
C16orf45	SERHL2
CASZ1	DERL3
ABHD17A	NCF4
JAZF1	TLR2
LMNB1	HLA-DRA
ARPC4-TTLL3	EVC2
KLRG1	GAPT
FBXO6	P2RY13
ADGRG5	F12
IL12RB1	C4orf32
P2RY8	ARHGAP24
CAPN15	LRRK2
PPIL2	DST
UAP1	HAPLN3
DOK2	SLC41A2
MARCKSL1	TNFSF8
ZCCHC17	PRELID2
PAFAH2	PGBD1
TMCC3	CNR2
FAM78A	IL1R2
TFEB	TNK1
ZBP1	RHPN1
MLLT11	KYNU
NPC1	RAB32
EBP	INSR
SORL1	TMEM14C
DSTN	SGMS2
TENM1	TGM2
RAP2B	PCNX2
ORM2	E2F2
SLAMF7	IL2RA
ZBTB44	P2RX1
	FCRL5
	NECTIN2
	NFE2L3
	RETN
	LRRK1
	TRIQK
	CTSH
	EPHA1
	IL9R
	MCF2L2
	DNMT3B
	ZNRF1
	PNMT
	HECTD2
	DGKH
	LMO2
	CEP112
	LEF1
	MYC
	DISC1
	TNS3
	PRSS21
	HEMGN
	SIRPB1
	ITPRIPL2
	CIITA
	TIMP2
	HID1
	CRIP2
	SLC16A10
	HOXA10
	CYP4F22
	TEC
	YBX3
	GCSAM
	CRYBG3
	GAS2L1
	ZNF215
	PDE4B
	LPCAT2
	ADCY3
	SHD
	PTMS
	TMEM38A
	SMIM24
	NECTIN3
	CD3G
	NBEA
	IFI44L
	PLXNB2
	IL5RA
	ATP7B
	MBOAT1
	TMOD2
	TRABD2A
	NPDC1
	DAPP1
	SAMD4A
	KCTD12
	USP6NL
	KRT18
	TNFSF4
	LTK
	JUP
	NT5DC2
	MGLL
	HTRA1
	DAB2IP
	SLC8A1
	MYRIP
	GNA15
	SIGLEC14
	MAPK12
	MATN2
	CCL20
	IL6R
	BLK
	EREG
	KCNQ1
	MYO1B
	ADAMTS17
	SPINT1
	CRACR2B
	DUSP4
	ALOX15B
	POU2AF1
	LRP5
	NRP1
	SPRY2
	KCNN4
	PDLIM4
	RRAGD
	FHL1
	RNASE2
	CD27
	GPR55
	FLT4
	LSR
	CD28
	SUSD3
	CLIC4
	TNFRSF21
	C3orf52
	TRIM47
	CDYL2
	RBM11
	PRKAR2B
	ARSJ
	ARMC9
	SGCB
	AHR
	PEG10
	TNFRSF11A
	SCML1
	CTTNBP2NL
	WDR86
	ST6GALNAC3
	GPR183
	PATJ
	ALCAM
	ANO9
	DNAH14
	BCO2
	FNBP1L
	BCL11A
	DTX1
	EMP1
	COBLL1
	SMOX
	COL4A3
	GAB1
	SLAMF1
	CD3D
	TNR
	MAP7
	NR3C2
	FAM167A
	AC011043.1
	PIK3R6
	CTHRC1
	NLN
	EPHB3
	NDRG4
	CLIC5
	AQP3
	CDHR1
	C2CD4D
	LHFP
	COL9A2
	PPP1R9A
	KCNK5
	TAF4B
	CD180
	FAAH2
	P3H3
	SLITRK5
	PLEKHA7
	TRAT1
	CD8B
	PRAM1
	JCHAIN
	DKK3
	RCAN3
	SPINT2
	EPCAM
	BANK1
	TTLL10
	ADAM19
	CLNK
	SIT1
	TNFRSF19
	JAML
	FGD4
	ABO
	XCL1
	PLEKHG1
	CAPG
	LIF
	SRGAP3
	MMRN1
	RP5-862P8.2
	MAML3
	MMP17
	CD5
	CCR2
	STK33
	CKMT2
	PDCD1
	COL16A1
	SLC5A2
	TBC1D9
	SPRY1
	AXIN2
	CD101
	KIF5C
	CD33
	RIN1
	INHBA
	MSLN
	CARMIL1
	ZC2HC1A
	TMEM200A
	IL4I1
	SETD7
	HOXA5
	ITGAD
	PAWR
	PLEKHH2
	UGGT2
	CCSER1
	SCN1B
	RNF207
	CD40LG
	LZTS1
	TTN
	GZMK
	THEM5
	AFAP1L1
	CCR5
	CARD10
	EPGN
	IL7R
	TOX2
	BMP2
	COL4A4
	ME1
	LDLRAD3
	PACSIN1
	DACH1
	ITM2C
	MCAM
	MVB12B
	RUNX2
	MAL2
	NAV2
	SLC4A10
	MYO7A
	GREM2
	VSTM2L
	ZNF471
	ZNF667
	FLT3
	SYDE2
	SAMD12
	KLHL13
	LAG3
	TPBG
	CDCP1
	MSRB3
	IGFBP4
	MGAT3
	DPY19L2
	KIAA1217
	CCR8
	SPTSSB
	AFF3
	SLC4A3
	CCR7
	TSPAN18
	SLCO2A1
	IL1R1
	ENPP1
	CDO1
	KIT
	VCAM1
	CXCR6
	RASSF8
	GAPDHS
	MTCL1
	CCDC141
	DPPA4
	PRDM16
	ADGRD1
	THEMIS
	HOXA9
	DPP4
	UBASH3A
	MPV17L
	CAMK4
	SEC14L6
	NELL2
	B4GALNT1
	ABCD2
	GLIS3
	SIRPG
	ITGA1
	GNAI1
	ZNF521
	CPNE7
	RORC
	PTPN13
	SH3BP4
	LPAR1
	STYK1
	DBNDD1
	MSC
	P2RY14
	MACC1
	LPAR3
	ABCB5
	SPINK2
	PENK
	RBMS3
	RAPGEF5
	FXYD2
	COL24A1
	CYP26C1
	INPP4B
	FBXL16
	FAT3
	PTPRD
	KCNK17
	IL23R
	WDR72
	FAM69C
	MORC1
	STAC
	SDK2
	SNAP91
	SORCS1
	EPS8L3
