# Supplementary material for: Single-cell RNA sequencing of human lung innate lymphoid cells in the vascular and tissue niche reveals molecular features of tissue adaptation
Source: Discov Immunol. 2023 Jun 24;2(1):kyad007. doi: 10.1093/discim/kyad007 (PMC11034571; doi:10.1093/discim/kyad007)
Supplement: kyad007_suppl_Supplementary_Table_S8 [file kyad007_suppl_Supplementary_Table_S8.xlsx]

## Sheet: Up in vascular ILCs
Supplemental Table 8. Differentially expressed genes between vascular versus tissue ILCs from the lung of HSPC-engrafted MISTRG mice.
Genes upregulated in vascular ILCs
	p_val	avg_log2FC	pct.1	pct.2	p_val_adj
KLF2	5.68273397821509e-160	1.76284263708878	0.639	0.129	9.71861164954344e-156
ANXA1	5.80451761971699e-138	1.19052970820952	0.971	0.843	9.92688603324e-134
IFITM1	5.61392117468681e-121	1.24551349252718	0.869	0.641	9.60092799294939e-117
S100A4	3.50095228043971e-89	1.03721060984294	0.94	0.858	5.987328590008e-85
TMSB10	7.30470284762218e-89	1.1047817756456	0.916	0.789	1.24925028100035e-84
EMP3	2.70425999380985e-85	0.869662152403229	0.909	0.711	4.62482544141361e-81
RIPOR2	1.94795324678132e-80	1.03583690924356	0.541	0.178	3.33138964264541e-76
S100A10	6.75568535932163e-76	1.16830766495327	0.852	0.647	1.15535731015118e-71
MYADM	6.1119590543877e-74	1.06212865609263	0.769	0.456	1.04526723748139e-69
UCP2	1.61209582214166e-73	1.04991876113701	0.719	0.408	2.75700627502666e-69
EZR	1.08243014714568e-63	0.898476879917361	0.807	0.551	1.85117203764855e-59
AES	3.59898544943836e-63	0.898643905935349	0.661	0.397	6.15498491562949e-59
CD7	4.60871188136759e-61	0.899428387388297	0.629	0.289	7.88181905951486e-57
CRIP1	9.69740005541947e-60	1.05670603476353	0.872	0.662	1.65844935747784e-55
RPL17	4.2961801225379e-59	0.727190812779751	0.796	0.643	7.34732724556431e-55
FAM107B	1.04208191050865e-56	0.918791239774856	0.641	0.382	1.7821684833519e-52
TUBA1A	1.26477393296855e-53	0.921957022911186	0.575	0.283	2.16301638016282e-49
LRRFIP1	3.61453935711554e-53	0.743530238249539	0.852	0.649	6.18158520853899e-49
TAGLN2	2.55061611163991e-52	0.746749550399685	0.842	0.659	4.36206367412658e-48
EEF1A1	1.37070147366086e-50	0.569985780595774	0.994	0.989	2.3441736602548e-46
RASGRP2	1.6442447480993e-50	0.602325785361854	0.28	0.058	2.81198736819942e-46
RPS4Y1	1.77686286260596e-49	0.657029084760891	0.595	0.29	3.03879086762871e-45
KLRG1	2.19948795225252e-48	0.928527620055623	0.382	0.123	3.76156429594226e-44
NDUFA12	1.46276316234949e-46	0.733769966448988	0.715	0.469	2.5016175602501e-42
PKIB	3.0068506220319e-46	0.876791792200848	0.136	0.005	5.14231593379895e-42
PTGER2	3.56204194910101e-46	0.755813665443479	0.262	0.056	6.09180414135255e-42
SH3BP5	2.00172793570908e-45	0.699514244999992	0.295	0.075	3.42335511564967e-41
IFITM2	7.52015091678265e-45	0.718124826875893	0.88	0.722	1.28609620978817e-40
NOSIP	3.47367419656976e-44	0.842715456823425	0.453	0.218	5.94067761097361e-40
CD55	1.42281083918115e-41	0.721289507959437	0.503	0.234	2.4332910971676e-37
TSC22D3	3.40105073325091e-41	0.671677095419259	0.903	0.74	5.81647696400571e-37
AHNAK	6.69465309879659e-41	0.669361525672185	0.749	0.496	1.14491957295619e-36
KLF3	4.22279170983578e-40	0.60009468956708	0.387	0.146	7.22181838216115e-36
SELL	1.30532250617908e-39	0.968945603616544	0.295	0.093	2.23236255006745e-35
S100A6	2.23705611376757e-38	0.70347583553786	0.842	0.738	3.8258133657653e-34
RPL10	1.10551489583035e-37	0.542361000730303	0.978	0.972	1.89065157484906e-33
RASA3	1.55758895060205e-37	0.409070258897954	0.162	0.022	2.66378862331962e-33
RCBTB2	3.55421857198577e-37	0.704049805689315	0.312	0.111	6.07842460181006e-33
RPS17	3.7362064861905e-37	0.639132831127853	0.803	0.641	6.389660332683e-33
GIMAP4	6.61877500059115e-37	0.616889658487702	0.255	0.068	1.1319429006011e-32
RPS11	1.29821150848764e-36	0.582470942327891	0.814	0.698	2.22020132181556e-32
RPS10	2.62264960212936e-36	0.590902186201555	0.769	0.622	4.48525534956163e-32
CRIP2	6.18190996989077e-35	0.639901706139552	0.253	0.07	1.05723024305072e-30
CDC25B	4.45222214145463e-34	0.518415371963013	0.206	0.047	7.61419030631571e-30
ADD3	3.03475306153573e-33	0.640770292261629	0.507	0.274	5.19003468583841e-29
RPS12	1.05109642711923e-32	0.561362051256083	0.888	0.819	1.79758510965931e-28
LPAR6	1.47897951241182e-31	0.65259246129452	0.406	0.185	2.5293507621267e-27
ARL4C	2.3449315795679e-31	0.611047590589834	0.759	0.56	4.01030198737702e-27
FTL	2.84927695218464e-31	0.508220807427511	0.803	0.632	4.87283344362616e-27
ATP2B1	5.74728323047839e-31	0.597833377395754	0.674	0.441	9.82900378076415e-27
RPL28	8.36124822960398e-31	0.527408425256847	0.924	0.868	1.42994067222687e-26
RHOA	1.0439183529689e-30	0.53989342539226	0.77	0.572	1.78530916724741e-26
PTGDR2	1.0789505388779e-30	0.414500586013941	0.14	0.022	1.84522121158899e-26
DDX3Y	3.82452337102605e-30	0.342922861974623	0.432	0.224	6.54069986912875e-26
RPL37A	7.88802171710015e-30	0.494893335030973	0.873	0.789	1.34900947405847e-25
IL10RA	8.51389357245037e-30	0.800640334915149	0.321	0.127	1.45604607876046e-25
UBB	1.01904442627985e-28	0.410180863040513	0.906	0.82	1.7427697778238e-24
C16orf54	3.01569575914069e-28	0.651053297107079	0.45	0.237	5.15744288728242e-24
MAF	3.04692688449763e-28	0.44945065361379	0.341	0.146	5.21085435786784e-24
RPL23A	5.26469551599134e-28	0.498277019619572	0.888	0.807	9.0036822714484e-24
PDLIM1	5.66111529287033e-28	0.51621514883296	0.2	0.055	9.68163937386684e-24
RPS2	8.4428690868698e-28	0.440947986168904	0.947	0.919	1.44389947123647e-23
RHOG	1.01364941764604e-27	0.504480812570106	0.603	0.379	1.73354323405826e-23
EMP1	1.232691536365e-27	0.474480628812351	0.18	0.043	2.10814906549143e-23
EIF5A	2.05362014115542e-27	0.576455470593506	0.675	0.481	3.51210116540399e-23
TSPAN2	2.11039431675377e-27	0.580695010289527	0.541	0.321	3.6091963605123e-23
TNFRSF9	2.58433626456086e-27	0.510128739811289	0.325	0.139	4.41973187965199e-23
RPL5	3.04937589893446e-27	0.476028816921808	0.872	0.764	5.21504266235771e-23
RPS21	3.55605141942298e-27	0.472697527925453	0.868	0.765	6.08155913749717e-23
TMBIM1	4.48677376177327e-27	0.46801505001333	0.345	0.151	7.67328048738464e-23
CDKN2D	5.02878539067548e-27	0.562198203411902	0.333	0.152	8.60022877513321e-23
CDC42	5.41235384986029e-27	0.514000470159357	0.838	0.674	9.25620755403106e-23
NEAT1	7.04149977993406e-27	0.604639185647537	0.814	0.64	1.20423729236432e-22
S1PR1	1.03051887034896e-26	0.377214293949014	0.14	0.025	1.76239337207079e-22
RPL13A	1.04104239825946e-26	0.463803724165343	0.953	0.925	1.78039070950333e-22
KRAS	1.34893426522082e-26	0.558547257801957	0.532	0.328	2.30694738038064e-22
RPL29	1.91577094845101e-26	0.490265871465617	0.83	0.714	3.27635147604092e-22
TPT1	2.18635387406706e-26	0.455772271220264	0.913	0.857	3.73910239542949e-22
GRK6	3.72784463774244e-26	0.507482406878379	0.481	0.267	6.37535989946712e-22
LMNA	5.24116765072524e-26	0.538076598386062	0.91	0.774	8.96344491627031e-22
RPL9	8.10444396900123e-26	0.457255349862612	0.856	0.744	1.38602200757859e-21
MIF	1.08338848966076e-25	0.51755370914231	0.702	0.5	1.85281099501783e-21
RPLP2	1.12973353596457e-25	0.421692825698552	0.901	0.856	1.9320702932066e-21
RPL37	1.18949330659392e-25	0.464527766552077	0.887	0.798	2.03427145293693e-21
PPIA	2.51513421226246e-25	0.472897362266893	0.802	0.656	4.30138252981125e-21
CA5B	3.66099905647649e-25	0.47535572847526	0.27	0.104	6.2610405863861e-21
EIF1	3.93568540009487e-25	0.327515655144971	0.984	0.966	6.73080917124224e-21
IFITM3	5.36899548495072e-25	0.527098453981603	0.382	0.187	9.18205607836272e-21
JUND	7.66590392385997e-25	0.502794300291789	0.8	0.64	1.31102288905853e-20
RPL19	8.97771694928493e-25	0.447686495129328	0.867	0.814	1.53536915266671e-20
RPS28	1.63863021660822e-24	0.45942677646064	0.891	0.811	2.80238539644338e-20
PRR7	1.78866546952684e-24	0.373267197354432	0.232	0.08	3.05897568598481e-20
GAS7	2.97587730392517e-24	0.543492444981539	0.282	0.115	5.08934536517282e-20
ICAM2	4.03643261479178e-24	0.405106498374974	0.443	0.241	6.9031070578169e-20
GATA3	4.93350415724183e-24	0.612565761881187	0.62	0.439	8.43727880971498e-20
BIRC3	8.54549497078475e-24	0.448384687811778	0.869	0.723	1.46145054990361e-19
IL32	9.46690741289707e-24	0.775888960580098	0.783	0.669	1.61903050575366e-19
ANXA2	1.51981178007358e-23	0.475663250336897	0.738	0.537	2.59918210628184e-19
RPS15A	6.48124129673067e-23	0.39808814437211	0.917	0.865	1.10842188656688e-18
RPL18	7.75686239730929e-23	0.405926213784372	0.87	0.782	1.32657860718784e-18
HPGDS	9.02298883554921e-23	0.793426086054175	0.228	0.081	1.54311155065563e-18
RPL39	9.46943353838209e-23	0.458196418306349	0.88	0.789	1.6194625237341e-18
RPS14	1.17025752462006e-22	0.387676792520646	0.895	0.865	2.00137441860523e-18
TMEM63A	1.20006536553588e-22	0.451313491542115	0.322	0.149	2.05235178813945e-18
RPL27A	1.2862482686431e-22	0.409918558467134	0.892	0.815	2.19974178903343e-18
RPL12	1.33720130535232e-22	0.452310229843958	0.835	0.737	2.28688167241355e-18
SLCO3A1	1.62660671818576e-22	0.378482371170266	0.307	0.143	2.78182280944128e-18
RPS20	2.92749406306469e-22	0.411968161578172	0.861	0.738	5.00660034665324e-18
RPL18A	3.21670113734667e-22	0.42605847991508	0.901	0.835	5.50120228509028e-18
IL7R	3.38160728582855e-22	0.402790415906951	0.911	0.792	5.78322478022398e-18
RPS8	6.41865542118201e-22	0.402182109470862	0.848	0.807	1.09771845013055e-17
RAP2B	6.71246448716879e-22	0.409143816015241	0.25	0.1	1.14796567659561e-17
SAMHD1	9.2471041300481e-22	0.464966646551181	0.53	0.332	1.58143974832083e-17
TLE4	1.03682772247146e-21	0.424093555993568	0.661	0.457	1.77318277097069e-17
VCL	1.48346024690135e-21	0.38003520754767	0.224	0.083	2.53701371425069e-17
SPTBN1	2.13623887940458e-21	0.374594245088212	0.313	0.15	3.65339573155771e-17
NSD3	2.8347830665633e-21	0.442090533017269	0.626	0.429	4.84804600043656e-17
RPL38	3.41542946271721e-21	0.421742995601864	0.797	0.672	5.84106746713897e-17
RPL27	4.6021044659459e-21	0.428767586746537	0.812	0.691	7.87051905766067e-17
CAST	5.58661220388729e-21	0.461161041779834	0.708	0.526	9.55422419108804e-17
NUTF2	1.34649249098689e-20	0.455676307989385	0.533	0.35	2.30277145808577e-16
CDC42SE1	1.40264624512467e-20	0.42980986274133	0.665	0.474	2.39880560841222e-16
RACK1	1.52901677227377e-20	0.382319654582539	0.864	0.766	2.6149244839426e-16
GTF3A	1.67292148156976e-20	0.461921598058648	0.574	0.398	2.8610303177806e-16
PTP4A2	1.89575995697444e-20	0.462413737012073	0.544	0.352	3.24212867841769e-16
SVIL	2.0726509941762e-20	0.387094750316517	0.488	0.296	3.54464773024014e-16
MATN2	2.49680427975384e-20	0.449787065319923	0.269	0.118	4.27003467923501e-16
RPS23	3.09594024832417e-20	0.347705957987583	0.864	0.841	5.29467701268399e-16
WASF2	3.30758100742754e-20	0.353739281350491	0.609	0.411	5.65662503890258e-16
GIMAP7	3.63773313249874e-20	0.587753883838198	0.252	0.112	6.22125120319935e-16
ADGRE5	5.22259333724375e-20	0.381390112712974	0.749	0.564	8.93167912535425e-16
ZNF44	7.30723870300739e-20	0.383750138799406	0.315	0.156	1.24968396298832e-15
GMFB	9.72669607192304e-20	0.404240155668241	0.394	0.217	1.66345956222028e-15
SH3BGRL3	1.04752098444168e-19	0.457806938556107	0.811	0.662	1.79147038759217e-15
HEBP2	1.60045434012877e-19	0.36280885499755	0.288	0.135	2.73709701248822e-15
A2M-AS1	1.63566436538014e-19	0.322113523214592	0.13	0.032	2.79731319767312e-15
TUBB4B	1.68188393413384e-19	0.385546746514329	0.398	0.221	2.87635790415569e-15
RPL7A	2.05411353042873e-19	0.39170174324823	0.83	0.705	3.51294495973922e-15
RPS29	2.43522383596843e-19	0.400896895903726	0.9	0.869	4.16471980427321e-15
RPS13	2.91810331841466e-19	0.383296521342754	0.848	0.761	4.99054029515275e-15
RPL30	2.94484749719934e-19	0.349918853371187	0.9	0.798	5.03627818971031e-15
CD28	3.28869896651675e-19	0.357573707498045	0.122	0.028	5.62433297253694e-15
FHL1	5.02304419055267e-19	0.308149535659608	0.209	0.08	8.59041017468318e-15
YPEL3	6.35930242249154e-19	0.333165386825504	0.432	0.253	1.0875679002945e-14
RPS3	6.55633982449977e-19	0.378835481083021	0.879	0.814	1.12126523678595e-14
RPS25	1.02209234489157e-18	0.366663190739374	0.84	0.771	1.74798232823356e-14
SSBP3	1.19143991566769e-18	0.347287213400148	0.268	0.122	2.03760054377488e-14
ATP2B1-AS1	1.2678531103972e-18	0.389479434258375	0.241	0.102	2.16828238940129e-14
SYTL1	1.33997305780021e-18	0.370244326405718	0.472	0.289	2.29162192344992e-14
MECP2	1.60999937594787e-18	0.371445521911903	0.449	0.269	2.75342093274605e-14
RPL13	2.06585247859329e-18	0.352160939728064	0.951	0.943	3.53302090889025e-14
RPS27	2.40818009689732e-18	0.331248320802569	0.951	0.962	4.11846960171379e-14
YBX3	3.39511479280661e-18	0.357228370951283	0.119	0.028	5.80632531865786e-14
RPS3A	3.76084864029351e-18	0.343075461249017	0.892	0.838	6.43180334462996e-14
PRR5	5.56142547406568e-18	0.497812972186243	0.339	0.184	9.51114984574712e-14
ANKRD28	6.41938920469871e-18	0.323692729231429	0.535	0.353	1.09784394178757e-13
RPS24	6.53854901755271e-18	0.344647940687255	0.878	0.816	1.11822265298187e-13
RELB	7.8030749554397e-18	0.433618027854223	0.397	0.228	1.3344818788793e-13
RPL7	9.3068804885938e-18	0.341175042470175	0.885	0.826	1.59166270115931e-13
RPSA	9.36048179879088e-18	0.358840528868278	0.888	0.802	1.60082959722922e-13
KLF6	9.43951979337308e-18	0.37233801244315	0.931	0.85	1.61434667506266e-13
FLI1	1.23123927917525e-17	0.346923301381808	0.328	0.171	2.10566541524551e-13
RCSD1	1.29595446343427e-17	0.376620297044318	0.571	0.39	2.21634132336529e-13
LDHB	1.97639726908111e-17	0.451763373660655	0.661	0.51	3.38003460958252e-13
DUSP16	2.97181066612922e-17	0.363284494982863	0.231	0.1	5.0823906012142e-13
EEF1B2	3.37712161449998e-17	0.362137724769822	0.772	0.607	5.77555338511786e-13
RPL14	3.52944451038775e-17	0.317588200429455	0.878	0.808	6.03605600166513e-13
SORL1	5.08422438915269e-17	0.292760852230962	0.211	0.093	8.69504055032893e-13
CYTH1	6.305459882159e-17	0.387009010713573	0.504	0.328	1.07835974904683e-12
RPL32	6.37404786151111e-17	0.339215065785829	0.895	0.849	1.09008966527563e-12
RPS16	9.76445765077114e-17	0.347569598532304	0.838	0.767	1.66991754743488e-12
IRF1	1.15279809689675e-16	0.338441671428425	0.801	0.644	1.97151530531283e-12
KLF7	1.32563951482278e-16	0.261402776856897	0.128	0.036	2.26710869824993e-12
CCNI	1.77886481606999e-16	0.367636015696418	0.77	0.626	3.0422146084429e-12
RPL36A	1.86253564656032e-16	0.405975767349378	0.774	0.632	3.18530846274746e-12
MAP3K1	1.93216462353258e-16	0.381632214348355	0.222	0.096	3.30438793916541e-12
EIF3E	2.914077791119e-16	0.384723849312499	0.685	0.517	4.98365583837171e-12
ANXA6	3.63903066315081e-16	0.285310115579877	0.8	0.643	6.22347024012051e-12
TXNIP	4.08772383133371e-16	0.474594352397097	0.605	0.434	6.99082529634691e-12
S1PR4	5.89007598219754e-16	0.431495492242648	0.38	0.223	1.00732079447542e-11
ETS1	5.96675169857134e-16	0.401962226662169	0.679	0.52	1.02043387548967e-11
CAPN2	8.43826222464148e-16	0.376352902320575	0.417	0.254	1.44311160565819e-11
EID1	9.3190837921168e-16	0.315827044872401	0.643	0.472	1.59374971012782e-11
RPS9	1.03335397231781e-15	0.326368934367903	0.861	0.789	1.76724196345792e-11
RPS5	1.15391138533733e-15	0.370914153407013	0.822	0.715	1.97341925120391e-11
GBP2	1.18637578927211e-15	0.328953350820808	0.545	0.374	2.02893987481316e-11
RPL22L1	1.27909919536648e-15	0.343670742354203	0.519	0.351	2.18751544391576e-11
RPL15	1.4040254757083e-15	0.283280851245876	0.925	0.878	2.40116436855633e-11
FLNA	1.75711231549519e-15	0.37222015979849	0.532	0.361	3.00501348195987e-11
HERC1	1.89698158141215e-15	0.322751870122581	0.329	0.184	3.24421790053107e-11
RPL26	1.96225208872299e-15	0.317314406041604	0.863	0.812	3.35584352213406e-11
GFOD1	2.00946335748797e-15	0.326994237702253	0.122	0.035	3.43658423397592e-11
FOXP1	2.52542329505336e-15	0.326937959589985	0.56	0.39	4.31897891920026e-11
IQGAP2	2.75622402022312e-15	0.441275108761199	0.557	0.395	4.71369431938558e-11
ARL4A	2.98464487052555e-15	0.327104488238127	0.617	0.447	5.10433965757279e-11
RPL36	3.06535571090148e-15	0.335780428934595	0.846	0.756	5.24237133678371e-11
DSTN	4.2280802609439e-15	0.401057014459573	0.374	0.23	7.23086286226626e-11
LZTFL1	5.03087212727824e-15	0.27026603637577	0.152	0.053	8.60379751207125e-11
PCBP1	6.06716439674309e-15	0.34600693705461	0.677	0.515	1.037606455131e-10
UBA52	7.02044469686608e-15	0.326008488146208	0.822	0.734	1.20063645205804e-10
YBX1	8.62130187717228e-15	0.306510971971766	0.82	0.678	1.474415047034e-10
FAU	9.65384958656855e-15	0.29784171417031	0.875	0.787	1.65100135629495e-10
PTMA	9.96947573407405e-15	0.271527224271933	0.955	0.954	1.70497974004134e-10
GMFG	9.98471094755709e-15	0.334153035585072	0.713	0.556	1.70758526625121e-10
CD300A	1.08673922704057e-14	0.299924719937122	0.1	0.025	1.85854142608478e-10
IL1R1	1.85390535702289e-14	0.388761418630216	0.243	0.121	3.17054894158055e-10
SSBP2	2.46091963434212e-14	0.322795332545297	0.432	0.275	4.20866475865189e-10
TGFB1	2.46157161073214e-14	0.265283362143556	0.655	0.491	4.20977976867411e-10
NACA	2.65601759256127e-14	0.299716455219777	0.834	0.704	4.54232128679829e-10
RPS27A	3.47123617277451e-14	0.26557325413774	0.906	0.897	5.93650810267897e-10
RPS18	3.51310791925305e-14	0.268328309739291	0.924	0.909	6.00811716350657e-10
CALM1	3.81799601434088e-14	0.314335513346771	0.848	0.736	6.52953678372577e-10
GIMAP1	3.82458802262211e-14	0.318816912285055	0.255	0.129	6.54081043628833e-10
DSEL	4.10056669382545e-14	0.367571197236225	0.176	0.072	7.01278915978029e-10
RPS7	4.15557547047789e-14	0.292277550521861	0.88	0.809	7.10686516961128e-10
BIN1	4.61490918993394e-14	0.343656197249412	0.27	0.142	7.89241769662503e-10
BIN2	5.12525854261186e-14	0.350376111463489	0.649	0.488	8.76521715957481e-10
RPL34	5.21236604370314e-14	0.284033554522026	0.915	0.896	8.91418840794111e-10
PAIP2	5.35780542244033e-14	0.283429193811451	0.534	0.372	9.16291883345745e-10
ODF2L	5.66356177149691e-14	0.310122227720618	0.484	0.326	9.68582334161402e-10
LIMD2	6.39416952524225e-14	0.35260824382771	0.641	0.492	1.09353087220693e-09
RPLP0	6.55112485648879e-14	0.324428761718032	0.864	0.776	1.12037337295671e-09
PSMD9	7.08486919027299e-14	0.309624374803926	0.372	0.225	1.21165432892049e-09
TPM3	9.68734027312395e-14	0.323850460477338	0.757	0.61	1.65672893350966e-09
OGDH	1.32765522013599e-13	0.267704108547993	0.244	0.123	2.27055595747657e-09
HPGD	1.60998709113948e-13	0.539681892897762	0.466	0.337	2.75339992326673e-09
NDFIP1	1.61438132816731e-13	0.275708361134194	0.618	0.458	2.76091494743174e-09
SERINC5	1.80703628114977e-13	0.283059780977279	0.201	0.094	3.09039344802233e-09
RPL6	2.09906205639175e-13	0.300767928865636	0.855	0.799	3.58981592884117e-09
UBC	2.48640386238232e-13	0.262764350940813	0.953	0.904	4.25224788544625e-09
POU2F2	2.54014784066582e-13	0.251748450424628	0.125	0.042	4.34416083710668e-09
RPL21	2.58726319346479e-13	0.281657529081524	0.891	0.856	4.42473751346348e-09
TMEM123	2.60829028619152e-13	0.327781092553223	0.861	0.746	4.46069804744473e-09
USP10	2.80363278913122e-13	0.424593704273533	0.323	0.201	4.79477279597221e-09
EEPD1	3.09767458887004e-13	0.252875574443627	0.133	0.047	5.29764308188555e-09
RPL10A	3.21966258966071e-13	0.313078599687791	0.867	0.799	5.50626696083774e-09
RPL8	3.66006603720753e-13	0.256936996927696	0.895	0.831	6.25944493683233e-09
SUN1	3.96606676878906e-13	0.371490371944641	0.375	0.232	6.78276738798304e-09
RPL35A	4.03683526250711e-13	0.278948327191805	0.856	0.78	6.90379566593966e-09
SOX4	5.1066326692366e-13	0.669141789178217	0.415	0.287	8.73336319092843e-09
PNRC1	5.31594866390877e-13	0.30147727495794	0.778	0.643	9.09133540501678e-09
TMEM273	6.00458949857638e-13	0.261532520276231	0.104	0.03	1.02690489604653e-08
RBM3	7.76593228814083e-13	0.293155235281895	0.659	0.506	1.32812973991784e-08
ITGAL	8.20874500839037e-13	0.289520796156029	0.298	0.169	1.40385957133492e-08
MAF1	8.32598143566458e-13	0.272249954707264	0.471	0.32	1.42390934512736e-08
STARD4	8.8628644330029e-13	0.282873446268018	0.269	0.147	1.51572707533216e-08
PSME1	9.14522920799035e-13	0.289782668528515	0.753	0.608	1.56401709915051e-08
RNASET2	9.5085362823172e-13	0.265263368081441	0.505	0.352	1.62614987500189e-08
PIP4K2A	9.79792024840191e-13	0.261752268533066	0.504	0.351	1.67564032088169e-08
CD52	1.02702010819784e-12	0.316422308987854	0.916	0.841	1.75640978903995e-08
RPL24	1.04111502570924e-12	0.318492459248216	0.804	0.697	1.78051491696794e-08
SAT1	1.0903044497201e-12	0.306869951653296	0.468	0.318	1.86463866991131e-08
SUB1	1.11862074536612e-12	0.256084111198933	0.732	0.584	1.91306519872513e-08
STK38	1.18085659471781e-12	0.267413082574396	0.23	0.116	2.0195009482864e-08
ARID5B	1.26773120571241e-12	0.327628612101384	0.307	0.177	2.16807390800936e-08
P2RX4	1.5434850304394e-12	0.320196653889692	0.333	0.198	2.63966809905746e-08
FOSB	1.85903002847376e-12	0.280822149067312	0.665	0.514	3.17931315469583e-08
CNBP	1.94370200620571e-12	0.295556418225176	0.639	0.488	3.324119171013e-08
RPL36AL	1.94626779885932e-12	0.250035878816906	0.764	0.622	3.32850718960921e-08
BTF3	2.24034549626551e-12	0.252962056146167	0.784	0.645	3.83143886771328e-08
FOXN3	2.27162991062684e-12	0.308242654967778	0.57	0.419	3.88494147315401e-08
PPP2R5C	2.36314176873185e-12	0.269406051847798	0.612	0.46	4.0414450528852e-08
RAC2	2.84561171731977e-12	0.29874870072846	0.727	0.587	4.86656515896027e-08
HINT1	2.91363095905188e-12	0.337630828627984	0.762	0.653	4.98289166617052e-08
ATXN2	3.04884105842017e-12	0.255577771688687	0.436	0.294	5.21412797811017e-08
RPL35	3.33112530018731e-12	0.2839772212915	0.829	0.741	5.69689048838033e-08
GNB1	3.51465138661543e-12	0.285054687815484	0.404	0.262	6.01075680138971e-08
RPS19	3.94759249926123e-12	0.280065820315254	0.91	0.878	6.75117269223656e-08
ARHGDIA	4.21242046210681e-12	0.268237540221495	0.572	0.421	7.20408147429506e-08
GPSM3	6.21771177031209e-12	0.282485512384243	0.69	0.544	1.06335306695877e-07
BCL7B	7.02033714342434e-12	0.277250572851398	0.361	0.226	1.20061805826843e-07
SDCBP	7.33013513883032e-12	0.295034707946015	0.669	0.523	1.25359971144276e-07
IL13	8.22024470177993e-12	0.542075992416141	0.127	0.046	1.4058262488984e-07
ARPC3	8.31483100641307e-12	0.259263294569825	0.797	0.667	1.42200239871676e-07
FERMT2	8.58874292231645e-12	0.25827466019194	0.144	0.059	1.46884681457456e-07
CDC42SE2	9.77482862394251e-12	0.290732682774753	0.521	0.374	1.67169119126665e-07
ATF4	1.07350962349989e-11	0.283859024527803	0.614	0.466	1.83591615810952e-07
INPP4B	1.28059280590173e-11	0.270772056932769	0.299	0.177	2.19006981665314e-07
RPL23	1.32095912698125e-11	0.322472590729656	0.784	0.68	2.25910429896333e-07
IGF2BP3	1.62863695109713e-11	0.26078264657973	0.19	0.09	2.78529491376631e-07
CHMP1B	1.6487841487744e-11	0.329270459728922	0.453	0.312	2.81975065123398e-07
CFAP97	1.85829827654654e-11	0.31135668702033	0.328	0.201	3.17806171254989e-07
CIRBP	2.11061796866975e-11	0.292716696514673	0.787	0.664	3.60957885001901e-07
HIST1H4C	2.38704569432398e-11	0.547496710885925	0.403	0.269	4.08232554643288e-07
CRBN	2.603999121854e-11	0.30686049800325	0.443	0.303	4.45335929819471e-07
ALDOA	3.30002042853656e-11	0.300847541453927	0.29	0.176	5.64369493688323e-07
TMEM43	4.95138481851119e-11	0.287100149636037	0.349	0.221	8.46785831661784e-07
ERN1	7.07956672883006e-11	0.257567194804082	0.351	0.225	1.21074750196452e-06
EPHA1-AS1	7.76813062263525e-11	0.271392326779245	0.114	0.043	1.32850569908308e-06
LAT	8.03015150551058e-11	0.353971469012549	0.287	0.17	1.37331651047242e-06
ISCA1	8.04339468519593e-11	0.264280749574275	0.249	0.139	1.37558135906221e-06
RHOB	1.09195448047044e-10	0.386776037662801	0.327	0.206	1.86746055250055e-06
PBXIP1	1.35978908436914e-10	0.266795033884979	0.679	0.542	2.3255112920881e-06
DBI	2.43537287375208e-10	0.324883796409036	0.636	0.502	4.16497468869081e-06
ZNF24	2.5033449007029e-10	0.255113747872592	0.31	0.191	4.28122044918209e-06
MYO1F	3.16354571237747e-10	0.264187153995027	0.711	0.58	5.41029587730794e-06
COX5A	3.72998614273232e-10	0.262660370708639	0.549	0.414	6.37902230130081e-06
VAMP8	4.83989220926766e-10	0.280639170564956	0.644	0.51	8.27718365628956e-06
DEK	5.06990026138348e-10	0.330389396450719	0.662	0.545	8.67054342701803e-06
MTRNR2L12	5.48689761954489e-10	0.261374873529783	0.99	0.963	9.38369230894567e-06
CCND3	7.24099213345596e-10	0.321108704865302	0.427	0.3	1.23835447466364e-05
INF2	7.42516633924695e-10	0.28227298234329	0.177	0.09	1.26985194733801e-05
ISG20	7.53630986100057e-10	0.270732030432851	0.386	0.26	1.28885971242832e-05
NKG7	8.55400875465122e-10	0.761825064478932	0.162	0.079	1.46290657722045e-05
RPL22	1.07162881811323e-09	0.262471604778771	0.784	0.668	1.83269960473724e-05
ARRDC2	1.08789318156697e-09	0.285315063995272	0.345	0.225	1.86051491911583e-05
NEDD8	1.09267378294741e-09	0.289009558251699	0.567	0.434	1.86869070359667e-05
IPCEF1	1.21058693479932e-09	0.361464316640945	0.269	0.167	2.0703457758938e-05
NOP53	1.3863150295889e-09	0.261510289946667	0.764	0.647	2.37087596360293e-05
GLRX	1.46955969648025e-09	0.384673536593488	0.339	0.242	2.51324099292052e-05
LUZP1	2.71993292602668e-09	0.258776982334089	0.373	0.252	4.65162929009083e-05
CHRAC1	4.31201454137559e-09	0.281881699652356	0.243	0.146	7.37440726866053e-05
C12orf75	4.66140689546836e-09	0.291149952648585	0.269	0.166	7.97193807263e-05
SCML4	4.80654535556118e-09	0.307581912026961	0.274	0.169	8.22015386708074e-05
TRAPPC6A	5.21009037183191e-09	0.265793454989848	0.276	0.17	8.91029655390693e-05
CNOT6L	5.72756337155393e-09	0.263147755788782	0.345	0.23	9.79527887803153e-05
IRF9	6.02419283278751e-09	0.292738010860687	0.516	0.39	0.000103025745826332
RALBP1	6.7142275845268e-09	0.255716777636855	0.484	0.359	0.000114826720150577
TSR3	7.11414750030433e-09	0.259347657418043	0.281	0.177	0.000121666150550205
SNU13	1.0835676859952e-08	0.25703417109727	0.51	0.386	0.000185311745658899
CSK	1.092333598483e-08	0.267072228553773	0.33	0.219	0.000186810892012563
RARG	1.76560563445071e-08	0.290181457983893	0.26	0.16	0.00030195387560376
SET	2.00070604832454e-08	0.25782660586149	0.686	0.569	0.000342160748384463
NR4A1	2.77542965339779e-08	0.28646941133279	0.486	0.364	0.000474653979324089
VSIR	2.8661925874835e-08	0.278112069568614	0.52	0.398	0.000490176256311428
LITAF	9.1742227964677e-08	0.286756124203776	0.101	0.043	0.00156897558265191
RGCC	1.0746033601034e-07	0.371939282350325	0.536	0.429	0.00183778666644884
BCAS1	3.08439006722937e-07	0.258002451745546	0.13	0.065	0.00527492389297567
OTUD5	3.1174918317004e-07	0.27137017643941	0.285	0.189	0.00533153453057403
TSC22D1	4.230622530236e-07	0.270766944985801	0.152	0.081	0.0072352106512096
NUDT4	4.24863542721691e-07	0.283654832122316	0.364	0.261	0.00726601630762636
PMAIP1	4.81209403530355e-07	0.343099628476513	0.356	0.258	0.00822964321917613
LMO4	1.34049192170656e-06	0.260389745573537	0.335	0.241	0.0229250928450256
ALDOC	2.54013040469573e-06	0.474795451850542	0.201	0.148	0.0434413101811065

## Sheet: Up in tissue ILCs
Supplemental Table 8. Differentially expressed genes between vascular versus tissue ILCs from the lung of HSPC-engrafted MISTRG mice.
Genes upregulated in tissue ILCs
	p_val	avg_log2FC	pct.1	pct.2	p_val_adj
RGS1	1.75414592356868e-174	-1.88576500904539	0.585	0.917	2.99994035848715e-170
RGS16	6.07232954614564e-126	-2.07486472754296	0.061	0.48	1.03848979898183e-121
CXCR4	1.25217380051956e-88	-1.43935914590405	0.787	0.928	2.14146763364855e-84
ALOX5AP	6.31885650970919e-86	-1.34825248133048	0.419	0.681	1.08065084029047e-81
RBPJ	4.55796613990074e-79	-1.29744258129278	0.41	0.672	7.79503369245824e-75
TNFRSF18	1.97250787673984e-77	-1.12607039859744	0.597	0.817	3.37338297080047e-73
AC114760.2	2.40273352936825e-75	-1.33452063844362	0.458	0.739	4.10915488192558e-71
BST2	1.99224958500309e-73	-1.04263068761629	0.632	0.813	3.40714524027229e-69
XCL1	7.28793008057491e-72	-1.35307964152094	0.362	0.703	1.24638180237992e-67
CTSD	4.97365290432621e-71	-1.02765080858277	0.495	0.722	8.50594119697869e-67
CKLF	9.93503534342355e-70	-0.980587116609342	0.681	0.801	1.6990897444323e-65
JAML	2.72416820409905e-65	-1.06525387428602	0.54	0.768	4.6588724626502e-61
LTC4S	3.40201546672361e-64	-1.17122151232095	0.116	0.407	5.81812685119071e-60
CTSL	2.88669002062627e-63	-1.01851531034406	0.006	0.215	4.93681727327505e-59
HLA-DRB1	1.90989604666412e-58	-1.63370105791094	0.151	0.416	3.26630421900497e-54
ZNF331	1.8818004971027e-55	-1.06237290709004	0.418	0.706	3.21825521014504e-51
ID2	1.49433785467983e-52	-0.806370464267753	0.709	0.844	2.55561659907345e-48
NTRK2	4.33533071632708e-51	-0.802705594377809	0.005	0.176	7.41428259106257e-47
KRT81	5.79639836123195e-51	-1.0902964453106	0.14	0.402	9.91300047737888e-47
PRMT9	1.25883487243337e-50	-1.17308410927243	0.395	0.633	2.15285939883555e-46
LDLRAD4	9.47067949710874e-50	-1.02597745763308	0.121	0.369	1.61967560759554e-45
SKIL	2.80245810438296e-48	-0.965370325567252	0.245	0.502	4.79276385011574e-44
CAPG	1.16650357968982e-47	-0.652206869807735	0.623	0.688	1.99495442198553e-43
CXCR6	2.4574444669373e-47	-1.16843225271437	0.07	0.291	4.20272152735618e-43
CD63	4.57863365520236e-47	-0.727360537877364	0.707	0.77	7.83037927712707e-43
NSMCE1	9.53259853230942e-47	-0.853807975083239	0.338	0.52	1.63026500099556e-42
HLA-DRA	1.53401064571334e-46	-1.41358535697375	0.212	0.439	2.62346500629895e-42
XCL2	2.56929391051361e-46	-1.11424265368076	0.46	0.706	4.39400644576037e-42
DUSP4	6.29745708174023e-46	-1.18494005790301	0.331	0.546	1.07699111011921e-41
CD300LF	7.8436621853666e-46	-1.0189512472134	0.131	0.384	1.3414231069414e-41
CD74	5.03605529565635e-45	-1.02017343659081	0.626	0.734	8.61266176663149e-41
DLL1	2.45998983288912e-44	-1.07969007662366	0.245	0.514	4.20707461220697e-40
PHYKPL	5.54936477385378e-44	-0.984679680889279	0.383	0.577	9.49052363624473e-40
CTSW	6.05284198505637e-44	-0.7811449644068	0.772	0.832	1.03515703628434e-39
TMIGD2	7.12043753858482e-44	-0.852922339641297	0.399	0.616	1.21773722784878e-39
RPS26	7.24626130973769e-44	-0.470625041082946	0.776	0.716	1.23925560919134e-39
CCL20	1.33231734005367e-42	-0.798861817608869	0.037	0.23	2.27852911495979e-38
XIST	1.998270517334e-42	-0.864264730854075	0.108	0.351	3.4174422387446e-38
HSPA5	2.69798424730513e-42	-0.860224793180167	0.81	0.863	4.61409265974123e-38
KRT86	5.88082643901683e-42	-0.996122012683481	0.216	0.449	1.00573893760066e-37
HBB	4.7490721985154e-40	-1.44199455342167	0.428	0.631	8.12186327390104e-36
CD81	5.31503912200883e-40	-0.773197162150407	0.361	0.534	9.08977990645951e-36
OXNAD1	2.88145076358916e-39	-0.639894983762276	0.049	0.239	4.92785709589017e-35
TNFSF13B	4.98116270010992e-39	-0.946389312431552	0.25	0.486	8.51878444972798e-35
HLA-DQB1	2.18121696286482e-38	-0.957344376657326	0.071	0.27	3.73031724989141e-34
IL2RB	1.45120398578481e-37	-0.829660159376855	0.234	0.468	2.48184905648918e-33
PTPRC	7.93741520670781e-35	-0.57761433565926	0.924	0.947	1.35745674865117e-30
CD2	8.60407212950574e-35	-1.03804543036536	0.206	0.414	1.47146841558807e-30
GOLGA8A	1.0955357696953e-34	-0.81702570495077	0.119	0.323	1.87358527333291e-30
CD82	6.31370960956859e-33	-0.778547558909072	0.307	0.514	1.07977061742842e-28
LINC00996	1.06637062009428e-32	-0.762015407729996	0.051	0.221	1.82370703448524e-28
NCF1	2.2916325758342e-32	-0.659153896290751	0.085	0.264	3.91915003119165e-28
HBD	5.05895278156092e-32	-1.22927330347798	0.293	0.485	8.65182104702549e-28
ABCB1	1.33174015234213e-31	-0.701003419605111	0.062	0.232	2.27754200853551e-27
JUNB	8.61675456579307e-30	-0.739034959567514	0.845	0.868	1.47363736584193e-25
MRPS6	1.36813267144035e-29	-0.59299860571502	0.341	0.457	2.33978049469729e-25
ABCG1	4.60091134543128e-29	-0.59353327731291	0.046	0.198	7.86847858295657e-25
RANBP2	1.11947925924526e-28	-0.922671923793759	0.2	0.38	1.91453342916124e-24
GOLGA8B	1.62363017791586e-28	-0.789061167400632	0.206	0.385	2.77673233027171e-24
BHLHE40	1.64545705410654e-28	-0.692519791567662	0.366	0.519	2.814060653933e-24
HERPUD1	1.70106065173579e-28	-0.697726014740072	0.633	0.711	2.90915392659855e-24
CTSA	1.96888512237401e-28	-0.756448262268395	0.231	0.408	3.36718733628403e-24
LCP1	5.94621786393888e-28	-0.519474745539598	0.765	0.813	1.01692217909083e-23
LSP1	6.75760530503434e-28	-0.306125643768874	0.745	0.69	1.15568565926697e-23
NCF4	8.51061432336688e-28	-0.554954222118733	0.054	0.211	1.4554852615822e-23
PLAT	1.09202665176311e-27	-0.686817582630703	0.044	0.19	1.86758397984527e-23
SLC1A5	1.83436839866241e-27	-0.699473758793564	0.108	0.282	3.13713683539246e-23
STK17A	5.37605798431441e-27	-0.676588984940689	0.395	0.53	9.1941343647745e-23
SLC16A3	5.88781114304877e-27	-0.721681658751918	0.429	0.587	1.0069334616842e-22
ATP10D	8.99028145236027e-27	-0.627063108355248	0.082	0.243	1.53751793398265e-22
PDIA6	1.09005961997385e-26	-0.655638990810762	0.51	0.639	1.86421996207927e-22
HLA-DQA1	1.25560387266782e-26	-0.649986176078091	0.046	0.179	2.14733374303651e-22
NUDT14	1.25813439005764e-26	-0.596602174658113	0.127	0.299	2.15166143387658e-22
CPNE7	1.27013102533826e-26	-0.516305043064258	0.061	0.216	2.1721780795335e-22
CD96	2.83930087672905e-26	-0.632444367733945	0.414	0.595	4.85577235938202e-22
ZFP36	2.98536447898899e-26	-0.56301110437252	0.863	0.881	5.10557033196696e-22
PDIA3	6.21946590894423e-26	-0.56506690332453	0.756	0.816	1.06365305974764e-21
PFKFB3	9.82018225930746e-26	-0.738610113705467	0.25	0.431	1.67944756998676e-21
IRF7	3.16142157371673e-25	-0.70468131084841	0.472	0.553	5.40666317537036e-21
DUSP2	1.80758566206664e-24	-0.663645536930704	0.357	0.556	3.09133299926637e-20
FUT8	1.8439942559586e-24	-0.604386229577844	0.123	0.289	3.1535989765404e-20
LINC01871	2.17175624988282e-24	-0.737772933729132	0.072	0.227	3.7141375385496e-20
RGS2	2.7275719146002e-24	-0.734909229866709	0.352	0.466	4.66469348834925e-20
HLA-DPA1	3.18340084162497e-24	-0.804986898124367	0.205	0.365	5.44425211934702e-20
CEBPB	5.01948606990726e-24	-1.07711045884121	0.342	0.437	8.5843250767554e-20
TNFSF10	3.309090297873e-23	-0.809927383735679	0.476	0.626	5.6592062274224e-19
ARHGAP10	1.50487188385306e-22	-0.608158533146079	0.108	0.257	2.5736318957655e-18
SLC7A5	2.81481367919273e-22	-0.589835841851841	0.084	0.228	4.8138943541554e-18
CCR7	3.98144657856061e-22	-0.736321328571938	0.089	0.226	6.80906993865435e-18
TNFRSF4	8.59911780372446e-22	-0.637757355540657	0.473	0.642	1.47062112679296e-17
HSP90AB1	1.33117073816785e-21	-0.390863172260601	0.869	0.858	2.27656819641466e-17
CXXC5	3.09459906657306e-21	-0.573404424392494	0.22	0.39	5.29238332365324e-17
RXRA	5.72806194779076e-21	-0.419937028047769	0.053	0.183	9.79613154311175e-17
DHRS3	9.02450259295882e-21	-0.536567803029545	0.063	0.196	1.54337043344782e-16
SCT	1.35616396137666e-20	-0.435104366420643	0.02	0.116	2.31931160674636e-16
RGS9	1.53565692040758e-20	-0.562771330558201	0.188	0.341	2.62628046528104e-16
CD83	1.98040581596921e-20	-0.909324465826239	0.414	0.528	3.38689002647054e-16
STK17B	2.87366297327345e-20	-0.329707705973375	0.803	0.811	4.91453841689225e-16
CLEC12A	4.48367843299375e-20	-0.406440507838913	0.033	0.145	7.66798685610591e-16
TOX2	1.00824905593607e-19	-0.58589650646404	0.148	0.296	1.72430753546187e-15
TSEN54	1.84122204615759e-19	-0.542949486160359	0.173	0.314	3.1488579433387e-15
KLRF2	1.87933236402331e-19	-0.371940826634185	0.036	0.147	3.21403420895266e-15
SPATS2L	2.10417129497031e-19	-0.566369826084623	0.18	0.326	3.59855374865823e-15
FAM177A1	3.41095594758914e-19	-0.500807890512918	0.579	0.616	5.83341686156695e-15
CCNH	4.55273534789611e-19	-0.635014041016056	0.295	0.425	7.78608799197192e-15
RGS10	9.27011336187626e-19	-0.549257348013488	0.204	0.353	1.58537478714808e-14
NINJ2	9.97318357519664e-19	-0.373737510060004	0.04	0.145	1.70561385503013e-14
G3BP2	1.2316275992664e-18	-0.446130500795726	0.577	0.633	2.1063295202654e-14
MATK	1.53176273646273e-18	-0.578746862068538	0.26	0.395	2.61962063189856e-14
ISG15	2.19186506708685e-18	-0.646111011287664	0.543	0.652	3.74852763773194e-14
DNAJB14	9.18717944028428e-18	-0.524029438739614	0.629	0.695	1.57119142787742e-13
BCL2	1.72655222181478e-17	-0.560934186365917	0.163	0.303	2.95274960974764e-13
HLA-DPB1	2.094236127199e-17	-0.641642932876659	0.121	0.25	3.58156262473572e-13
HSPE1	5.02685154232257e-17	-0.497053495255126	0.545	0.588	8.59692150768006e-13
SELENOH	9.90418971693585e-17	-0.316287556283841	0.433	0.449	1.69381452539037e-12
GPR68	1.35495493601691e-16	-0.522138691738993	0.207	0.35	2.31724393157612e-12
RSRP1	1.37597030746204e-16	-0.53546117292668	0.567	0.678	2.35318441982158e-12
CCDC107	1.56712468994289e-16	-0.351325565040683	0.529	0.53	2.68009664474033e-12
RGPD5	1.57150221685485e-16	-0.691825543176765	0.099	0.21	2.68758309126516e-12
DPF3	1.61888920060667e-16	-0.450657989614983	0.12	0.26	2.76862431087753e-12
ABHD15	1.96498896917181e-16	-0.540533544180244	0.135	0.258	3.36052413507762e-12
ST3GAL5	2.23954676545219e-16	-0.522047177776345	0.155	0.283	3.83007287827634e-12
IFI44L	5.95910505001743e-16	-0.686052255919808	0.409	0.528	1.01912614565398e-11
NBL1	6.04556095922249e-16	-0.569621532574556	0.19	0.334	1.03391183524623e-11
OCIAD2	6.14098441392602e-16	-0.338293963137007	0.414	0.45	1.05023115446963e-11
SLC2A3	7.03443539135625e-16	-0.602762297583657	0.521	0.619	1.20302914062975e-11
CALR	8.4161935984191e-16	-0.49128798542151	0.654	0.703	1.43933742920163e-11
FCER1G	1.05426327814711e-15	-0.427694293596502	0.641	0.725	1.80300105828719e-11
PDCD1	2.75603942310505e-15	-0.388115002180717	0.028	0.108	4.71337862139426e-11
IFI6	3.18529525629727e-15	-0.643813464818253	0.501	0.605	5.44749194731959e-11
MUM1	4.92430666459826e-15	-0.501942814181243	0.11	0.231	8.42154925779594e-11
HLA-DMA	5.71503778854911e-15	-0.551896138005586	0.11	0.216	9.77385762597668e-11
PIK3IP1	5.72150845578522e-15	-0.549699268961105	0.365	0.493	9.78492376108389e-11
FUS	5.86236571930378e-15	-0.326094401909096	0.773	0.768	1.00258178531533e-10
LAT2	6.37649192106258e-15	-0.443132860155546	0.461	0.549	1.09050764834012e-10
SPINK2	6.58517426542881e-15	-0.661581531736482	0.145	0.254	1.12619650287364e-10
KTN1	6.77298644978705e-15	-0.339780489051396	0.72	0.729	1.15831614264258e-10
GSN	6.9150557983324e-15	-0.557571355548097	0.43	0.554	1.18261284263081e-10
TLE3	9.28785074861426e-15	-0.441107612330759	0.139	0.271	1.58840823502801e-10
ADCY3	1.18999217383376e-14	-0.32247436261786	0.024	0.104	2.0351246156905e-10
ACAP1	1.26993583253222e-14	-0.297175752003389	0.759	0.75	2.17184426079661e-10
ENTPD1	1.87342902277045e-14	-0.574518106273615	0.089	0.198	3.20393831474203e-10
CLNK	2.69124281851204e-14	-0.465309204063386	0.14	0.268	4.6025634682193e-10
CTNNB1	2.83289345822723e-14	-0.548849932053326	0.435	0.511	4.84481439226022e-10
VOPP1	3.25600420072872e-14	-0.468409754361549	0.176	0.301	5.56841838408625e-10
SRGAP3	3.61591170538022e-14	-0.547691060084241	0.185	0.316	6.18393219854125e-10
SYNE2	3.61793703185012e-14	-0.501613914630622	0.55	0.61	6.18739591187008e-10
STAT3	3.8022392298366e-14	-0.366102880836398	0.635	0.644	6.50258953086655e-10
SLC5A3	4.83241916023083e-14	-0.431978543900714	0.11	0.227	8.26440324782676e-10
IL4R	7.9975432091043e-14	-0.4769807369929	0.493	0.599	1.36773983962102e-09
DZIP3	8.55391808393807e-14	-0.442489277017205	0.143	0.268	1.46289107071509e-09
CD3E	8.68901194783537e-14	-0.498114730024621	0.337	0.467	1.48599482331881e-09
IL4I1	8.75015058422726e-14	-0.561176470070038	0.567	0.66	1.49645075291455e-09
EML4	9.08003073925252e-14	-0.493390069654585	0.789	0.823	1.55286685702697e-09
COMMD7	9.40932957935728e-14	-0.358023775685887	0.367	0.422	1.60918354466168e-09
RASA2	9.6998243192487e-14	-0.457660999814792	0.182	0.305	1.65886395507791e-09
ITGAE	1.06017598182469e-13	-0.463073380259431	0.097	0.184	1.81311296411658e-09
HIF1A	2.07420245529055e-13	-0.471702573627677	0.36	0.472	3.5473010390379e-09
FAM129A	2.91432898325385e-13	-0.508902273498959	0.413	0.497	4.98408542716073e-09
APP	4.44383575034647e-13	-0.466949295574502	0.235	0.334	7.59984790024254e-09
SOCS1	4.94940033939827e-13	-0.47242033371806	0.209	0.319	8.46446446043892e-09
CHST11	5.26380406166886e-13	-0.464797565703089	0.258	0.35	9.00215770626609e-09
GOLGB1	8.42079420317944e-13	-0.42910793512459	0.417	0.459	1.44012422462775e-08
NR4A3	8.56405965252384e-13	-0.625037719220073	0.321	0.431	1.46462548177463e-08
TTN	9.63479996970282e-13	-0.518723488440247	0.16	0.268	1.64774349081858e-08
ARL6IP5	1.00074416935819e-12	-0.269398025659165	0.783	0.759	1.71147267843637e-08
SEL1L3	1.0835513589051e-12	-0.424790517390263	0.12	0.237	1.8530895339995e-08
MT-CO3	1.24957422942682e-12	-0.323245692329668	0.995	0.987	2.13702184716575e-08
B3GNT7	1.48336805451035e-12	-0.607501381073944	0.258	0.39	2.5368560468236e-08
REEP5	1.6305373562635e-12	-0.35528714643991	0.536	0.57	2.78854498668183e-08
GADD45B	2.18742933965777e-12	-0.438332281875621	0.457	0.519	3.74094165668272e-08
PDIA4	2.36005883033096e-12	-0.489438845356972	0.361	0.465	4.036172611632e-08
ARHGAP9	2.51812714444e-12	-0.378332739922477	0.357	0.416	4.30650104242129e-08
CREM	2.75308567125671e-12	-0.402820167441497	0.604	0.674	4.70832711498323e-08
ADAM28	2.82265117673862e-12	-0.373241738076777	0.052	0.14	4.82729804245839e-08
PTPN7	3.02921162304818e-12	-0.506543311303092	0.525	0.591	5.18055771773699e-08
SUSD6	4.35079468922775e-12	-0.367134484376861	0.107	0.213	7.4407290775173e-08
TNFSF4	4.47359408395511e-12	-0.288087374419382	0.031	0.108	7.65074060238003e-08
BANK1	5.22898317756648e-12	-0.277683375649302	0.06	0.153	8.94260703027419e-08
CCNL1	5.30359642643623e-12	-0.363650601534343	0.749	0.774	9.07021060849124e-08
TBCD	5.36135539565059e-12	-0.379506625795485	0.106	0.196	9.16898999764164e-08
CHST12	6.91175649101539e-12	-0.479863480576448	0.326	0.419	1.18204859509345e-07
ACTG1	8.00064044000853e-12	-0.253661304403109	0.89	0.875	1.36826952805026e-07
HLA-DRB5	9.52503096683523e-12	-0.571782294159273	0.152	0.235	1.62897079594816e-07
NAA38	1.1508770043967e-11	-0.325411915061272	0.306	0.351	1.96822985291923e-07
CCND2	1.2961234253275e-11	-0.401882291282316	0.471	0.546	2.2166302819951e-07
REL	1.47848260121469e-11	-0.400039201206437	0.786	0.787	2.52850094459736e-07
LAMP1	1.62629822431513e-11	-0.334384463030853	0.612	0.623	2.78129522322374e-07
PTP4A1	1.78985548634946e-11	-0.373211153799914	0.381	0.414	3.06101085275485e-07
GBP1	2.0406771771039e-11	-0.477948042995102	0.121	0.217	3.48996610828309e-07
STAT1	2.15970922936844e-11	-0.499633180566019	0.409	0.472	3.69353472406591e-07
TACC1	2.86477167988466e-11	-0.453045342761543	0.45	0.533	4.89933252693874e-07
TNFAIP3	3.43670128357285e-11	-0.348876693783871	0.762	0.792	5.87744653516628e-07
RHOC	4.17644551749093e-11	-0.373603640320993	0.39	0.486	7.14255712401299e-07
COMMD8	4.42094565242712e-11	-0.339052572647	0.231	0.298	7.56070125478086e-07
CALCOCO2	4.42137003571581e-11	-0.342314515953856	0.287	0.344	7.56142703508117e-07
DHRS7	4.94625529454368e-11	-0.262703902978957	0.669	0.665	8.45908580472861e-07
ZFP36L2	5.06668244878774e-11	-0.316458780988051	0.83	0.825	8.66504032391679e-07
TANK	5.50774123078198e-11	-0.421861566412158	0.212	0.31	9.41933905288334e-07
ANKRD11	6.08801037235483e-11	-0.346505339688554	0.568	0.599	1.04117153388012e-06
PTGS2	8.20797402431143e-11	-0.589334457290843	0.079	0.154	1.40372771763774e-06
RASAL3	1.00819424466358e-10	-0.400728793238963	0.407	0.489	1.72421379722366e-06
PTPN22	1.07033150669407e-10	-0.398058588494677	0.426	0.544	1.83048094274819e-06
DNM2	1.25832121203378e-10	-0.412034605901575	0.327	0.411	2.15198093682017e-06
SMG1	1.32443506230524e-10	-0.359350894831851	0.568	0.586	2.26504884355443e-06
HLA-DMB	1.62495327762861e-10	-0.287365384206492	0.035	0.104	2.77899509540045e-06
GZF1	2.3874712464104e-10	-0.299115631995072	0.052	0.129	4.08305332561107e-06
NCOR1	2.42553822770885e-10	-0.305318478273468	0.699	0.715	4.14815547702767e-06
HSPD1	2.65319063800418e-10	-0.388255376761032	0.44	0.508	4.53748662911475e-06
IFI16	2.69851359005091e-10	-0.325867916344871	0.505	0.554	4.61499794170506e-06
CTSH	3.01148776204249e-10	-0.415297397563724	0.093	0.183	5.15024637064507e-06
LRPAP1	3.27413314612417e-10	-0.328124699726803	0.427	0.45	5.59942250650155e-06
MACF1	3.70745116829672e-10	-0.332662422703498	0.572	0.597	6.34048298802105e-06
JUN	3.96477548017608e-10	-0.501405559347225	0.739	0.737	6.78055902619713e-06
DNAJA1	4.19234143329535e-10	-0.328129895134629	0.72	0.707	7.1697423192217e-06
ATP6AP2	4.46993239713374e-10	-0.318491781150305	0.509	0.533	7.64447838557812e-06
KLRC1	4.56991640057576e-10	-0.424311403481294	0.405	0.508	7.81547102826466e-06
GPR65	5.21753651760428e-10	-0.364191229745477	0.586	0.6	8.92303095240683e-06
TMBIM6	5.56807664700692e-10	-0.274858909713176	0.869	0.858	9.52252468171123e-06
BSG	5.59940598276055e-10	-0.310526216922004	0.56	0.578	9.57610411171709e-06
SLC6A6	5.85321072275562e-10	-0.340356888978488	0.084	0.163	1.00101609780567e-05
BTG1	6.12392157534626e-10	-0.326174297368677	0.932	0.938	1.04731306781572e-05
LMNB1	6.65817230622451e-10	-0.396684149578922	0.117	0.216	1.13868062781052e-05
APOBR	7.10045288707676e-10	-0.336418386410846	0.094	0.185	1.21431945274787e-05
PLEKHO1	7.65731110074982e-10	-0.387951731002826	0.255	0.351	1.30955334445023e-05
TMBIM4	7.74656195049888e-10	-0.282172613251063	0.551	0.565	1.32481702477432e-05
SSH1	7.87601697488607e-10	-0.400509194428452	0.201	0.313	1.34695642304502e-05
GRN	9.48667012492506e-10	-0.39313099813603	0.129	0.217	1.62241032476468e-05
TMED9	1.14116108790059e-09	-0.281756699595831	0.598	0.596	1.95161369252758e-05
ACTB	1.15262627783894e-09	-0.352120024745515	0.986	0.984	1.97122146036015e-05
SEC14L1	1.21498074623471e-09	-0.435841244882925	0.235	0.328	2.0778600722106e-05
HSPA1A	1.26258078895112e-09	-0.672037768835728	0.109	0.165	2.1592656652642e-05
HAVCR2	1.31500778774055e-09	-0.362853134408643	0.106	0.201	2.24892631859389e-05
SLC9A3R1	1.38402791666849e-09	-0.295193887283658	0.409	0.429	2.36696454308646e-05
BAZ1A	1.4792546471468e-09	-0.335321676437768	0.563	0.564	2.52982129755046e-05
PLEC	1.49571359144583e-09	-0.392062863192461	0.145	0.236	2.55796938409065e-05
CD58	1.57491597766086e-09	-0.390815829783792	0.244	0.345	2.6934213049956e-05
MAP3K8	1.96771014277139e-09	-0.307878168651069	0.728	0.787	3.36517788616764e-05
CCPG1	2.14728091637222e-09	-0.383135591793978	0.258	0.32	3.67227982317977e-05
ATP1A1	2.39312766509701e-09	-0.332122101043508	0.534	0.563	4.09272693284891e-05
REPIN1	2.6659752182221e-09	-0.362217978214024	0.186	0.286	4.55935081820344e-05
GRAMD1A	2.7254651314487e-09	-0.383528097501261	0.303	0.363	4.66109046780356e-05
PREX1	2.78312384621253e-09	-0.372088566095228	0.402	0.487	4.75969840179266e-05
INPP5D	2.96889348051451e-09	-0.368912752276475	0.388	0.448	5.07740163037591e-05
IFI44	3.08225801484818e-09	-0.353196174658868	0.236	0.322	5.27127765699336e-05
FBXO34	3.20560358366573e-09	-0.388911097785689	0.177	0.266	5.48222324878513e-05
SQSTM1	3.35512637973356e-09	-0.287646920556516	0.648	0.629	5.73793713462033e-05
HIP1	3.65746303606528e-09	-0.369401585872865	0.153	0.24	6.25499328427885e-05
PCID2	4.12345329825173e-09	-0.362102381838779	0.168	0.24	7.0519298306701e-05
SCPEP1	4.13066966922929e-09	-0.394040701855365	0.17	0.274	7.06427126831593e-05
TNFSF9	4.17693023942478e-09	-0.356836587014479	0.068	0.148	7.14338609546426e-05
HBA1	4.59967963716487e-09	-0.770941740048194	0.046	0.116	7.86637211547936e-05
TAP1	5.41141751533373e-09	-0.353135483330409	0.537	0.562	9.25460623472374e-05
MX1	6.35904218970053e-09	-0.351862167644598	0.489	0.519	0.000108752339528258
SLC1A4	6.84392154856604e-09	-0.391113753403579	0.116	0.199	0.000117044746323576
CD164	6.89210715567922e-09	-0.264000995839385	0.75	0.781	0.000117868816576426
CMPK2	6.94275486581171e-09	-0.387737342663036	0.125	0.217	0.000118734993715112
GPR171	7.32870014354259e-09	-0.359934778539129	0.226	0.337	0.000125335429854865
DOCK5	8.0694563014361e-09	-0.386641787813149	0.143	0.223	0.00013800384166716
IL23R	8.1971710094688e-09	-0.367485144957453	0.288	0.401	0.000140188018603935
EMB	9.48212216013502e-09	-0.308575485485726	0.427	0.481	0.000162163253182629
SYPL1	1.16149495932368e-08	-0.348197169806779	0.331	0.396	0.000198638867943535
TOR1A	1.17675572282107e-08	-0.356431203548455	0.273	0.349	0.00020124876371686
CTSC	1.27332561895443e-08	-0.354105740281894	0.513	0.574	0.000217764147353586
PCM1	1.30626042946694e-08	-0.263842623555013	0.495	0.514	0.000223396658647436
PPP4R3A	1.41846100168496e-08	-0.363036356905064	0.404	0.454	0.000242585200508161
ZBTB1	1.58026865208145e-08	-0.389928431597662	0.312	0.383	0.00027025754487897
TRAF5	1.67014049690427e-08	-0.403899979949024	0.33	0.404	0.000285627427780568
STAT4	1.96970245863747e-08	-0.364414339129467	0.402	0.442	0.000336858514476181
PRKDC	1.98449365433482e-08	-0.366467283799115	0.242	0.33	0.000339388104764342
PLCG2	2.00858946008139e-08	-0.32443884880811	0.133	0.226	0.000343508969463119
SLC3A2	2.62330510869755e-08	-0.34142694429206	0.45	0.486	0.000448637639689455
CLCN3	2.86715271800831e-08	-0.373799914586944	0.131	0.219	0.00049034045783378
ARID5A	2.89033214197913e-08	-0.329182199262526	0.234	0.289	0.00049430460292127
SURF4	3.10903497817355e-08	-0.34752570106848	0.321	0.408	0.000531707161967241
LAP3	3.52843573862796e-08	-0.326047631376011	0.239	0.301	0.000603433080020154
TNFSF14	3.78059862264855e-08	-0.363358181272514	0.489	0.554	0.000646557976445355
GOLIM4	4.17180890125573e-08	-0.335448929315848	0.185	0.254	0.000713462758292755
CA2	4.42028541657292e-08	-0.312012360902209	0.083	0.154	0.000755957211942301
VWA5A	4.91564393917126e-08	-0.304310164389887	0.091	0.168	0.000840673426477069
PRKAR1A	5.55724798375672e-08	-0.263138189036164	0.438	0.466	0.000950400550182075
IQGAP1	5.65048769765401e-08	-0.258302783972869	0.632	0.645	0.000966346406052788
TSPYL2	5.78646355413646e-08	-0.403006799055243	0.397	0.435	0.000989600997028418
MPZL2	6.41321437476197e-08	-0.291402893496411	0.054	0.117	0.00109678792237179
RDX	6.45248638192002e-08	-0.351177534767538	0.234	0.312	0.00110350422103596
GRAMD1B	6.46761055026452e-08	-0.385581362576197	0.153	0.232	0.00110609075630624
CD200R1	6.5452134568732e-08	-0.364478427379696	0.109	0.175	0.00111936240539445
PGM2	6.9245226010699e-08	-0.264064436613114	0.092	0.171	0.00118423185523497
DEGS1	7.12408008314243e-08	-0.315794080159045	0.433	0.483	0.00121836017581902
TCTN3	7.24195424254577e-08	-0.341091459602787	0.146	0.216	0.00123851901456018
TMCO1	7.66159702900422e-08	-0.318257708238951	0.411	0.452	0.0013102863239003
CTR9	7.76497426180396e-08	-0.342549229182043	0.23	0.301	0.00132796589825371
ACOT7	8.37686893330686e-08	-0.285863143468898	0.17	0.264	0.00143261212497414
NDFIP2	8.97910766521245e-08	-0.287549997177249	0.052	0.111	0.00153560699290463
NFKBIA	9.46129851343619e-08	-0.310821580860464	0.945	0.957	0.00161807127176786
IARS	9.46351531266546e-08	-0.29444533606734	0.155	0.2	0.00161845038877205
DDX3X	1.03833978038804e-07	-0.252648528876498	0.707	0.706	0.00177576869241963
MALAT1	1.05658202715263e-07	-0.280541067224796	0.999	0.999	0.00180696658283643
ARHGAP31	1.06102408132087e-07	-0.312521212159687	0.094	0.166	0.00181456338387494
EZH2	1.07365599564042e-07	-0.341704159983898	0.102	0.169	0.00183616648374425
HECTD1	1.10806012453291e-07	-0.389932376361977	0.512	0.51	0.00189500442497618
PLEKHN1	1.49489412229159e-07	-0.306628011968197	0.076	0.141	0.00255656792794307
HSPA1B	1.53446373686891e-07	-0.681995095346386	0.085	0.152	0.0026242398827932
ITPR2	1.53505763309727e-07	-0.350088235626723	0.14	0.213	0.00262525556412295
PABPC4	1.57023268846826e-07	-0.330932021301081	0.238	0.306	0.00268541194381841
REV3L	2.06810632399133e-07	-0.378824743852935	0.287	0.333	0.00353687543528996
ADAM19	2.08025268019658e-07	-0.413402668180314	0.301	0.383	0.00355764813367218
IKZF3	2.14273548953363e-07	-0.362204430091536	0.205	0.265	0.00366450623420041
CHD2	2.17024673296194e-07	-0.327176714362253	0.373	0.422	0.0037115559627115
PARP14	2.4090416310941e-07	-0.436014496932299	0.342	0.412	0.00411994299749712
UBAC2	2.43872746839278e-07	-0.275589061540201	0.28	0.31	0.00417071171644533
TOX	2.5814049625372e-07	-0.334171657115458	0.257	0.347	0.00441471876693111
ICAM1	2.69225853203949e-07	-0.504407022857163	0.345	0.407	0.00460430054149394
TOR1AIP1	2.71234291535309e-07	-0.314908751159186	0.23	0.28	0.00463864885383685
ELL2	2.88899520552322e-07	-0.308704657591673	0.082	0.152	0.0049407596004858
DPP4	2.89738001358488e-07	-0.318766108588741	0.245	0.27	0.00495509929923287
CD69	2.89937818837375e-07	-0.510182994023435	0.864	0.884	0.00495851657775678
MYCBP2	3.30555740466225e-07	-0.273650271421978	0.59	0.606	0.00565316427345338
HUWE1	3.48972701325134e-07	-0.363848840861785	0.235	0.287	0.00596813113806244
GBP5	4.03495858368494e-07	-0.387793786487649	0.087	0.147	0.00690058616981799
MAFF	4.10339532233713e-07	-0.352829687595136	0.519	0.58	0.00701762668026096
CRELD2	4.70752499791473e-07	-0.332852630998087	0.251	0.325	0.00805080925143377
TNFRSF1B	5.26055071297131e-07	-0.371130436754089	0.289	0.352	0.00899659382932354
NFKB1	5.57713439820426e-07	-0.252694840310302	0.64	0.625	0.00953801524780893
UBASH3A	6.61256654619901e-07	-0.264840293181407	0.055	0.108	0.0113088113073096
PNN	6.75485372205092e-07	-0.272295273277868	0.499	0.543	0.0115521508354515
TCIRG1	7.11183478904689e-07	-0.286683331774025	0.373	0.412	0.012162659856228
UNC93B1	7.9360281653556e-07	-0.333163436369282	0.268	0.349	0.0135721953683912
EWSR1	8.1026674700986e-07	-0.276089180784855	0.417	0.466	0.0138571819073626
QSOX1	8.38921118488777e-07	-0.283663359903453	0.122	0.2	0.0143472289683951
RNF213	8.62632283886749e-07	-0.315608112055	0.687	0.699	0.0147527373190312
UGCG	9.36052310206234e-07	-0.310314344349316	0.128	0.199	0.016008366609147
FYTTD1	1.06215362910712e-06	-0.266381667454597	0.289	0.341	0.01816495136499
TNFSF12	1.12641457310841e-06	-0.275027032949289	0.17	0.24	0.0192639420293001
GPR183	1.27725754307782e-06	-0.364511561809164	0.507	0.534	0.021843658501717
MAP1LC3A	1.42406793125794e-06	-0.323046876018979	0.102	0.16	0.0243544097603733
ST8SIA4	1.53606944156905e-06	-0.312319068077522	0.161	0.22	0.0262698595897138
FUCA1	1.57088548279048e-06	-0.323427952414513	0.147	0.224	0.0268652835266827
AHR	1.58092842251585e-06	-0.250227336347765	0.264	0.299	0.027037037881866
SCML1	1.62002835821707e-06	-0.285900308443281	0.072	0.134	0.0277057249822284
SACM1L	1.71218368525847e-06	-0.324297752872523	0.192	0.26	0.0292817653852903
STAU2	1.71276849185573e-06	-0.282253002934071	0.148	0.2	0.0292917667477167
TTC7A	1.80695445081514e-06	-0.316071128772738	0.146	0.201	0.0309025350178405
N4BP2L2	1.91082836440837e-06	-0.294714776797273	0.74	0.756	0.0326789866881119
TTC3	2.37603584908479e-06	-0.28055720542134	0.395	0.41	0.0406349650910481
SF3A3	2.84718913699095e-06	-0.298433368741983	0.247	0.281	0.0486926286208193
