# Supplementary material for: Single-cell RNA sequencing of human lung innate lymphoid cells in the vascular and tissue niche reveals molecular features of tissue adaptation
Source: Discov Immunol. 2023 Jun 24;2(1):kyad007. doi: 10.1093/discim/kyad007 (PMC11034571; doi:10.1093/discim/kyad007)
Supplement: kyad007_suppl_Supplementary_Table_S9 [file kyad007_suppl_Supplementary_Table_S9.xlsx]

## Sheet: Up in vacular NK cells
Supplemental Table 9. Differentially expressed genes between vascular versus tissue NK cells from the lung of HSPC-engrafted MISTRG mice.
Genes upregulated in vascular NK cells
	p_val	avg_log2FC	pct.1	pct.2	p_val_adj
NKG7	1.16855148696597e-310	1.66518342449941	0.988	0.632	1.77467914325521e-306
GNLY	1.37446284130805e-166	1.22751471673951	0.984	0.762	2.08739671709453e-162
GZMB	2.35634497176059e-150	1.5870554503199	0.852	0.373	3.57858110861282e-146
GZMH	1.18057425576785e-123	2.02965329426168	0.623	0.141	1.79293812223464e-119
CCL4	2.63172416250928e-107	1.53965622413013	0.842	0.438	3.99679948560285e-103
NEAT1	1.06478955062038e-86	1.07532544547564	0.9	0.695	1.61709589052718e-82
FGFBP2	5.54963475524274e-78	2.09503948782237	0.378	0.05	8.42823030278715e-74
TMSB10	1.08814471889068e-63	0.543119356838059	0.982	0.926	1.65256538457928e-59
PRF1	3.98478337446222e-61	1.62510892799353	0.464	0.154	6.05169051079577e-57
ZEB2	1.26837109168537e-53	1.40148385658255	0.502	0.214	1.92627517694257e-49
CYBA	2.55807363819827e-50	0.85632752230467	0.746	0.571	3.88494643433172e-46
EMP3	3.60610902981435e-50	1.08942324229185	0.599	0.385	5.47659778357906e-46
B2M	2.7539976990911e-47	0.397212920438681	1	1	4.18249630560966e-43
CST7	5.62348541936282e-46	1.10613557771604	0.61	0.346	8.54038730638631e-42
CCL4L2	6.61254073902395e-43	2.14074042141014	0.374	0.122	1.00424656203557e-38
HLA-C	2.18553470183449e-42	0.745946809123266	0.831	0.696	3.31917155167604e-38
IFITM1	5.80382793916919e-41	0.751748376208394	0.789	0.611	8.81427349121625e-37
KLRD1	2.84678902621523e-40	0.98213292104388	0.655	0.44	4.32341849411307e-36
S100A4	3.21034135926071e-40	0.705237282293269	0.856	0.734	4.87554542230924e-36
CCL5	1.44772770497732e-39	0.418717744082393	0.934	0.779	2.19866406554906e-35
S1PR5	6.27209073678467e-37	1.49029341068549	0.176	0.015	9.52542420195488e-33
MALAT1	3.19013547462564e-34	0.385876517984499	1	1	4.84485874531396e-30
SPON2	8.34061321981572e-34	1.49380426745108	0.187	0.027	1.26668892969341e-29
C1orf56	2.39711474514497e-33	0.991686042874462	0.691	0.539	3.64049816345166e-29
FCGR3A	3.38817120847992e-33	1.33936749801581	0.26	0.067	5.14561561431846e-29
UBB	4.00118969419835e-32	0.755438346609384	0.639	0.494	6.07660678857903e-28
PLEK	4.67850930790605e-31	1.25482304313433	0.291	0.098	7.10525208591692e-27
LAIR2	1.05958249179421e-30	1.45058194101833	0.184	0.029	1.60918793028786e-26
CDC42SE1	6.18252530227563e-30	0.909794260712812	0.64	0.496	9.38940117656601e-26
PLAC8	2.89943769658236e-29	1.15516021286897	0.339	0.147	4.40337602979963e-25
PYHIN1	5.98177394668202e-29	1.09362272537949	0.366	0.161	9.08452009282599e-25
CCL3	7.06888246065581e-28	0.672591699561837	0.616	0.382	1.0735511792998e-23
ITGB2	1.68631828037813e-26	1.10477213756474	0.266	0.097	2.56101157241026e-22
CLIC3	9.32567342271184e-26	1.13654899198134	0.278	0.098	1.41629002270725e-21
HLA-B	6.4745737588866e-25	0.501881358609849	0.888	0.807	9.83293516762108e-21
IFITM2	3.60376576597222e-24	0.527362086339894	0.814	0.672	5.47303906878201e-20
PFN1	3.62756719208839e-24	0.476989435450855	0.784	0.71	5.50918629462464e-20
KLF3	8.64529604149591e-24	1.18106530848928	0.186	0.045	1.31296110982198e-19
LINC00861	5.25106336561165e-23	1.16241093513942	0.244	0.085	7.97478993335441e-19
HLA-E	5.91487783487102e-23	0.675316869805742	0.608	0.472	8.98292496781861e-19
CX3CR1	7.2943963320762e-23	1.14126647348126	0.119	0.013	1.10779997095241e-18
KLRF1	7.83249257506729e-23	1.19659138529204	0.207	0.063	1.18952064737547e-18
ADGRG1	2.26206810681101e-22	1.16229021065822	0.157	0.032	3.43540283381388e-18
HLA-A	2.77658763950838e-22	0.482146566073492	0.797	0.7	4.21680364812137e-18
ACTB	4.46962946905972e-22	0.362318064879979	0.949	0.916	6.78802627466099e-18
RARRES3	5.34395366318586e-22	1.00231291354221	0.345	0.182	8.11586242828036e-18
S100A10	6.97354516825541e-22	0.658181808633992	0.62	0.485	1.05907230470295e-17
CMC1	7.73485841024638e-22	0.687636450705791	0.424	0.227	1.17469294676412e-17
CHI3L2	3.82479540248164e-21	1.08443611046027	0.119	0.015	5.80871677774887e-17
UCP2	5.67159737354703e-21	0.947168887680299	0.318	0.157	8.61345493120587e-17
CEP78	8.59094913208378e-21	1.09124582455812	0.194	0.059	1.30470744468956e-16
PTPRC	2.83081041469158e-19	0.449905756305514	0.771	0.728	4.2991517767921e-15
CD247	3.46786084727117e-19	0.827982110180622	0.339	0.217	5.26664026875072e-15
ABI3	4.71952403473138e-18	1.00658414099786	0.125	0.025	7.16754115154654e-14
CALM1	5.19011137117043e-18	0.487447765548876	0.679	0.615	7.88222213939654e-14
PRDM1	8.77148244066804e-18	0.958692177857493	0.263	0.127	1.33212503826426e-13
PRKCB	9.33720593300019e-18	0.820053733172169	0.153	0.042	1.41804146504474e-13
VMP1	9.93086813484685e-18	0.926270443172813	0.294	0.154	1.50820094363919e-13
FGR	2.52869882632046e-17	1.01525170211417	0.166	0.052	3.84033490753288e-13
LRRFIP1	5.71617193434599e-17	0.571210502807928	0.494	0.416	8.68115031669125e-13
GZMM	1.19719233981126e-16	0.878636385211022	0.206	0.077	1.81817600647136e-12
SERPINB9	1.35535961010632e-16	0.856913332524246	0.307	0.178	2.05838463986846e-12
RAP1B	2.84272988242347e-16	0.631479217207577	0.461	0.345	4.31725387243652e-12
EFHD2	4.64164237605927e-16	0.767713209044053	0.339	0.186	7.04926227652121e-12
CD47	4.83320018770827e-16	0.836795468542853	0.305	0.171	7.34018112507255e-12
SERPINB1	1.36817327585933e-15	0.910582043792535	0.206	0.09	2.07784475404756e-11
IRF1	4.52719592458484e-15	0.669065500163075	0.483	0.356	6.87545245066699e-11
HSP90AA1	7.59142083836421e-15	0.486929854579612	0.628	0.548	1.15290908272237e-10
ITGAL	9.5476030097578e-15	0.92056512932631	0.229	0.116	1.44999446909192e-10
RNF213	1.61175239324663e-14	0.571967087394469	0.537	0.402	2.44776835962365e-10
LIMD2	1.91690561581697e-14	0.692416683502471	0.37	0.224	2.91120455874123e-10
RASGRP2	2.22985152670211e-14	0.845572403610913	0.119	0.029	3.38647551360249e-10
CFL1	2.24152086616955e-14	0.404058136794743	0.712	0.644	3.4041977394517e-10
LY6E	2.72359285144928e-14	0.667158830072816	0.475	0.356	4.13632046349602e-10
TGFBR3	2.72549033281211e-14	0.890235735115202	0.193	0.081	4.13920216844175e-10
PSME1	3.21675991625164e-14	0.442805696515099	0.601	0.532	4.88529328481136e-10
SYNE2	4.86231287216157e-14	0.783872380488944	0.314	0.179	7.38439455895178e-10
TAGLN2	8.18429067790235e-14	0.644553252744478	0.304	0.234	1.24294822525303e-09
PPP1CA	2.03203389344949e-13	0.712850088696741	0.285	0.19	3.08604987398175e-09
GZMA	3.27702833452946e-13	0.423315178064195	0.643	0.503	4.97682293164989e-09
PSME2	3.33677036558824e-13	0.500424318840575	0.365	0.308	5.06755315421886e-09
RAB29	3.44421188321725e-13	0.795239269691702	0.238	0.119	5.23072458704204e-09
PPP2R5C	4.79492666953926e-13	0.690365599762303	0.334	0.234	7.28205513302927e-09
LITAF	6.83217496769426e-13	0.613198534549964	0.401	0.258	1.03760241234373e-08
KLF2	9.32313147044648e-13	0.764752996976152	0.224	0.105	1.41590397641671e-08
ARPC2	2.18199045044007e-12	0.428557626634839	0.608	0.521	3.31378889708333e-08
SYNE1	2.78749392412966e-12	0.806663701487492	0.211	0.101	4.23336702257571e-08
PSMB9	3.1002945511337e-12	0.527327989615542	0.445	0.345	4.70841733480674e-08
CDC42	4.69992611600777e-12	0.345178513551825	0.762	0.739	7.137777792381e-08
ARPC3	7.34198920582606e-12	0.544531613172471	0.433	0.338	1.1150279006888e-07
CDKN2D	8.3022541988229e-12	0.858755734644601	0.159	0.07	1.26086334517523e-07
C12orf75	1.29456695923165e-11	0.530425448882268	0.447	0.308	1.9660588409851e-07
CLIC1	1.41319148829538e-11	0.467421772730042	0.459	0.387	2.1462139132742e-07
CARD16	2.24148444936741e-11	0.674483007621703	0.216	0.144	3.40414243325429e-07
LYST	2.64707056940562e-11	0.629847979228057	0.324	0.21	4.02010607375632e-07
GIMAP4	4.26027659844525e-11	0.718967814849954	0.246	0.133	6.4700820700588e-07
CORO1A	4.41466993728757e-11	0.429584742279487	0.481	0.422	6.70455923375863e-07
BIN2	5.09614128448076e-11	0.781522191476905	0.187	0.09	7.73950976874094e-07
ZAP70	6.05981437145252e-11	0.72064060579331	0.121	0.041	9.20304008592494e-07
PRKCH	7.50238001182304e-11	0.7279347485886	0.23	0.126	1.13938645239556e-06
ARL4C	9.39078560182177e-11	0.619358440819564	0.387	0.259	1.42617860934867e-06
ARPC1B	9.82357345852731e-11	0.529279364748675	0.323	0.258	1.49190610114654e-06
CAST	1.15024847302462e-10	0.53446123644579	0.366	0.277	1.7468823559825e-06
GIMAP7	1.4787703652482e-10	0.729525085393812	0.182	0.085	2.24580855370244e-06
PSMB10	1.65521944630885e-10	0.683455697936596	0.216	0.126	2.51378177310926e-06
KRAS	1.83170842050309e-10	0.706408313397126	0.246	0.158	2.78181557821804e-06
HNRNPDL	1.84055084133889e-10	0.545522410624333	0.372	0.301	2.79524456274137e-06
ADD3	1.9619534543505e-10	0.695740568175759	0.232	0.13	2.9796187111221e-06
ANXA1	2.19209407701395e-10	0.574898453574864	0.402	0.289	3.32913327476108e-06
IL32	2.39979062064614e-10	0.310987433107015	0.811	0.752	3.64456201557529e-06
RAP2B	4.00230759468362e-10	0.758208445911665	0.161	0.077	6.07830454404601e-06
CAPZA1	5.29878285477256e-10	0.420458121497057	0.49	0.433	8.04726152154308e-06
TIGIT	7.77046081135988e-10	0.739258688587542	0.144	0.06	1.18009988342122e-05
PTPN6	1.30670267477681e-09	0.730598677150122	0.155	0.07	1.98448935218355e-05
ARL6IP1	1.95199316758046e-09	0.615071495230592	0.266	0.183	2.96449202360444e-05
PSMA4	2.34031817870218e-09	0.552092928732412	0.33	0.258	3.554241217995e-05
KLF6	2.36673217384682e-09	0.397426482862983	0.616	0.552	3.59435615242116e-05
MBNL1	2.85949896799397e-09	0.305069008707746	0.391	0.38	4.34272108269245e-05
AES	2.86443339897762e-09	0.602378437904673	0.209	0.146	4.35021500302732e-05
TSC22D3	3.84179791823852e-09	0.537879671788638	0.371	0.282	5.83453849842884e-05
KLRG1	5.36606527957129e-09	0.675675022609454	0.107	0.038	8.14944334008492e-05
CD3D	5.42664587018793e-09	0.69698697547483	0.295	0.218	8.2414470830544e-05
CISD3	5.43810355062694e-09	0.725058559725638	0.121	0.055	8.25884786233713e-05
YWHAQ	8.88372613470168e-09	0.628454485339532	0.231	0.154	0.000134917148807714
SLAMF7	9.4886101641975e-09	0.692729750167714	0.147	0.067	0.000144103522563667
UBC	1.05530195356314e-08	0.464953369241722	0.469	0.384	0.000160268707687635
CELF2	1.16355882008941e-08	0.411296474511655	0.327	0.28	0.000176709678006978
RIPOR2	1.32469178473434e-08	0.728972238190867	0.175	0.09	0.000201180941347604
SRPK2	1.66933292519546e-08	0.663042196703245	0.154	0.076	0.000253521591349434
PSMB8	3.02308573460603e-08	0.594642172849173	0.25	0.181	0.000459116030514617
MBP	3.47531212856042e-08	0.444390717261312	0.336	0.3	0.000527795652964472
AKNA	4.29920035247044e-08	0.612603261574831	0.215	0.126	0.000652919557529685
TRBC1	5.6110061666187e-08	0.472549041709279	0.402	0.325	0.000852143506524382
DUSP2	5.88158896279553e-08	0.446054518698972	0.496	0.413	0.000893236915779758
RHBDF2	6.12314921870967e-08	0.657061529020246	0.112	0.049	0.000929922671845437
FLNA	6.12858752397588e-08	0.681574980725531	0.186	0.106	0.000930748587266217
PPIA	7.75398033121415e-08	0.268179480772095	0.504	0.485	0.00117759699290149
GNG2	8.79758544220891e-08	0.537394507074123	0.277	0.193	0.00133608930110827
EIF3A	1.36083207021983e-07	0.491421311457916	0.234	0.186	0.00206669566504286
DSTN	1.5510188545347e-07	0.587778510531097	0.232	0.148	0.00235553233438185
MIDN	1.74953093624375e-07	0.579510231207828	0.164	0.115	0.00265701263287339
SFT2D1	1.83542890276179e-07	0.598436979542365	0.18	0.101	0.00278746587462433
HNRNPR	1.96404564470625e-07	0.532845081453059	0.153	0.116	0.00298279612061538
MOB1A	2.80273997126401e-07	0.565761919615501	0.171	0.116	0.00425652119435864
DDX6	3.27168552803838e-07	0.526613562818385	0.293	0.227	0.00496870881143189
MORF4L1	3.45497581069345e-07	0.26028946509969	0.408	0.402	0.00524707176370014
XIST	3.63638420651592e-07	0.403734730565989	0.364	0.326	0.00552257669443573
NOSIP	3.77600401987062e-07	0.558057739751649	0.105	0.063	0.0057346173049775
EIF5A	4.34301078329451e-07	0.31506032039784	0.289	0.273	0.00659573047658938
TBC1D10C	4.40713698374322e-07	0.594150431263356	0.175	0.105	0.00669311893721083
POLR2J3.1	4.8213552443093e-07	0.50800599388385	0.127	0.098	0.00732219220953253
ATP5IF1	4.94842306446307e-07	0.345118734688257	0.288	0.273	0.00751517010800006
CDC42SE2	5.10158234170106e-07	0.302329223373438	0.325	0.314	0.00774777310234139
IL2RG	6.47570748789662e-07	0.394760471243657	0.346	0.29	0.0098346569618686
C1orf21	6.82792308768139e-07	0.520168179838352	0.123	0.057	0.0103695667932617
POLR2G	8.31133634240741e-07	0.557672814610868	0.183	0.129	0.0126224265032141
PTPRE	1.22185717737378e-06	0.589152980787395	0.17	0.108	0.0185563449527756
LYAR	1.45485448038445e-06	0.523672104150893	0.165	0.092	0.0220948749935987
RHOA	1.45709617677808e-06	0.481098675857241	0.322	0.258	0.0221289196367288
ABHD17A	1.54191063015622e-06	0.54971321470042	0.158	0.088	0.0234169967401826
MYO1F	1.56640315621606e-06	0.626385486523014	0.173	0.109	0.0237889647334533
YWHAZ	1.59227039564963e-06	0.278944645361564	0.604	0.552	0.024181810498731
CCND3	1.64765840910716e-06	0.587804050191406	0.138	0.073	0.0250229882591105
MIB2	1.78869720535209e-06	0.611884614596599	0.122	0.062	0.0271649444576823
PYCARD	1.82119120054354e-06	0.563391407267491	0.167	0.106	0.0276584307626548
PET100	2.20234437418096e-06	0.338007961697067	0.329	0.29	0.0334470040106863
SLC9A3R1	2.23856457590568e-06	0.611352413582266	0.156	0.091	0.0339970802142796
TPST2	2.24152719019081e-06	0.569392445868603	0.129	0.066	0.0340420734374278
MDM4	2.26826520222095e-06	0.409435842979768	0.266	0.225	0.0344481436261296
UTRN	2.47623719776778e-06	0.559810042808847	0.19	0.12	0.0376066143224993
GK5	2.72164917026647e-06	0.571479141579356	0.164	0.102	0.0413336859488369
NDUFB11	3.02346240693906e-06	0.30114981392097	0.236	0.225	0.0459173235741836
LBH	3.02478832605355e-06	0.57874222366572	0.113	0.059	0.0459374603077753
SRSF3	3.20514060895265e-06	0.326469418040669	0.367	0.336	0.0486764704281638
SYF2	3.26402676696479e-06	0.343309832590824	0.307	0.28	0.0495707745098942
ANXA6	3.26696487516933e-06	0.495969520198074	0.151	0.109	0.0496153955591966

## Sheet: Up in tissue NK cells
Supplemental Table 9. Differentially expressed genes between vascular versus tissue NK cells from the lung of HSPC-engrafted MISTRG mice.
Genes upregulated in tissue NK cells
	p_val	avg_log2FC	pct.1	pct.2	p_val_adj
RPLP1	1.98268975041985e-158	-1.13048472806489	0.888	0.98	3.01111092396263e-154
RPL41	3.59249317707738e-150	-0.957630039493671	0.958	0.997	5.45591938802742e-146
TNFRSF18	1.96233083370385e-138	-2.45146636831093	0.006	0.312	2.98019183714604e-134
RPS27	2.8849824724207e-120	-0.835753962283269	0.977	0.994	4.38142288086531e-116
RPS29	7.16276926069525e-116	-0.91412901835202	0.897	0.979	1.08780976762179e-111
RPLP2	7.57447573507402e-95	-0.99358212142587	0.745	0.929	1.15033562988569e-90
RPS12	2.07643272440056e-93	-1.0347144636245	0.666	0.909	3.15347837854713e-89
XCL1	1.82098301652455e-91	-2.32228601492316	0.049	0.357	2.76552690719583e-87
TPT1	5.78584864720766e-90	-1.36202053612624	0.457	0.759	8.78696834051427e-86
RPL34	2.02121007006493e-89	-0.892223802163997	0.815	0.944	3.06961173340761e-85
APOE	5.6925198498914e-88	-1.50579955416968	0.004	0.207	8.64522989603008e-84
RPL13	2.00419548926802e-82	-0.923837858288814	0.784	0.927	3.04377168955135e-78
RPS18	2.40488291042001e-81	-0.923669057089431	0.781	0.91	3.65229567605486e-77
RPS28	5.90780508710989e-80	-0.795098684798782	0.824	0.945	8.97218358579379e-76
APOC1	1.17630517548517e-79	-1.3813606733057	0.002	0.178	1.78645467000932e-75
RPL39	5.46844079958691e-78	-0.861986299492633	0.744	0.922	8.30492104233264e-74
RPL32	1.55043485980461e-76	-0.878520027525191	0.742	0.912	2.35464542158525e-72
RPL36	8.96124406279619e-73	-0.85333053986033	0.684	0.885	1.36094413581686e-68
RBPJ	2.03227733696215e-72	-1.69369334859471	0.047	0.305	3.08641959164441e-68
RPL37A	5.36172388073403e-72	-0.956444830847124	0.654	0.856	8.14285005767077e-68
RGS16	1.27165344198911e-71	-1.82177583638012	0.002	0.165	1.93126008234886e-67
LDLRAD4	6.44545068816705e-71	-1.54100936728911	0.003	0.168	9.7887059601193e-67
CAPG	3.02347613593853e-69	-1.54715475739776	0.01	0.192	4.59175320764984e-65
LTB	3.88072604501325e-69	-2.03322331165929	0.024	0.239	5.89365864456163e-65
FTH1	3.63385435749817e-64	-0.975928475894966	0.63	0.864	5.51873461273248e-60
RPL23	1.96493181280497e-61	-1.12555487673369	0.406	0.686	2.98414194410691e-57
RPS15A	8.00115047866633e-61	-0.67936376422867	0.855	0.947	1.21513472319506e-56
DUSP4	5.00651584200278e-58	-1.58928747965179	0.03	0.227	7.60339560924962e-54
RPS25	1.38287956734295e-57	-0.941610227052395	0.553	0.807	2.10017919892375e-53
CKLF	1.55558057713687e-57	-1.44628243834789	0.178	0.464	2.36246022249777e-53
KRT86	7.92503030830336e-57	-1.67140122057871	0.008	0.162	1.20357435292203e-52
RPS21	1.19278022867737e-56	-0.856746367424101	0.583	0.821	1.81147533329232e-52
RPS23	6.81565183358163e-55	-0.924358612614257	0.583	0.811	1.03509304396604e-50
RPL13A	8.42887827158061e-55	-0.65021009451735	0.859	0.958	1.28009374310495e-50
RPL18A	1.55194418968449e-54	-0.738972449574282	0.714	0.908	2.35693764087384e-50
RPL28	2.65636805130483e-54	-0.725539934929176	0.77	0.908	4.03422615951664e-50
RPL37	3.0581505104738e-54	-0.76055818314771	0.671	0.863	4.64441318025657e-50
RPS27A	4.04913033192307e-52	-0.732864678755305	0.748	0.889	6.14941423509157e-48
RPS24	1.41665023540694e-51	-0.78478356186756	0.683	0.866	2.15146671251251e-47
RPL35	1.55345448569936e-51	-0.783345945429087	0.63	0.845	2.35923132743162e-47
PRMT9	2.24462522680242e-51	-1.4086664792192	0.031	0.218	3.40891233194484e-47
RPL26	5.63171268103893e-51	-0.759351461262116	0.696	0.878	8.55288204869383e-47
RPL30	7.12287447227519e-51	-0.914736010009809	0.51	0.77	1.08175094610443e-46
RGS1	9.98938463595886e-51	-1.33151002413494	0.273	0.557	1.51708784466307e-46
TNFRSF4	3.35359413531682e-49	-1.30741656563065	0.004	0.127	5.09310341330566e-45
RPS19	1.83770328544992e-48	-0.676133487376033	0.818	0.94	2.79091997961279e-44
RPL27A	2.33262424391029e-48	-0.696353813354517	0.714	0.902	3.54255643922656e-44
RPS16	1.11512783160095e-47	-0.884431769048302	0.51	0.756	1.69354463785237e-43
RPL23A	2.1209294131405e-46	-0.775590834415119	0.645	0.847	3.22105549973648e-42
RPS17	4.21303873363009e-46	-0.894043065761565	0.45	0.711	6.39834192476402e-42
RPL21	4.80228505836932e-45	-0.651843497735835	0.788	0.924	7.29323031814549e-41
RPL35A	1.7565016388132e-44	-0.771948282484191	0.647	0.835	2.6675990388656e-40
CD44	1.7727867600889e-44	-1.02477058668636	0.253	0.538	2.69233125254701e-40
RPL36A	2.43967940745187e-44	-0.94692990143503	0.331	0.615	3.70514111609715e-40
MT-ND2	1.03026816617412e-43	-1.00132210679822	0.441	0.679	1.56466826396864e-39
ALOX5AP	3.25576170128504e-42	-1.1743656155112	0.119	0.354	4.94452529574159e-38
RGCC	3.78921995579456e-42	-1.32953800129195	0.09	0.307	5.7546883468652e-38
RPL38	2.03854573559034e-41	-0.74044575257297	0.593	0.79	3.09593940864105e-37
ZNF683	4.43277914103637e-41	-1.1616772156342	0.012	0.139	6.73206168149194e-37
SPRY1	1.75228230526087e-40	-1.18166703706916	0.012	0.139	2.66119113699968e-36
VIM	6.10673717919098e-40	-1.05101926142094	0.278	0.538	9.27430175403733e-36
CSF1	1.94901734956093e-39	-1.05661962271442	0.003	0.102	2.95997264877819e-35
RPS26	2.43103502059772e-39	-0.697082802254258	0.614	0.829	3.69201288578175e-35
RPL11	2.77669689046132e-39	-0.643373437822713	0.711	0.868	4.2169695675436e-35
RPS14	6.98868557701745e-39	-0.601757104567826	0.811	0.933	1.06137167858164e-34
RPS15	4.33546800845119e-38	-0.557540736328145	0.847	0.93	6.58427526443483e-34
XCL2	2.01131990209533e-37	-1.24743924119915	0.084	0.283	3.05459153531218e-33
RPS8	3.39608456404235e-37	-0.720152297850981	0.656	0.822	5.15763362741111e-33
TIMP1	4.99663382701496e-37	-0.946453865911157	0.009	0.118	7.58838779308762e-33
RPS20	1.92344826900446e-36	-0.863582528974738	0.443	0.671	2.92114088613708e-32
RPL19	3.15665588962116e-36	-0.692064708740945	0.641	0.81	4.79401329956765e-32
TRDC	5.08042131000905e-36	-0.827302623387098	0.42	0.671	7.71563584351075e-32
RPL31	1.35172831161075e-35	-0.723736090706177	0.581	0.786	2.05286978684325e-31
CD96	2.40559417414169e-35	-1.06165981580762	0.08	0.269	3.65337587226898e-31
ZNF331	2.67746233818912e-35	-1.08119534406795	0.127	0.343	4.06626205300782e-31
CSF2	1.84726098523678e-34	-1.76226183726219	0.006	0.104	2.8054352582791e-30
RPS6	1.68264098287618e-33	-0.668953730915179	0.657	0.826	2.55542686069405e-29
RPL12	9.67497442286529e-33	-0.616732589789908	0.736	0.871	1.46933836560055e-28
RPL8	2.44275027376979e-32	-0.751157255751717	0.483	0.7	3.70980484077418e-28
RPL17	4.62130783063941e-31	-0.715765508745957	0.529	0.721	7.01838020239208e-27
FAU	6.55291922270027e-31	-0.555822246377335	0.713	0.866	9.9519184235149e-27
TNFSF10	6.42524688337249e-30	-1.07917270483028	0.023	0.14	9.75802244177779e-26
RPS4X	1.36222085169955e-29	-0.596302645347251	0.713	0.853	2.06880480747611e-25
LINC01871	3.23608190839064e-29	-0.916176894053591	0.311	0.535	4.91463759427287e-25
MT-ND3	4.84644306194088e-29	-0.585272844185307	0.573	0.784	7.36029307816962e-25
RPS11	1.11644895896967e-28	-0.707412084991135	0.53	0.723	1.69555103398723e-24
RPL9	2.35809652862445e-28	-0.735691039066465	0.436	0.646	3.58124119802195e-24
RPS13	1.19768464749965e-27	-0.692419006160863	0.473	0.675	1.81892367415772e-23
RPL10A	1.52833936188847e-27	-0.705092202869244	0.489	0.69	2.32108898890003e-23
IRF2BP2	1.77146320678958e-27	-0.909718903363841	0.038	0.165	2.69032117215134e-23
PTMA	4.49661466935021e-27	-0.452443010911981	0.88	0.959	6.82900869834216e-23
CARD19	8.40060788573683e-27	-1.00200252870299	0.026	0.139	1.27580031960685e-22
RPS3	1.15552669540568e-26	-0.561219309194878	0.676	0.833	1.7548983923126e-22
RPS7	1.17991358804506e-24	-0.609387566062637	0.549	0.738	1.79193476616404e-20
PLP2	1.53273185662353e-24	-0.855190341863516	0.041	0.164	2.32775987065415e-20
KLRB1	6.03774631535991e-24	-0.673245814951076	0.761	0.849	9.1695253291371e-20
RPS9	6.31466821510833e-24	-0.640341936235152	0.51	0.704	9.59008661828502e-20
RPS5	1.07860177604381e-23	-0.681788978462031	0.429	0.627	1.63807251727773e-19
MT-ND1	2.28159265498815e-23	-0.683039808554477	0.399	0.608	3.4650547651305e-19
RPL18	4.40837231705893e-23	-0.611089940616617	0.498	0.695	6.6949950379174e-19
RPL10	6.37181094361507e-23	-0.437235132595434	0.921	0.966	9.67686928006821e-19
RPL27	7.63964652862413e-23	-0.639236361445697	0.523	0.703	1.16023311830215e-18
CEBPB	1.48644178981048e-22	-0.988830206240922	0.145	0.314	2.25745914618517e-18
RPS3A	4.11547360751375e-22	-0.579826150360355	0.556	0.734	6.25016976773113e-18
RPS2	4.63047244372333e-22	-0.492559156149946	0.728	0.859	7.03229850028262e-18
SRGAP3	4.71682386351013e-22	-0.983637766981429	0.022	0.118	7.16344040151283e-18
GMFB	5.62387416935907e-22	-0.649290471684708	0.236	0.429	8.54097770100562e-18
RPL14	2.15696153225978e-21	-0.548614909196651	0.608	0.759	3.27577747904292e-17
FRMD4B	6.73498440131283e-21	-0.800613218206637	0.018	0.102	1.02284208102738e-16
NBEAL1	9.79759287378525e-21	-0.807179317142854	0.11	0.262	1.48796042974177e-16
RPL24	1.70039885886024e-20	-0.58109213162562	0.476	0.665	2.58239574695105e-16
TOMM7	1.78601287525807e-20	-0.65710660381642	0.28	0.473	2.71241775365443e-16
JUND	8.12280360227666e-20	-0.573742117789469	0.358	0.555	1.23361018307776e-15
RPL22	6.83879459929888e-19	-0.644007505460451	0.36	0.542	1.03860773579552e-14
TMSB4X	1.14842826351729e-18	-0.280714105825392	1	1	1.74411800380371e-14
GPX4	2.38925073104029e-18	-0.743798928972788	0.088	0.218	3.62855508523089e-14
CTNNB1	3.24131398438866e-18	-0.90202460998955	0.274	0.431	4.92258354809105e-14
RPL6	1.3170872866332e-17	-0.504125684603387	0.599	0.737	2.00026046220984e-13
PABPC1	2.11434598691969e-17	-0.665479378331038	0.183	0.342	3.21105725033493e-13
EEF1A1	2.96970003162646e-17	-0.464811326200615	0.64	0.738	4.5100834380311e-13
CD63	3.34069494066942e-17	-0.731950499319454	0.205	0.367	5.07351340639465e-13
ATP5F1E	3.60585079457406e-17	-0.414220458330289	0.719	0.842	5.47620560171963e-13
ZFP36L1	5.95843967211372e-17	-0.837578903936833	0.312	0.466	9.04908233003911e-13
TRAC	9.85375837393473e-17	-0.678729816756779	0.06	0.167	1.49649028424947e-12
CD2	1.0803552156341e-16	-0.73158798469153	0.087	0.209	1.6407354659835e-12
MDFIC	1.33750752336262e-16	-0.755556924559847	0.028	0.112	2.03127267573082e-12
RPL29	1.88686634091e-16	-0.54134558297359	0.469	0.64	2.86558391194002e-12
RGPD5	2.20953335328997e-16	-0.783645059938562	0.029	0.113	3.35561830364148e-12
RPLP0	3.44861646393399e-16	-0.626204486308859	0.234	0.398	5.23741382377656e-12
PFDN5	3.61365828700697e-16	-0.523341544637388	0.371	0.548	5.48806284047748e-12
MAFF	3.8353181780088e-16	-0.634281025337635	0.037	0.125	5.82469771694196e-12
MT-ND4	4.61074812359526e-16	-0.418731974023106	0.713	0.829	7.00234317530412e-12
STK17B	4.76423168974335e-16	-0.623032034554152	0.338	0.507	7.23543866721322e-12
FNBP1	8.01819565143374e-16	-0.540042179814786	0.259	0.423	1.21772337358324e-11
RPSA	1.80737001945208e-15	-0.559123482245482	0.375	0.543	2.74485284854187e-11
RPS10	1.92381119287314e-15	-0.528469262469301	0.388	0.557	2.92169205861643e-11
SAMSN1	3.10844539927447e-15	-0.552377152067858	0.242	0.401	4.72079602787814e-11
AREG	3.34897353905492e-15	-0.959466272829507	0.064	0.168	5.08608611376271e-11
GPR85	3.40723181228405e-15	-0.570159661115578	0.078	0.182	5.17456295331578e-11
MT-CYB	4.84521186489022e-15	-0.388359232434677	0.472	0.643	7.35842325920878e-11
RPL15	1.20517633040543e-14	-0.393555295414578	0.738	0.843	1.83030129298672e-10
ITGB1	1.96468657637971e-14	-0.630114192566946	0.321	0.483	2.98376950354787e-10
CD52	2.67680053452884e-14	-0.498602832608815	0.652	0.777	4.06525697178895e-10
ZFP36L2	3.30904641618389e-14	-0.562518671662972	0.275	0.433	5.02544879225848e-10
TNFSF14	3.56668337278212e-14	-0.720464717280481	0.033	0.112	5.41672203824421e-10
RPL7A	3.57600742734829e-14	-0.565907692250847	0.337	0.496	5.43088247991385e-10
UBA52	3.80071327207081e-14	-0.403509721524733	0.652	0.786	5.77214324629394e-10
MIF	4.49610761377959e-14	-0.525804282695585	0.285	0.443	6.82823863304706e-10
LINC00996	6.08738024797262e-14	-0.741057809162714	0.03	0.106	9.24490438259602e-10
RPL5	6.66806002785136e-14	-0.489563899268618	0.481	0.633	1.01267827642979e-09
SNHG8	1.36664413469362e-13	-0.543820970457425	0.07	0.165	2.07552244735921e-09
YPEL5	1.83409991373846e-13	-0.669320699133149	0.161	0.294	2.78544753899461e-09
SPTY2D1	1.86198658626874e-13	-0.390777623820417	0.08	0.168	2.82779902856633e-09
HINT1	3.4030931806877e-13	-0.546103455115397	0.3	0.454	5.16827761351042e-09
ZNF302	5.33774379483522e-13	-0.519496834508012	0.175	0.304	8.10643150121625e-09
MT-ATP6	6.00160029646373e-13	-0.351564206867765	0.744	0.854	9.11463037023947e-09
EML4	6.90603849237303e-13	-0.673146707945698	0.116	0.231	1.04882006583669e-08
AL035078.1	7.24892836553861e-13	-0.536713627975737	0.11	0.217	1.10089475087435e-08
FXYD5	9.39946956493321e-13	-0.654256355278223	0.133	0.254	1.42749744282641e-08
C6orf48	1.08573327109316e-12	-0.600078917510125	0.058	0.147	1.64890311880918e-08
HMGN1	1.29813701086308e-12	-0.611154529714391	0.222	0.361	1.97148067839776e-08
HNRNPA1	1.53830672386669e-12	-0.444643625464396	0.246	0.385	2.33622642153635e-08
NFKBIA	2.21006455180671e-12	-0.720668580116437	0.321	0.461	3.35642503482884e-08
FTL	2.30574182127495e-12	-0.429960988109217	0.431	0.585	3.50173010397027e-08
SELENOH	2.31321254523981e-12	-0.56561939661275	0.123	0.238	3.5130758924557e-08
NFKB1	2.69718500011453e-12	-0.590016737345966	0.079	0.176	4.09621485967393e-08
EEF1B2	4.33054442209406e-12	-0.631340154481094	0.15	0.272	6.57679781383424e-08
GPR65	5.46963290069689e-12	-0.653753522894968	0.237	0.368	8.30673148628837e-08
SLC39A10	8.73418934378915e-12	-0.604753050114606	0.048	0.127	1.32646133564126e-07
TTC39C	1.08578762509169e-11	-0.657576584556404	0.043	0.12	1.64898566622675e-07
PDE4B	1.15898394707803e-11	-0.655427481673062	0.041	0.118	1.76014892042741e-07
GPR82	1.37406988109591e-11	-0.544771333919281	0.037	0.108	2.08679992842036e-07
FUT8	2.21067349302625e-11	-0.589022167053984	0.032	0.101	3.35734983385896e-07
FOS	2.44464416378659e-11	-0.619301036887642	0.571	0.692	3.71268109154269e-07
JUNB	2.82886304221303e-11	-0.627085932683238	0.302	0.438	4.29619430220892e-07
MTRNR2L8	3.26574154127966e-11	-0.519105108370812	0.342	0.486	4.95968167874141e-07
KTN1	4.31355396887266e-11	-0.349367387364506	0.238	0.363	6.55099441252691e-07
MT-ND5	4.71358733757907e-11	-0.445527785338178	0.338	0.48	7.15852508958134e-07
SKIL	8.04577202143008e-11	-0.694847289311816	0.089	0.183	1.22191139689459e-06
UQCRB	1.4113602674248e-10	-0.309213269510678	0.206	0.315	2.14343283813805e-06
TRA2B	2.07377381788084e-10	-0.346643075794881	0.304	0.433	3.14944029721563e-06
SBF2	2.18417159763206e-10	-0.50837908639578	0.059	0.137	3.3171014053238e-06
OCIAD2	2.43271695034008e-10	-0.523163926396532	0.065	0.143	3.69456723248148e-06
SCNN1A	2.75909628334821e-10	-0.521860666319085	0.054	0.129	4.19023952552092e-06
BRIX1	3.03693162526189e-10	-0.423235818591808	0.086	0.169	4.61218805928523e-06
ZFAS1	5.72241091287617e-10	-0.441987068164468	0.143	0.245	8.69062545338505e-06
MZT2B	5.89870141229142e-10	-0.45144236281626	0.153	0.258	8.95835783484698e-06
RUNX3	6.00812504341562e-10	-0.325181983122219	0.304	0.427	9.1245395034353e-06
NSMCE1	6.10988329045429e-10	-0.580958040790916	0.049	0.122	9.27907975321294e-06
MEF2A	7.35346018471962e-10	-0.442003196661713	0.05	0.119	1.11676999825337e-05
G3BP2	8.3803330106524e-10	-0.431598942022893	0.113	0.206	1.27272117432778e-05
2022-09-11	1.04925970284301e-09	-0.627699092602863	0.085	0.172	1.59351071070768e-05
FAM129A	1.49307498066422e-09	-0.44858717588653	0.058	0.13	2.26753297313475e-05
CMIP	1.59576178371767e-09	-0.598531993407603	0.054	0.127	2.42348342093203e-05
BTG1	1.62197277562943e-09	-0.400581326239119	0.526	0.658	2.46329005434841e-05
LGALS3	1.62289339649589e-09	-0.595895691627308	0.046	0.115	2.46468820125831e-05
HIF1A	1.81672151614793e-09	-0.508997535384762	0.063	0.14	2.75905496657386e-05
AHI1	2.07331867856235e-09	-0.501869924137448	0.04	0.104	3.14874907713265e-05
UQCRH	2.51907987069612e-09	-0.317894303060343	0.176	0.275	3.8257265996262e-05
CTSD	2.57771372165013e-09	-0.411753223753028	0.093	0.174	3.91477382907006e-05
RGS10	2.80378397070057e-09	-0.577539984868764	0.052	0.123	4.25810671630296e-05
LEPROTL1	3.29623535833304e-09	-0.470563960590535	0.184	0.294	5.00599263870039e-05
FAM177A1	3.95349005649186e-09	-0.538546469308389	0.187	0.298	6.00416534879419e-05
SNX10	4.5064139826645e-09	-0.512371464508556	0.059	0.132	6.84389091547257e-05
ROMO1	6.13659767136084e-09	-0.278906106244548	0.205	0.301	9.31965088349571e-05
MUC20-OT1	6.44792366013697e-09	-0.2940485184653	0.089	0.161	9.79246166265002e-05
COX7C	7.76063219110705e-09	-0.283639660230466	0.461	0.588	0.000117860721086343
RPL7	8.64528975339814e-09	-0.387474109715142	0.537	0.651	0.000131296015484858
S1PR3	8.98186037620738e-09	-0.509828500358313	0.097	0.182	0.000136407513533462
ENTPD1	9.16785691250138e-09	-0.659425283113227	0.071	0.147	0.000139232242930159
OTULIN	1.08060035261338e-08	-0.465385149399329	0.109	0.196	0.000164110775551394
PREX1	1.23826399301946e-08	-0.410210200539232	0.077	0.151	0.000188055152619865
TTLL7	1.26203911082638e-08	-0.468895991815547	0.156	0.255	0.000191665879761202
NORAD	1.33297050220065e-08	-0.451533331787193	0.053	0.118	0.000202438230169213
HLA-DRA	2.36534364781979e-08	-0.438399423479956	0.248	0.363	0.000359224739794391
RANBP2	3.03902105508354e-08	-0.558928537952682	0.053	0.12	0.000461536127635537
PTP4A1	3.04090537249832e-08	-0.514772203576585	0.102	0.186	0.00046182229892132
ATP5MC1	3.323630359873e-08	-0.449906460111235	0.083	0.16	0.000504759742753912
NR4A1	3.38412143609672e-08	-0.44067064979669	0.045	0.106	0.000513946522500009
TARSL2	3.66658163719914e-08	-0.415744769136459	0.045	0.104	0.000556843753241434
GOLIM4	3.93953750952978e-08	-0.482844167126951	0.167	0.268	0.000598297561572287
TNFAIP8	4.16283032926394e-08	-0.413503328087762	0.046	0.106	0.000632209042105315
GZMK	5.32843205516892e-08	-0.617897680541158	0.087	0.165	0.000809228976218504
CXCL14	5.41667004573936e-08	-0.442920910770864	0.061	0.127	0.000822629679846437
PPP3CA	5.65305176571969e-08	-0.439671764173427	0.226	0.335	0.000858528971659849
BIRC3	5.70041810853264e-08	-0.562513028300553	0.12	0.206	0.000865722498142853
CD69	6.70647191108063e-08	-0.448424861366969	0.421	0.541	0.00101851188913581
TXN	6.83384188952535e-08	-0.521593918601553	0.153	0.248	0.00103785556776222
IFRD1	7.06599597033834e-08	-0.596789622786187	0.078	0.153	0.00107311280801528
ZC3H7B	8.61293908333251e-08	-0.476826739312693	0.047	0.108	0.00130804705858571
CMTM6	9.05722048396202e-08	-0.458049511666566	0.134	0.224	0.00137552007489931
LMNA	1.1277849731901e-07	-0.508803406149291	0.084	0.16	0.00171276703878381
IL2RB	1.13216559088787e-07	-0.298499067568463	0.165	0.248	0.0017194198828814
GYPC	1.32383141624924e-07	-0.471043868354086	0.079	0.151	0.00201050277185772
SPG7	1.5066181595618e-07	-0.310179811816325	0.122	0.195	0.00228810099892651
REL	1.66380842812756e-07	-0.366676946516277	0.324	0.438	0.00252682585979732
NAA38	1.7317623793473e-07	-0.293893758574501	0.152	0.235	0.00263002752551474
MMP25-AS1	1.75052089545985e-07	-0.493161021235812	0.049	0.111	0.00265851608393488
LAT2	1.96247020788346e-07	-0.434305348532628	0.06	0.122	0.00298040350471261
TMEM167A	2.66866675557908e-07	-0.501806712268944	0.112	0.193	0.00405290420169795
ZFP36	2.700522122601e-07	-0.349664662840848	0.337	0.45	0.00410128294759415
STAG2	2.77032074145378e-07	-0.263770374712831	0.187	0.27	0.00420728611004585
RAB11FIP1	3.00894042105101e-07	-0.438896916206622	0.151	0.241	0.00456967781745017
AGO2	3.28068487416526e-07	-0.439915527050982	0.054	0.115	0.00498237611839478
MPG	3.55476456388838e-07	-0.453212168016528	0.063	0.127	0.00539862094317728
FOSB	5.10215816910968e-07	-0.441856183153476	0.167	0.258	0.00774864761142687
MSI2	5.27065855083799e-07	-0.386570317316489	0.061	0.119	0.00800454914115766
MAP3K8	5.29203864459278e-07	-0.427547050689964	0.167	0.258	0.00803701908954305
AC127070.2	5.29719789890039e-07	-0.338314874280388	0.069	0.129	0.00804485444906003
RASGEF1B	5.48969235308313e-07	-0.419957360483437	0.162	0.251	0.00833719577662734
OST4	5.90190006818455e-07	-0.318453731402505	0.334	0.441	0.00896321563355187
PPP1R15A	6.77806289038904e-07	-0.259223701392376	0.216	0.301	0.0102938441116338
C4orf48	7.81172454301714e-07	-0.321886256391528	0.121	0.193	0.0118636660634801
RPL4	9.1541381374516e-07	-0.376815615407598	0.248	0.349	0.0139023895893478
BST2	1.06007067725365e-06	-0.419424944796918	0.113	0.189	0.0160992933754512
PPDPF	1.06944426368589e-06	-0.458714642079754	0.236	0.335	0.0162416500325976
MTRNR2L10	1.30906989857737e-06	-0.414845979471031	0.122	0.2	0.0198808445496946
STK17A	1.32186588447892e-06	-0.388013193628576	0.193	0.286	0.0200751771875814
HSP90AB1	1.42966693311143e-06	-0.311849252937319	0.255	0.349	0.0217123517131632
EIF3E	1.49992647942681e-06	-0.269531731392616	0.2	0.284	0.0227793834430549
GABPB1	1.52110501440149e-06	-0.35409505640012	0.075	0.136	0.0231010218537155
TSTD1	1.56014380514332e-06	-0.336415509974789	0.118	0.19	0.0236939039687116
SLC35E1	1.82805877058177e-06	-0.348359338675371	0.063	0.12	0.0277627285488253
HLA-DQA1	1.95154908581211e-06	-0.449986873240073	0.075	0.14	0.0296381759662286
GPM6A	2.00955944695955e-06	-0.478925573044909	0.074	0.139	0.0305191793209746
SUPT3H	2.24428766883259e-06	-0.324870311751718	0.076	0.137	0.0340839968265605
PRELID1	2.47096060663164e-06	-0.263783565289441	0.19	0.27	0.0375264787329148
NSA2	2.80133283674658e-06	-0.269665399299881	0.118	0.182	0.0425438417916703
